# Supplementary material for: A 3D system to model human pancreas development and its reference single-cell transcriptome atlas identify signaling pathways required for progenitor expansion
Source: Nat Commun. 2021 May 25;12:3144. doi: 10.1038/s41467-021-23295-6 (PMC8149728; doi:10.1038/s41467-021-23295-6)
Supplement: Supplementary file 2 — Supplementary Data 1 [file 41467_2021_23295_MOESM2_ESM.xlsx]

## Sheet: Table_1
Supplementary Data 1. Top genes enriched in each cluster annotated for human fetal pancreas.
pct.1	pct.2	p_val_adj	cluster	external_gene_name	description
0.977	0.967	7.76971e-06	trunk	DLK1	delta like non-canonical Notch ligand 1 [Source:HGNC Symbol;Acc:HGNC:2907]
0.823	0.703	0.000787672	trunk	CLU	clusterin [Source:HGNC Symbol;Acc:HGNC:2095]
0.818	0.702	2388.71	trunk	ID2	inhibitor of DNA binding 2 [Source:HGNC Symbol;Acc:HGNC:5361]
0.523	0.328	17721	trunk	COL2A1	collagen type II alpha 1 chain [Source:HGNC Symbol;Acc:HGNC:2200]
0.735	0.597	2227.81	trunk	RBP1	retinol binding protein 1 [Source:HGNC Symbol;Acc:HGNC:9919]
0.878	0.832	1.91812e+06	trunk	MEG3	maternally expressed 3 [Source:HGNC Symbol;Acc:HGNC:14575]
0.29	0.141	1.63179e+07	trunk	SFRP5	secreted frizzled related protein 5 [Source:HGNC Symbol;Acc:HGNC:10779]
0.576	0.416	1.89746e+07	trunk	TM4SF1	transmembrane 4 L six family member 1 [Source:HGNC Symbol;Acc:HGNC:11853]
0.283	0.133	6.70447e+06	trunk	CCDC198	coiled-coil domain containing 198 [Source:HGNC Symbol;Acc:HGNC:20189]
0.753	0.639	7.05568e+06	trunk	SERPINA1	serpin family A member 1 [Source:HGNC Symbol;Acc:HGNC:8941]
0.829	0.804	8.40812e+08	trunk	MTCO1P40	MT-CO1 pseudogene 40 [Source:HGNC Symbol;Acc:HGNC:52105]
0.362	0.214	4.20979e+09	trunk	SOX9	SRY-box 9 [Source:HGNC Symbol;Acc:HGNC:11204]
0.783	0.749	1.64903e+11	trunk	KRT18	keratin 18 [Source:HGNC Symbol;Acc:HGNC:6430]
0.553	0.468	1.3923e+12	trunk	KRT8	keratin 8 [Source:HGNC Symbol;Acc:HGNC:6446]
0.843	0.798	9.60185e+11	trunk	EGR1	early growth response 1 [Source:HGNC Symbol;Acc:HGNC:3238]
0.59	0.462	9.6411e+11	trunk	H19	H19, imprinted maternally expressed transcript [Source:HGNC Symbol;Acc:HGNC:4713]
0.532	0.407	0.001083861916269353	trunk	ANXA4	annexin A4 [Source:HGNC Symbol;Acc:HGNC:542]
0.47	0.365	0.0016822717197228455	trunk	CCN1	cellular communication network factor 1 [Source:HGNC Symbol;Acc:HGNC:2654]
0.525	0.398	0.003962173975726235	trunk	TTR	transthyretin [Source:HGNC Symbol;Acc:HGNC:12405]
0.323	0.21	0.005066385454269603	trunk	TTYH1	tweety family member 1 [Source:HGNC Symbol;Acc:HGNC:13476]
0.5	0.391	0.014105128286463446	trunk	ODC1	ornithine decarboxylase 1 [Source:HGNC Symbol;Acc:HGNC:8109]
0.412	0.303	0.015240061768730087	trunk	CCND1	cyclin D1 [Source:HGNC Symbol;Acc:HGNC:1582]
0.253	0.151	0.029292813818456106	trunk	FOXA2	forkhead box A2 [Source:HGNC Symbol;Acc:HGNC:5022]
0.279	0.175	0.031357479838506265	trunk	WNK2	WNK lysine deficient protein kinase 2 [Source:HGNC Symbol;Acc:HGNC:14542]
0.514	0.448	0.03699537019061261	trunk	MARCKSL1	MARCKS like 1 [Source:HGNC Symbol;Acc:HGNC:7142]
0.362	0.26	0.31944329958794987	trunk	NFKBIA	NFKB inhibitor alpha [Source:HGNC Symbol;Acc:HGNC:7797]
0.618	0.579	0.35074328040479463	trunk	BEX1	brain expressed X-linked 1 [Source:HGNC Symbol;Acc:HGNC:1036]
0.638	0.591	0.3585303250669891	trunk	EPCAM	epithelial cell adhesion molecule [Source:HGNC Symbol;Acc:HGNC:11529]
0.316	0.224	0.38009996035569593	trunk	AC084824.1	nucleosome assembly protein 1-like 1 (NAP1L1) pseudogene
0.544	0.487	0.3883735253561319	trunk	RBPJ	recombination signal binding protein for immunoglobulin kappa J region [Source:HGNC Symbol;Acc:HGNC:5724]
0.38	0.286	0.5259686298217213	trunk	MT1F	metallothionein 1F [Source:HGNC Symbol;Acc:HGNC:7398]
0.433	0.336	0.5320202931009682	trunk	DUSP1	dual specificity phosphatase 1 [Source:HGNC Symbol;Acc:HGNC:3064]
0.346	0.251	0.5752750500331366	trunk	CXXC5	CXXC finger protein 5 [Source:HGNC Symbol;Acc:HGNC:26943]
0.445	0.362	0.6517823979543471	trunk	PTPRF	protein tyrosine phosphatase, receptor type F [Source:HGNC Symbol;Acc:HGNC:9670]
0.465	0.394	0.6738009997391865	trunk	KRT19	keratin 19 [Source:HGNC Symbol;Acc:HGNC:6436]
0.311	0.225	1	trunk	TCEA3	transcription elongation factor A3 [Source:HGNC Symbol;Acc:HGNC:11615]
0.267	0.182	1	trunk	TMEM123	transmembrane protein 123 [Source:HGNC Symbol;Acc:HGNC:30138]
0.327	0.245	1	trunk	FRAS1	Fraser extracellular matrix complex subunit 1 [Source:HGNC Symbol;Acc:HGNC:19185]
0.346	0.262	1	trunk	COL27A1	collagen type XXVII alpha 1 chain [Source:HGNC Symbol;Acc:HGNC:22986]
0.302	0.217	1	trunk	WASF3	WAS protein family member 3 [Source:HGNC Symbol;Acc:HGNC:12734]
0.369	0.296	1	trunk	CCN2	cellular communication network factor 2 [Source:HGNC Symbol;Acc:HGNC:2500]
0.302	0.221	1	trunk	CADPS	calcium dependent secretion activator [Source:HGNC Symbol;Acc:HGNC:1426]
0.537	0.471	1	trunk	S100A10	S100 calcium binding protein A10 [Source:HGNC Symbol;Acc:HGNC:10487]
0.507	0.449	1	trunk	PNRC1	proline rich nuclear receptor coactivator 1 [Source:HGNC Symbol;Acc:HGNC:17278]
0.26	0.19	1	trunk	ECE1	endothelin converting enzyme 1 [Source:HGNC Symbol;Acc:HGNC:3146]
0.286	0.218	1	trunk	ARID3A	AT-rich interaction domain 3A [Source:HGNC Symbol;Acc:HGNC:3031]
0.251	0.18	1	trunk	DCDC2	doublecortin domain containing 2 [Source:HGNC Symbol;Acc:HGNC:18141]
0.329	0.255	1	trunk	SUCLG1	succinate-CoA ligase alpha subunit [Source:HGNC Symbol;Acc:HGNC:11449]
0.475	0.41	1	trunk	RHOBTB3	Rho related BTB domain containing 3 [Source:HGNC Symbol;Acc:HGNC:18757]
0.327	0.277	1	trunk	SPATS2L	spermatogenesis associated serine rich 2 like [Source:HGNC Symbol;Acc:HGNC:24574]
0.256	0.191	1	trunk	ATP1B1	ATPase Na+/K+ transporting subunit beta 1 [Source:HGNC Symbol;Acc:HGNC:804]
0.415	0.365	1	trunk	CCNL2	cyclin L2 [Source:HGNC Symbol;Acc:HGNC:20570]
0.482	0.424	1	trunk	CCNL1	cyclin L1 [Source:HGNC Symbol;Acc:HGNC:20569]
0.502	0.468	1	trunk	UGDH	UDP-glucose 6-dehydrogenase [Source:HGNC Symbol;Acc:HGNC:12525]
0.456	0.412	1	trunk	PCBD1	pterin-4 alpha-carbinolamine dehydratase 1 [Source:HGNC Symbol;Acc:HGNC:8646]
0.263	0.21	1	trunk	CMTM8	CKLF like MARVEL transmembrane domain containing 8 [Source:HGNC Symbol;Acc:HGNC:19179]
0.346	0.292	1	trunk	CAMK2N1	calcium/calmodulin dependent protein kinase II inhibitor 1 [Source:HGNC Symbol;Acc:HGNC:24190]
0.251	0.205	1	trunk	FGFR4	fibroblast growth factor receptor 4 [Source:HGNC Symbol;Acc:HGNC:3691]
0.968	0.546	4.01194e-124	mesenchyme	COL1A1	collagen type I alpha 1 chain [Source:HGNC Symbol;Acc:HGNC:2197]
0.794	0.151	3.57746e-123	mesenchyme	COL3A1	collagen type III alpha 1 chain [Source:HGNC Symbol;Acc:HGNC:2201]
0.926	0.411	4.92083e-113	mesenchyme	SPARC	secreted protein acidic and cysteine rich [Source:HGNC Symbol;Acc:HGNC:11219]
0.831	0.249	7.64334e-109	mesenchyme	COL1A2	collagen type I alpha 2 chain [Source:HGNC Symbol;Acc:HGNC:2198]
0.739	0.145	6.56195e-103	mesenchyme	LGALS1	galectin 1 [Source:HGNC Symbol;Acc:HGNC:6561]
0.665	0.101	2.96682e-98	mesenchyme	DCN	decorin [Source:HGNC Symbol;Acc:HGNC:2705]
0.954	0.621	8.19959e-95	mesenchyme	VIM	vimentin [Source:HGNC Symbol;Acc:HGNC:12692]
0.616	0.104	5.13618e-82	mesenchyme	COL5A1	collagen type V alpha 1 chain [Source:HGNC Symbol;Acc:HGNC:2209]
0.45	0.047	9.67078e-64	mesenchyme	PLAT	plasminogen activator, tissue type [Source:HGNC Symbol;Acc:HGNC:9051]
0.415	0.065	6.82641e-43	mesenchyme	POSTN	periostin [Source:HGNC Symbol;Acc:HGNC:16953]
0.269	0.009	1.90885e-41	mesenchyme	PDGFRB	platelet derived growth factor receptor beta [Source:HGNC Symbol;Acc:HGNC:8804]
0.527	0.151	3.43957e-36	mesenchyme	NR2F2	nuclear receptor subfamily 2 group F member 2 [Source:HGNC Symbol;Acc:HGNC:7976]
0.639	0.262	8.893e-37	mesenchyme	SFRP1	secreted frizzled related protein 1 [Source:HGNC Symbol;Acc:HGNC:10776]
0.281	0.024	3.62889e-31	mesenchyme	BGN	biglycan [Source:HGNC Symbol;Acc:HGNC:1044]
0.272	0.023	7.73091e-31	mesenchyme	ELN	elastin [Source:HGNC Symbol;Acc:HGNC:3327]
0.421	0.096	1.31828e-30	mesenchyme	PTN	pleiotrophin [Source:HGNC Symbol;Acc:HGNC:9630]
0.487	0.142	5.86303e-30	mesenchyme	COL6A2	collagen type VI alpha 2 chain [Source:HGNC Symbol;Acc:HGNC:2212]
0.315	0.045	3.5604e-28	mesenchyme	FBN1	fibrillin 1 [Source:NCBI gene;Acc:2200]
0.315	0.046	1.15572e-25	mesenchyme	ZEB2	zinc finger E-box binding homeobox 2 [Source:HGNC Symbol;Acc:HGNC:14881]
0.344	0.066	6.00568e-25	mesenchyme	PCDH18	protocadherin 18 [Source:HGNC Symbol;Acc:HGNC:14268]
0.272	0.033	6.45639e-24	mesenchyme	MMP2	matrix metallopeptidase 2 [Source:HGNC Symbol;Acc:HGNC:7166]
0.33	0.062	7.4203e-23	mesenchyme	COL14A1	collagen type XIV alpha 1 chain [Source:HGNC Symbol;Acc:HGNC:2191]
0.421	0.133	6.0519e-18	mesenchyme	OLFML3	olfactomedin like 3 [Source:HGNC Symbol;Acc:HGNC:24956]
0.524	0.238	2.99341e-15	mesenchyme	COL6A1	collagen type VI alpha 1 chain [Source:HGNC Symbol;Acc:HGNC:2211]
0.854	0.664	1.19653e-11	mesenchyme	IFITM3	interferon induced transmembrane protein 3 [Source:HGNC Symbol;Acc:HGNC:5414]
0.361	0.125	2.66308e-07	mesenchyme	NID1	nidogen 1 [Source:HGNC Symbol;Acc:HGNC:7821]
0.258	0.068	0.000190588	mesenchyme	IGFBP5	insulin like growth factor binding protein 5 [Source:HGNC Symbol;Acc:HGNC:5474]
0.372	0.149	0.00186438	mesenchyme	AKAP12	A-kinase anchoring protein 12 [Source:HGNC Symbol;Acc:HGNC:370]
0.352	0.135	0.000324165	mesenchyme	COL4A1	collagen type IV alpha 1 chain [Source:HGNC Symbol;Acc:HGNC:2202]
0.278	0.083	0.000445667	mesenchyme	IGFBP4	insulin like growth factor binding protein 4 [Source:HGNC Symbol;Acc:HGNC:5473]
0.352	0.142	0.0765378	mesenchyme	THY1	Thy-1 cell surface antigen [Source:HGNC Symbol;Acc:HGNC:11801]
0.55	0.343	0.193587	mesenchyme	COL6A3	collagen type VI alpha 3 chain [Source:HGNC Symbol;Acc:HGNC:2213]
0.871	0.746	2.29629	mesenchyme	TMSB4X	thymosin beta 4 X-linked [Source:HGNC Symbol;Acc:HGNC:11881]
0.413	0.202	66.8862	mesenchyme	IGFBP7	insulin like growth factor binding protein 7 [Source:HGNC Symbol;Acc:HGNC:5476]
0.587	0.41	481.588	mesenchyme	C12orf57	chromosome 12 open reading frame 57 [Source:HGNC Symbol;Acc:HGNC:29521]
0.35	0.166	2131.15	mesenchyme	COL4A2	collagen type IV alpha 2 chain [Source:HGNC Symbol;Acc:HGNC:2203]
0.255	0.087	257.217	mesenchyme	NFIB	nuclear factor I B [Source:HGNC Symbol;Acc:HGNC:7785]
0.991	0.955	497.509	mesenchyme	ACTG1	actin gamma 1 [Source:HGNC Symbol;Acc:HGNC:144]
0.255	0.092	8635.37	mesenchyme	DLC1	DLC1 Rho GTPase activating protein [Source:HGNC Symbol;Acc:HGNC:2897]
0.298	0.124	100125	mesenchyme	APCDD1	APC down-regulated 1 [Source:HGNC Symbol;Acc:HGNC:15718]
0.759	0.6	1.48729e+06	mesenchyme	FN1	fibronectin 1 [Source:HGNC Symbol;Acc:HGNC:3778]
0.464	0.294	618670	mesenchyme	NREP	neuronal regeneration related protein [Source:HGNC Symbol;Acc:HGNC:16834]
0.582	0.445	8.91353e+06	mesenchyme	FOSB	FosB proto-oncogene, AP-1 transcription factor subunit [Source:HGNC Symbol;Acc:HGNC:3797]
0.355	0.192	2.4372e+08	mesenchyme	MARCKS	myristoylated alanine rich protein kinase C substrate [Source:HGNC Symbol;Acc:HGNC:6759]
0.252	0.11	2.88876e+08	mesenchyme	ARHGAP29	Rho GTPase activating protein 29 [Source:HGNC Symbol;Acc:HGNC:30207]
0.312	0.162	4.51453e+06	mesenchyme	FBLN1	fibulin 1 [Source:HGNC Symbol;Acc:HGNC:3600]
0.507	0.365	1.51666e+09	mesenchyme	S100A11	S100 calcium binding protein A11 [Source:HGNC Symbol;Acc:HGNC:10488]
0.53	0.393	2.81053e+08	mesenchyme	PTMS	parathymosin [Source:HGNC Symbol;Acc:HGNC:9629]
0.281	0.14	7.61344e+08	mesenchyme	PIK3R1	phosphoinositide-3-kinase regulatory subunit 1 [Source:HGNC Symbol;Acc:HGNC:8979]
0.332	0.189	8.57465e+08	mesenchyme	TLE1	TLE family member 1, transcriptional corepressor [Source:HGNC Symbol;Acc:HGNC:11837]
0.544	0.416	2.07375e+10	mesenchyme	IFITM2	interferon induced transmembrane protein 2 [Source:HGNC Symbol;Acc:HGNC:5413]
0.401	0.265	3.70345e+09	mesenchyme	SERPINH1	serpin family H member 1 [Source:HGNC Symbol;Acc:HGNC:1546]
0.364	0.224	5.52842e+09	mesenchyme	2011-09-01	septin 11 [Source:HGNC Symbol;Acc:HGNC:25589]
0.252	0.124	2.12418e+11	mesenchyme	LMNA	lamin A/C [Source:HGNC Symbol;Acc:HGNC:6636]
0.39	0.265	7.39929e+10	mesenchyme	FSCN1	fascin actin-bundling protein 1 [Source:HGNC Symbol;Acc:HGNC:11148]
0.307	0.184	9.58573e+10	mesenchyme	TIMP1	TIMP metallopeptidase inhibitor 1 [Source:HGNC Symbol;Acc:HGNC:11820]
0.914	0.809	2.31361e+10	mesenchyme	RPL10P16	ribosomal protein L10 pseudogene 16 [Source:HGNC Symbol;Acc:HGNC:36882]
0.53	0.417	2.46061e+10	mesenchyme	ZFP36L1	ZFP36 ring finger protein like 1 [Source:HGNC Symbol;Acc:HGNC:1107]
0.352	0.225	2.52037e+11	mesenchyme	S100A6	S100 calcium binding protein A6 [Source:HGNC Symbol;Acc:HGNC:10496]
0.41	0.274	3.53606e+11	mesenchyme	JUNB	JunB proto-oncogene, AP-1 transcription factor subunit [Source:HGNC Symbol;Acc:HGNC:6205]
0.272	0.159	8.71447e+11	mesenchyme	SORBS3	sorbin and SH3 domain containing 3 [Source:HGNC Symbol;Acc:HGNC:30907]
0.41	0.293	9.88988e+11	mesenchyme	GPC3	glypican 3 [Source:HGNC Symbol;Acc:HGNC:4451]
0.384	0.27	0.0018151617937584854	mesenchyme	CCND2	cyclin D2 [Source:HGNC Symbol;Acc:HGNC:1583]
0.986	0.946	0.0019122370123837306	mesenchyme	RPS13	ribosomal protein S13 [Source:HGNC Symbol;Acc:HGNC:10386]
0.298	0.185	0.004619944149998821	mesenchyme	FXYD6	FXYD domain containing ion transport regulator 6 [Source:HGNC Symbol;Acc:HGNC:4030]
0.372	0.278	0.008560535621539767	mesenchyme	TPM2	tropomyosin 2 [Source:HGNC Symbol;Acc:HGNC:12011]
0.467	0.366	0.009075112204561172	mesenchyme	ITM2C	integral membrane protein 2C [Source:HGNC Symbol;Acc:HGNC:6175]
0.461	0.37	0.012919289051879357	mesenchyme	PXDN	peroxidasin [Source:HGNC Symbol;Acc:HGNC:14966]
0.278	0.174	0.01305824195247055	mesenchyme	RHOC	ras homolog family member C [Source:HGNC Symbol;Acc:HGNC:669]
0.808	0.738	0.01767450054283568	mesenchyme	AC246787.1	ribosomal protein S8 (RPS8) pseudogene
0.393	0.297	0.029024222592240034	mesenchyme	KDELR2	KDEL endoplasmic reticulum protein retention receptor 2 [Source:HGNC Symbol;Acc:HGNC:6305]
0.444	0.338	0.0321344505405245	mesenchyme	CRTAP	cartilage associated protein [Source:HGNC Symbol;Acc:HGNC:2379]
0.307	0.203	0.04361162042980665	mesenchyme	PPP1R15A	protein phosphatase 1 regulatory subunit 15A [Source:HGNC Symbol;Acc:HGNC:14375]
0.269	0.168	0.054016544605725074	mesenchyme	ZFP36	ZFP36 ring finger protein [Source:NCBI gene;Acc:7538]
0.384	0.286	0.059900586936445906	mesenchyme	SEC31A	SEC31 homolog A, COPII coat complex component [Source:HGNC Symbol;Acc:HGNC:17052]
0.261	0.167	0.0786447600916251	mesenchyme	FSTL1	follistatin like 1 [Source:HGNC Symbol;Acc:HGNC:3972]
0.564	0.48	0.09410370200144125	mesenchyme	RBM3	RNA binding motif protein 3 [Source:HGNC Symbol;Acc:HGNC:9900]
0.372	0.286	0.1731075095035243	mesenchyme	RTL8C	retrotransposon Gag like 8C [Source:HGNC Symbol;Acc:HGNC:2569]
0.275	0.189	0.4637207576847194	mesenchyme	VCAN	versican [Source:HGNC Symbol;Acc:HGNC:2464]
0.264	0.179	0.5824220372089439	mesenchyme	ZYX	zyxin [Source:HGNC Symbol;Acc:HGNC:13200]
0.39	0.299	0.665504952070289	mesenchyme	CALD1	caldesmon 1 [Source:HGNC Symbol;Acc:HGNC:1441]
0.309	0.228	0.7790264664838621	mesenchyme	TLN1	talin 1 [Source:HGNC Symbol;Acc:HGNC:11845]
0.473	0.416	1	mesenchyme	MAGED2	MAGE family member D2 [Source:HGNC Symbol;Acc:HGNC:16353]
0.516	0.459	1	mesenchyme	TSC22D1	TSC22 domain family member 1 [Source:HGNC Symbol;Acc:HGNC:16826]
0.312	0.242	1	mesenchyme	FLNA	filamin A [Source:HGNC Symbol;Acc:HGNC:3754]
0.312	0.244	1	mesenchyme	LITAF	lipopolysaccharide induced TNF factor [Source:HGNC Symbol;Acc:HGNC:16841]
0.258	0.186	1	mesenchyme	COL9A3	collagen type IX alpha 3 chain [Source:HGNC Symbol;Acc:HGNC:2219]
0.682	0.644	1	mesenchyme	RHOA	ras homolog family member A [Source:HGNC Symbol;Acc:HGNC:667]
0.324	0.258	1	mesenchyme	RCN1	reticulocalbin 1 [Source:HGNC Symbol;Acc:HGNC:9934]
0.567	0.531	1	mesenchyme	CD81	CD81 molecule [Source:HGNC Symbol;Acc:HGNC:1701]
0.252	0.188	1	mesenchyme	NOTCH3	notch 3 [Source:HGNC Symbol;Acc:HGNC:7883]
0.304	0.237	1	mesenchyme	ARL1	ADP ribosylation factor like GTPase 1 [Source:HGNC Symbol;Acc:HGNC:692]
0.275	0.211	1	mesenchyme	DST	dystonin [Source:HGNC Symbol;Acc:HGNC:1090]
0.395	0.347	1	mesenchyme	NORAD	non-coding RNA activated by DNA damage [Source:HGNC Symbol;Acc:HGNC:44311]
0.375	0.315	1	mesenchyme	LAMB1	laminin subunit beta 1 [Source:HGNC Symbol;Acc:HGNC:6486]
0.292	0.225	1	mesenchyme	ITSN1	intersectin 1 [Source:HGNC Symbol;Acc:HGNC:6183]
0.352	0.304	1	mesenchyme	CKAP4	cytoskeleton associated protein 4 [Source:NCBI gene;Acc:10970]
0.372	0.324	1	mesenchyme	FGFR1	fibroblast growth factor receptor 1 [Source:HGNC Symbol;Acc:HGNC:3688]
0.447	0.388	1	mesenchyme	TTC3	tetratricopeptide repeat domain 3 [Source:HGNC Symbol;Acc:HGNC:12393]
0.292	0.237	1	mesenchyme	CPE	carboxypeptidase E [Source:HGNC Symbol;Acc:HGNC:2303]
0.458	0.432	1	mesenchyme	LAPTM4A	lysosomal protein transmembrane 4 alpha [Source:HGNC Symbol;Acc:HGNC:6924]
0.43	0.39	1	mesenchyme	EPB41L4A-AS1	EPB41L4A antisense RNA 1 [Source:HGNC Symbol;Acc:HGNC:30749]
0.539	0.507	1	mesenchyme	MYL12A	myosin light chain 12A [Source:HGNC Symbol;Acc:HGNC:16701]
0.301	0.244	1	mesenchyme	TXNIP	thioredoxin interacting protein [Source:HGNC Symbol;Acc:HGNC:16952]
0.278	0.225	1	mesenchyme	MARK3	microtubule affinity regulating kinase 3 [Source:HGNC Symbol;Acc:HGNC:6897]
0.295	0.246	1	mesenchyme	S100A16	S100 calcium binding protein A16 [Source:HGNC Symbol;Acc:HGNC:20441]
0.361	0.321	1	mesenchyme	ALDH1A1	aldehyde dehydrogenase 1 family member A1 [Source:HGNC Symbol;Acc:HGNC:402]
0.862	0.413	7.14295e-25	proliferative	ESRG	embryonic stem cell related [Source:HGNC Symbol;Acc:HGNC:39079]
0.717	0.314	4.66817e-19	proliferative	DNMT3B	DNA methyltransferase 3 beta [Source:HGNC Symbol;Acc:HGNC:2979]
0.428	0.118	1.03329e-16	proliferative	ZSCAN10	zinc finger and SCAN domain containing 10 [Source:HGNC Symbol;Acc:HGNC:12997]
0.781	0.387	1.76026e-13	proliferative	TDGF1	teratocarcinoma-derived growth factor 1 [Source:HGNC Symbol;Acc:HGNC:11701]
0.513	0.234	0.0100701	proliferative	MTHFD1	methylenetetrahydrofolate dehydrogenase, cyclohydrolase and formyltetrahydrofolate synthetase 1 [Source:HGNC Symbol;Acc:HGNC:7432]
0.599	0.273	0.00844954	proliferative	LINC00458	long intergenic non-protein coding RNA 458 [Source:HGNC Symbol;Acc:HGNC:42807]
0.513	0.238	0.0321543	proliferative	L1TD1	LINE1 type transposase domain containing 1 [Source:HGNC Symbol;Acc:HGNC:25595]
0.595	0.292	2.19718	proliferative	DDX21	DExD-box helicase 21 [Source:HGNC Symbol;Acc:HGNC:2744]
0.755	0.487	3.44353	proliferative	CYCS	cytochrome c, somatic [Source:HGNC Symbol;Acc:HGNC:19986]
0.405	0.159	0.640155	proliferative	PAICS	phosphoribosylaminoimidazole carboxylase and phosphoribosylaminoimidazolesuccinocarboxamide synthase [Source:HGNC Symbol;Acc:HGNC:8587]
0.383	0.146	14.8809	proliferative	SLC7A3	solute carrier family 7 member 3 [Source:HGNC Symbol;Acc:HGNC:11061]
0.9	0.676	17.2574	proliferative	H2AFZ	H2A histone family member Z [Source:HGNC Symbol;Acc:HGNC:4741]
0.58	0.31	2.75422	proliferative	KPNA2	karyopherin subunit alpha 2 [Source:HGNC Symbol;Acc:HGNC:6395]
0.491	0.22	0.315555	proliferative	TUBG1	tubulin gamma 1 [Source:HGNC Symbol;Acc:HGNC:12417]
0.833	0.557	128.012	proliferative	HMGA1	high mobility group AT-hook 1 [Source:HGNC Symbol;Acc:HGNC:5010]
0.338	0.12	128.424	proliferative	NUP205	nucleoporin 205 [Source:HGNC Symbol;Acc:HGNC:18658]
0.684	0.403	174.652	proliferative	UCHL1	ubiquitin C-terminal hydrolase L1 [Source:HGNC Symbol;Acc:HGNC:12513]
0.546	0.258	23.7818	proliferative	DPPA4	developmental pluripotency associated 4 [Source:HGNC Symbol;Acc:HGNC:19200]
0.695	0.379	382.316	proliferative	TERF1	telomeric repeat binding factor 1 [Source:HGNC Symbol;Acc:HGNC:11728]
0.97	0.871	1166.55	proliferative	HSP90AA1	heat shock protein 90 alpha family class A member 1 [Source:HGNC Symbol;Acc:HGNC:5253]
0.364	0.138	244.337	proliferative	MDN1	midasin AAA ATPase 1 [Source:HGNC Symbol;Acc:HGNC:18302]
0.691	0.43	3774.35	proliferative	PCNA	proliferating cell nuclear antigen [Source:HGNC Symbol;Acc:HGNC:8729]
0.271	0.088	40368	proliferative	VSNL1	visinin like 1 [Source:HGNC Symbol;Acc:HGNC:12722]
0.312	0.115	411.793	proliferative	MYCN	MYCN proto-oncogene, bHLH transcription factor [Source:HGNC Symbol;Acc:HGNC:7559]
0.472	0.214	4849.22	proliferative	PODXL	podocalyxin like [Source:HGNC Symbol;Acc:HGNC:9171]
0.506	0.263	157793	proliferative	CTSC	cathepsin C [Source:HGNC Symbol;Acc:HGNC:2528]
1	0.998	170813	proliferative	RPLP1	ribosomal protein lateral stalk subunit P1 [Source:HGNC Symbol;Acc:HGNC:10372]
0.673	0.42	49686.7	proliferative	MGST1	microsomal glutathione S-transferase 1 [Source:HGNC Symbol;Acc:HGNC:7061]
0.595	0.324	73740.2	proliferative	ATP5MC1	ATP synthase membrane subunit c locus 1 [Source:HGNC Symbol;Acc:HGNC:841]
0.691	0.413	2.62659e+06	proliferative	DUT	deoxyuridine triphosphatase [Source:HGNC Symbol;Acc:HGNC:3078]
0.487	0.245	385603	proliferative	SFRP2	secreted frizzled related protein 2 [Source:HGNC Symbol;Acc:HGNC:10777]
0.836	0.643	4.22093e+06	proliferative	SNRPF	small nuclear ribonucleoprotein polypeptide F [Source:HGNC Symbol;Acc:HGNC:11162]
0.428	0.202	532492	proliferative	MRPL3	mitochondrial ribosomal protein L3 [Source:HGNC Symbol;Acc:HGNC:10379]
0.517	0.289	1.08577e+06	proliferative	PTTG1	pituitary tumor-transforming 1 [Source:HGNC Symbol;Acc:HGNC:9690]
0.305	0.12	1.45504e+07	proliferative	LNCPRESS1	lncRNA p53 regulated and ESC associated 1 [Source:HGNC Symbol;Acc:HGNC:52746]
0.398	0.196	4.49054e+06	proliferative	ATIC	5-aminoimidazole-4-carboxamide ribonucleotide formyltransferase/IMP cyclohydrolase [Source:HGNC Symbol;Acc:HGNC:794]
0.491	0.279	6.87916e+07	proliferative	PSAT1	phosphoserine aminotransferase 1 [Source:HGNC Symbol;Acc:HGNC:19129]
0.342	0.151	7.43313e+06	proliferative	RBPMS2	RNA binding protein, mRNA processing factor 2 [Source:HGNC Symbol;Acc:HGNC:19098]
0.862	0.713	870053	proliferative	SRSF7	serine and arginine rich splicing factor 7 [Source:HGNC Symbol;Acc:HGNC:10789]
0.375	0.171	8.94841e+06	proliferative	CCNB1	cyclin B1 [Source:HGNC Symbol;Acc:HGNC:1579]
0.416	0.202	1.09889e+08	proliferative	TRIM71	tripartite motif containing 71 [Source:HGNC Symbol;Acc:HGNC:32669]
0.476	0.258	1.61385e+08	proliferative	HLA-A	major histocompatibility complex, class I, A [Source:HGNC Symbol;Acc:HGNC:4931]
0.699	0.438	3.08423e+08	proliferative	PDLIM1	PDZ and LIM domain 1 [Source:HGNC Symbol;Acc:HGNC:2067]
0.591	0.365	4.29375e+07	proliferative	HSPE1	heat shock protein family E (Hsp10) member 1 [Source:HGNC Symbol;Acc:HGNC:5269]
0.654	0.406	4.67803e+07	proliferative	LDHA	lactate dehydrogenase A [Source:HGNC Symbol;Acc:HGNC:6535]
0.279	0.114	5.25806e+07	proliferative	LINC00678	long intergenic non-protein coding RNA 678 [Source:HGNC Symbol;Acc:HGNC:44413]
0.457	0.235	5.94179e+07	proliferative	HELLS	helicase, lymphoid specific [Source:HGNC Symbol;Acc:HGNC:4861]
0.42	0.207	7.60344e+07	proliferative	SLC16A1	solute carrier family 16 member 1 [Source:HGNC Symbol;Acc:HGNC:10922]
0.264	0.105	1.1058e+08	proliferative	CDKN3	cyclin dependent kinase inhibitor 3 [Source:HGNC Symbol;Acc:HGNC:1791]
0.435	0.229	1.51483e+09	proliferative	DKC1	dyskerin pseudouridine synthase 1 [Source:HGNC Symbol;Acc:HGNC:2890]
0.413	0.206	1.56902e+09	proliferative	MCM6	minichromosome maintenance complex component 6 [Source:HGNC Symbol;Acc:HGNC:6949]
0.283	0.12	2.44553e+08	proliferative	GULP1	GULP PTB domain containing engulfment adaptor 1 [Source:HGNC Symbol;Acc:HGNC:18649]
0.84	0.622	2.93027e+09	proliferative	PHGDH	phosphoglycerate dehydrogenase [Source:HGNC Symbol;Acc:HGNC:8923]
0.42	0.223	3.00312e+09	proliferative	PSME3	proteasome activator subunit 3 [Source:HGNC Symbol;Acc:HGNC:9570]
0.888	0.717	3.04429e+06	proliferative	UQCRH	ubiquinol-cytochrome c reductase hinge protein [Source:HGNC Symbol;Acc:HGNC:12590]
0.442	0.227	3.41487e+09	proliferative	GARS	glycyl-tRNA synthetase [Source:HGNC Symbol;Acc:HGNC:4162]
0.29	0.124	4.24317e+08	proliferative	GAL	galanin and GMAP prepropeptide [Source:HGNC Symbol;Acc:HGNC:4114]
0.439	0.232	5.18553e+08	proliferative	GOT2	glutamic-oxaloacetic transaminase 2 [Source:HGNC Symbol;Acc:HGNC:4433]
0.498	0.305	5.89804e+08	proliferative	NME1	NME/NM23 nucleoside diphosphate kinase 1 [Source:HGNC Symbol;Acc:HGNC:7849]
0.524	0.288	6.34904e+08	proliferative	SEPHS1	selenophosphate synthetase 1 [Source:HGNC Symbol;Acc:HGNC:19685]
0.439	0.233	6.52605e+08	proliferative	ABRACL	ABRA C-terminal like [Source:HGNC Symbol;Acc:HGNC:21230]
0.431	0.226	9.65157e+08	proliferative	CENPF	centromere protein F [Source:HGNC Symbol;Acc:HGNC:1857]
0.491	0.278	1.33572e+09	proliferative	USP9X	ubiquitin specific peptidase 9 X-linked [Source:HGNC Symbol;Acc:HGNC:12632]
0.279	0.12	1.41323e+10	proliferative	SCGB3A2	secretoglobin family 3A member 2 [Source:HGNC Symbol;Acc:HGNC:18391]
0.569	0.35	1.62268e+09	proliferative	DPYSL3	dihydropyrimidinase like 3 [Source:HGNC Symbol;Acc:HGNC:3015]
0.29	0.126	1.64952e+10	proliferative	FOXD3-AS1	FOXD3 antisense RNA 1 [Source:HGNC Symbol;Acc:HGNC:40241]
0.792	0.572	2.77038e+08	proliferative	SNRPD1	small nuclear ribonucleoprotein D1 polypeptide [Source:HGNC Symbol;Acc:HGNC:11158]
0.502	0.31	3.67708e+09	proliferative	SMS	spermine synthase [Source:HGNC Symbol;Acc:HGNC:11123]
0.253	0.104	6.6958e+10	proliferative	CDK1	cyclin dependent kinase 1 [Source:HGNC Symbol;Acc:HGNC:1722]
0.305	0.141	6.80308e+09	proliferative	AASS	aminoadipate-semialdehyde synthase [Source:HGNC Symbol;Acc:HGNC:17366]
0.52	0.312	7.24022e+09	proliferative	PGRMC1	progesterone receptor membrane component 1 [Source:HGNC Symbol;Acc:HGNC:16090]
0.866	0.681	7.25839e+09	proliferative	NCL	nucleolin [Source:HGNC Symbol;Acc:HGNC:7667]
0.424	0.228	7.30089e+10	proliferative	IARS	isoleucyl-tRNA synthetase [Source:HGNC Symbol;Acc:HGNC:5330]
0.572	0.353	8.60821e+09	proliferative	TARS	threonyl-tRNA synthetase [Source:HGNC Symbol;Acc:HGNC:11572]
0.413	0.23	1.28413e+10	proliferative	SCD	stearoyl-CoA desaturase [Source:HGNC Symbol;Acc:HGNC:10571]
0.342	0.168	1.38094e+11	proliferative	C8orf33	chromosome 8 open reading frame 33 [Source:HGNC Symbol;Acc:HGNC:26104]
0.431	0.24	1.51939e+11	proliferative	CSE1L	chromosome segregation 1 like [Source:HGNC Symbol;Acc:HGNC:2431]
0.264	0.115	1.5906e+11	proliferative	SOX2	SRY-box 2 [Source:HGNC Symbol;Acc:HGNC:11195]
0.312	0.15	1.67943e+10	proliferative	DDX39A	DExD-box helicase 39A [Source:HGNC Symbol;Acc:HGNC:17821]
0.714	0.497	2.06251e+10	proliferative	SNRPB	small nuclear ribonucleoprotein polypeptides B and B1 [Source:HGNC Symbol;Acc:HGNC:11153]
0.762	0.564	2.14937e+10	proliferative	SERBP1	SERPINE1 mRNA binding protein 1 [Source:HGNC Symbol;Acc:HGNC:17860]
0.361	0.183	2.65696e+11	proliferative	TCOF1	treacle ribosome biogenesis factor 1 [Source:HGNC Symbol;Acc:HGNC:11654]
0.684	0.507	2.91342e+11	proliferative	SPCS1	signal peptidase complex subunit 1 [Source:HGNC Symbol;Acc:HGNC:23401]
0.599	0.396	2.99186e+11	proliferative	PARP1	poly(ADP-ribose) polymerase 1 [Source:HGNC Symbol;Acc:HGNC:270]
0.546	0.339	3.34919e+11	proliferative	EIF2S2	eukaryotic translation initiation factor 2 subunit beta [Source:HGNC Symbol;Acc:HGNC:3266]
0.535	0.341	3.59741e+10	proliferative	SRM	spermidine synthase [Source:HGNC Symbol;Acc:HGNC:11296]
0.625	0.431	4.24868e+10	proliferative	TXNDC17	thioredoxin domain containing 17 [Source:HGNC Symbol;Acc:HGNC:28218]
0.428	0.235	4.31274e+09	proliferative	LARS	leucyl-tRNA synthetase [Source:HGNC Symbol;Acc:HGNC:6512]
0.472	0.269	5.70381e+11	proliferative	MCM3	minichromosome maintenance complex component 3 [Source:HGNC Symbol;Acc:HGNC:6945]
0.494	0.304	7.53058e+10	proliferative	SNHG3	small nucleolar RNA host gene 3 [Source:HGNC Symbol;Acc:HGNC:10118]
0.524	0.331	8.51459e+10	proliferative	NOL7	nucleolar protein 7 [Source:HGNC Symbol;Acc:HGNC:21040]
0.483	0.287	8.65328e+10	proliferative	TUBB2A	tubulin beta 2A class IIa [Source:HGNC Symbol;Acc:HGNC:12412]
0.297	0.146	1.04789e+12	proliferative	SMIM4	small integral membrane protein 4 [Source:HGNC Symbol;Acc:HGNC:37257]
0.911	0.788	1.08546e+12	proliferative	RAN	RAN, member RAS oncogene family [Source:HGNC Symbol;Acc:HGNC:9846]
0.517	0.308	1.28318e+12	proliferative	DANCR	differentiation antagonizing non-protein coding RNA [Source:HGNC Symbol;Acc:HGNC:28964]
0.807	0.611	1.38103e+11	proliferative	NPM1	nucleophosmin 1 [Source:HGNC Symbol;Acc:HGNC:7910]
0.271	0.13	1.74904e+12	proliferative	HSD17B4	hydroxysteroid 17-beta dehydrogenase 4 [Source:HGNC Symbol;Acc:HGNC:5213]
0.312	0.156	1.81519e+12	proliferative	MRPS23	mitochondrial ribosomal protein S23 [Source:HGNC Symbol;Acc:HGNC:14509]
0.305	0.157	1.82902e+12	proliferative	FASTKD2	FAST kinase domains 2 [Source:HGNC Symbol;Acc:HGNC:29160]
0.379	0.206	2.39351e+12	proliferative	BUB3	BUB3, mitotic checkpoint protein [Source:HGNC Symbol;Acc:HGNC:1151]
0.32	0.161	2.51683e+12	proliferative	VMA21	VMA21, vacuolar ATPase assembly factor [Source:HGNC Symbol;Acc:HGNC:22082]
0.305	0.153	2.6406e+11	proliferative	CHAF1A	chromatin assembly factor 1 subunit A [Source:HGNC Symbol;Acc:HGNC:1910]
0.974	0.912	3.08022e+12	proliferative	HIST1H4C	histone cluster 1 H4 family member c [Source:HGNC Symbol;Acc:HGNC:4787]
0.524	0.344	3.58031e+11	proliferative	TPM1	tropomyosin 1 [Source:HGNC Symbol;Acc:HGNC:12010]
0.532	0.334	3.61347e+12	proliferative	RPL26	ribosomal protein L26 [Source:HGNC Symbol;Acc:HGNC:10327]
0.732	0.568	4.5969e+12	proliferative	MDH1	malate dehydrogenase 1 [Source:HGNC Symbol;Acc:HGNC:6970]
0.442	0.264	4.83572e+12	proliferative	TCERG1	transcription elongation regulator 1 [Source:HGNC Symbol;Acc:HGNC:15630]
0.599	0.413	4.85005e+12	proliferative	NOP56	NOP56 ribonucleoprotein [Source:HGNC Symbol;Acc:HGNC:15911]
0.361	0.198	5.98516e+11	proliferative	PTPN14	protein tyrosine phosphatase, non-receptor type 14 [Source:HGNC Symbol;Acc:HGNC:9647]
0.312	0.164	6.04954e+11	proliferative	ZWINT	ZW10 interacting kinetochore protein [Source:HGNC Symbol;Acc:HGNC:13195]
0.394	0.228	6.27932e+11	proliferative	MRPS34	mitochondrial ribosomal protein S34 [Source:HGNC Symbol;Acc:HGNC:16618]
0.84	0.727	6.58242e+11	proliferative	SRSF3	serine and arginine rich splicing factor 3 [Source:HGNC Symbol;Acc:HGNC:10785]
0.558	0.381	6.63861e+11	proliferative	RANBP1	RAN binding protein 1 [Source:HGNC Symbol;Acc:HGNC:9847]
0.401	0.234	7.2984e+11	proliferative	PLA2G16	phospholipase A2 group XVI [Source:HGNC Symbol;Acc:HGNC:17825]
0.257	0.121	7.34782e+10	proliferative	IDO1	indoleamine 2,3-dioxygenase 1 [Source:HGNC Symbol;Acc:HGNC:6059]
0.446	0.271	7.90718e+11	proliferative	PMF1	polyamine modulated factor 1 [Source:HGNC Symbol;Acc:HGNC:9112]
0.491	0.306	8.4748e+11	proliferative	HMGB3	high mobility group box 3 [Source:HGNC Symbol;Acc:HGNC:5004]
0.309	0.158	8.91353e+11	proliferative	NES	nestin [Source:HGNC Symbol;Acc:HGNC:7756]
0.454	0.292	9.92666e+11	proliferative	CNDP2	carnosine dipeptidase 2 [Source:HGNC Symbol;Acc:HGNC:24437]
0.357	0.212	0.0012114012774339128	proliferative	RPL22L1	ribosomal protein L22 like 1 [Source:HGNC Symbol;Acc:HGNC:27610]
0.372	0.218	0.001230763313706563	proliferative	FH	fumarate hydratase [Source:HGNC Symbol;Acc:HGNC:3700]
0.695	0.524	0.0013470359400015385	proliferative	PGK1	phosphoglycerate kinase 1 [Source:HGNC Symbol;Acc:HGNC:8896]
0.335	0.181	0.0014192432821591415	proliferative	PRPSAP2	phosphoribosyl pyrophosphate synthetase associated protein 2 [Source:HGNC Symbol;Acc:HGNC:9467]
0.424	0.27	0.0015253899884931637	proliferative	LDHB	lactate dehydrogenase B [Source:HGNC Symbol;Acc:HGNC:6541]
0.45	0.29	0.00157085306745277	proliferative	COMMD4	COMM domain containing 4 [Source:HGNC Symbol;Acc:HGNC:26027]
0.346	0.194	0.0019974865814384253	proliferative	TRAPPC4	trafficking protein particle complex 4 [Source:HGNC Symbol;Acc:HGNC:19943]
0.327	0.179	0.0021172682101265896	proliferative	HK1	hexokinase 1 [Source:HGNC Symbol;Acc:HGNC:4922]
0.446	0.275	0.00214317555953514	proliferative	DARS	aspartyl-tRNA synthetase [Source:HGNC Symbol;Acc:HGNC:2678]
0.836	0.699	0.0022216603575469646	proliferative	ATP5F1A	ATP synthase F1 subunit alpha [Source:HGNC Symbol;Acc:HGNC:823]
0.39	0.228	0.0022686956239757784	proliferative	DHX15	DEAH-box helicase 15 [Source:HGNC Symbol;Acc:HGNC:2738]
0.535	0.359	0.002275792167381093	proliferative	MCM7	minichromosome maintenance complex component 7 [Source:HGNC Symbol;Acc:HGNC:6950]
0.379	0.221	0.0024298488543700787	proliferative	OAT	ornithine aminotransferase [Source:HGNC Symbol;Acc:HGNC:8091]
0.825	0.722	0.0025417281604365187	proliferative	SNRPD2	small nuclear ribonucleoprotein D2 polypeptide [Source:HGNC Symbol;Acc:HGNC:11159]
0.338	0.189	0.0025809102998989504	proliferative	ATP1B3	ATPase Na+/K+ transporting subunit beta 3 [Source:HGNC Symbol;Acc:HGNC:806]
0.546	0.381	0.0027655979891063713	proliferative	TMEM147	transmembrane protein 147 [Source:HGNC Symbol;Acc:HGNC:30414]
0.439	0.272	0.003611761572795577	proliferative	TUBB2B	tubulin beta 2B class IIb [Source:HGNC Symbol;Acc:HGNC:30829]
0.335	0.188	0.0036583061666762107	proliferative	CXXC1	CXXC finger protein 1 [Source:HGNC Symbol;Acc:HGNC:24343]
0.346	0.197	0.004133008167011808	proliferative	G6PC3	glucose-6-phosphatase catalytic subunit 3 [Source:HGNC Symbol;Acc:HGNC:24861]
0.349	0.201	0.0045167900833474	proliferative	PSIP1	PC4 and SFRS1 interacting protein 1 [Source:HGNC Symbol;Acc:HGNC:9527]
0.446	0.277	0.005335483635026057	proliferative	FDFT1	farnesyl-diphosphate farnesyltransferase 1 [Source:HGNC Symbol;Acc:HGNC:3629]
0.535	0.365	0.0054533976494283536	proliferative	SSB	Sjogren syndrome antigen B [Source:HGNC Symbol;Acc:HGNC:11316]
0.688	0.477	0.0063399558955479236	proliferative	SNRPN	small nuclear ribonucleoprotein polypeptide N [Source:HGNC Symbol;Acc:HGNC:11164]
0.617	0.44	0.0067520739321413874	proliferative	JPT1	Jupiter microtubule associated homolog 1 [Source:HGNC Symbol;Acc:HGNC:14569]
0.606	0.43	0.007276873399384593	proliferative	POMP	proteasome maturation protein [Source:HGNC Symbol;Acc:HGNC:20330]
0.494	0.329	0.007677585047598816	proliferative	IDH1	isocitrate dehydrogenase (NADP(+)) 1, cytosolic [Source:HGNC Symbol;Acc:HGNC:5382]
0.294	0.158	0.007857818072823722	proliferative	COTL1	coactosin like F-actin binding protein 1 [Source:HGNC Symbol;Acc:HGNC:18304]
0.424	0.261	0.009733378640879708	proliferative	ACLY	ATP citrate lyase [Source:HGNC Symbol;Acc:HGNC:115]
0.364	0.212	0.00976633271813937	proliferative	EEF1E1	eukaryotic translation elongation factor 1 epsilon 1 [Source:HGNC Symbol;Acc:HGNC:3212]
0.335	0.189	0.010844051588600054	proliferative	C14orf119	chromosome 14 open reading frame 119 [Source:HGNC Symbol;Acc:HGNC:20270]
0.398	0.24	0.0111326174457872	proliferative	MRPL21	mitochondrial ribosomal protein L21 [Source:HGNC Symbol;Acc:HGNC:14479]
0.513	0.356	0.012661066393985955	proliferative	ATRAID	all-trans retinoic acid induced differentiation factor [Source:HGNC Symbol;Acc:HGNC:24090]
0.375	0.232	0.012920076167042644	proliferative	KCMF1	potassium channel modulatory factor 1 [Source:HGNC Symbol;Acc:HGNC:20589]
0.379	0.232	0.015456662596389763	proliferative	NOP58	NOP58 ribonucleoprotein [Source:HGNC Symbol;Acc:HGNC:29926]
0.844	0.695	0.021269643186158177	proliferative	ATP5F1B	ATP synthase F1 subunit beta [Source:HGNC Symbol;Acc:HGNC:830]
0.353	0.21	0.031220344966184695	proliferative	SRPK1	SRSF protein kinase 1 [Source:HGNC Symbol;Acc:HGNC:11305]
0.375	0.224	0.032025812272887554	proliferative	SLC2A3	solute carrier family 2 member 3 [Source:HGNC Symbol;Acc:HGNC:11007]
0.45	0.293	0.034293106598325025	proliferative	SNHG14	small nucleolar RNA host gene 14 [Source:HGNC Symbol;Acc:HGNC:37462]
0.439	0.285	0.034379211639433555	proliferative	GPI	glucose-6-phosphate isomerase [Source:HGNC Symbol;Acc:HGNC:4458]
0.405	0.253	0.036068557977128116	proliferative	EI24	EI24, autophagy associated transmembrane protein [Source:HGNC Symbol;Acc:HGNC:13276]
0.372	0.234	0.038318061234899455	proliferative	SLIRP	SRA stem-loop interacting RNA binding protein [Source:HGNC Symbol;Acc:HGNC:20495]
0.405	0.256	0.03833198798532111	proliferative	ATP6V1E1	ATPase H+ transporting V1 subunit E1 [Source:HGNC Symbol;Acc:HGNC:857]
0.275	0.151	0.046663833496918876	proliferative	RSU1	Ras suppressor protein 1 [Source:HGNC Symbol;Acc:HGNC:10464]
0.658	0.528	0.04701886684823374	proliferative	ERH	ERH, mRNA splicing and mitosis factor [Source:HGNC Symbol;Acc:HGNC:3447]
0.268	0.142	0.04782689786875352	proliferative	GTF3C2	general transcription factor IIIC subunit 2 [Source:HGNC Symbol;Acc:HGNC:4665]
0.532	0.361	0.05277552622935218	proliferative	BPTF	bromodomain PHD finger transcription factor [Source:HGNC Symbol;Acc:HGNC:3581]
0.669	0.515	0.05923903936223597	proliferative	YWHAE	tyrosine 3-monooxygenase/tryptophan 5-monooxygenase activation protein epsilon [Source:HGNC Symbol;Acc:HGNC:12851]
0.766	0.582	0.06458363124132284	proliferative	TRIM28	tripartite motif containing 28 [Source:HGNC Symbol;Acc:HGNC:16384]
0.379	0.237	0.06853203434348622	proliferative	PSMD7	proteasome 26S subunit, non-ATPase 7 [Source:HGNC Symbol;Acc:HGNC:9565]
0.375	0.232	0.07999420817893402	proliferative	KLHDC3	kelch domain containing 3 [Source:HGNC Symbol;Acc:HGNC:20704]
0.253	0.14	0.08554072062716851	proliferative	NPIPP1	nuclear pore complex interacting protein pseudogene 1 [Source:HGNC Symbol;Acc:HGNC:35407]
0.405	0.264	0.09419036947437578	proliferative	CACYBP	calcyclin binding protein [Source:HGNC Symbol;Acc:HGNC:30423]
0.799	0.681	0.09781969581962632	proliferative	MT-CYB	mitochondrially encoded cytochrome b [Source:HGNC Symbol;Acc:HGNC:7427]
0.383	0.243	0.10587674292885517	proliferative	PCMT1	protein-L-isoaspartate (D-aspartate) O-methyltransferase [Source:HGNC Symbol;Acc:HGNC:8728]
0.435	0.299	0.10964917114508257	proliferative	PSMD6	proteasome 26S subunit, non-ATPase 6 [Source:HGNC Symbol;Acc:HGNC:9564]
0.543	0.385	0.11965771731675463	proliferative	MYH10	myosin heavy chain 10 [Source:HGNC Symbol;Acc:HGNC:7568]
0.498	0.337	0.12525105525684896	proliferative	DEK	DEK proto-oncogene [Source:HGNC Symbol;Acc:HGNC:2768]
0.398	0.249	0.14114234506211287	proliferative	SDHB	succinate dehydrogenase complex iron sulfur subunit B [Source:HGNC Symbol;Acc:HGNC:10681]
0.323	0.196	0.14533828747596073	proliferative	SF3A3	splicing factor 3a subunit 3 [Source:HGNC Symbol;Acc:HGNC:10767]
0.323	0.207	0.16812682378369773	proliferative	HCFC1	host cell factor C1 [Source:HGNC Symbol;Acc:HGNC:4839]
0.383	0.255	0.269242183157929	proliferative	VDAC3	voltage dependent anion channel 3 [Source:HGNC Symbol;Acc:HGNC:12674]
0.922	0.84	0.37012043660178606	proliferative	TUBB	tubulin beta class I [Source:HGNC Symbol;Acc:HGNC:20778]
0.394	0.26	0.4057891564696787	proliferative	VPS72	vacuolar protein sorting 72 homolog [Source:HGNC Symbol;Acc:HGNC:11644]
0.491	0.372	0.41695356181182713	proliferative	PRMT1	protein arginine methyltransferase 1 [Source:HGNC Symbol;Acc:HGNC:5187]
0.283	0.169	0.5135556386522372	proliferative	FKBP1B	FKBP prolyl isomerase 1B [Source:HGNC Symbol;Acc:HGNC:3712]
0.275	0.16	0.6049022018060904	proliferative	PRPS1	phosphoribosyl pyrophosphate synthetase 1 [Source:HGNC Symbol;Acc:HGNC:9462]
0.275	0.168	0.7408631823143567	proliferative	DCAF13	DDB1 and CUL4 associated factor 13 [Source:HGNC Symbol;Acc:HGNC:24535]
0.305	0.192	0.8567226424636303	proliferative	YWHAH	tyrosine 3-monooxygenase/tryptophan 5-monooxygenase activation protein eta [Source:HGNC Symbol;Acc:HGNC:12853]
0.758	0.63	1	proliferative	EIF3K	eukaryotic translation initiation factor 3 subunit K [Source:HGNC Symbol;Acc:HGNC:24656]
0.342	0.222	1	proliferative	BRIX1	BRX1, biogenesis of ribosomes [Source:HGNC Symbol;Acc:HGNC:24170]
0.725	0.617	1	proliferative	NONO	non-POU domain containing octamer binding [Source:HGNC Symbol;Acc:HGNC:7871]
0.758	0.63	1	proliferative	RHOA	ras homolog family member A [Source:HGNC Symbol;Acc:HGNC:667]
0.29	0.186	1	proliferative	UTP4	UTP4, small subunit processome component [Source:HGNC Symbol;Acc:HGNC:1983]
0.294	0.188	1	proliferative	NR6A1	nuclear receptor subfamily 6 group A member 1 [Source:HGNC Symbol;Acc:HGNC:7985]
0.487	0.379	1	proliferative	MT-RNR1	mitochondrially encoded 12S RNA [Source:HGNC Symbol;Acc:HGNC:7470]
0.446	0.34	1	proliferative	SSRP1	structure specific recognition protein 1 [Source:HGNC Symbol;Acc:HGNC:11327]
0.26	0.171	1	proliferative	TIMMDC1	translocase of inner mitochondrial membrane domain containing 1 [Source:HGNC Symbol;Acc:HGNC:1321]
0.48	0.394	1	proliferative	DGUOK	deoxyguanosine kinase [Source:HGNC Symbol;Acc:HGNC:2858]
0.688	0.559	1	proliferative	MRPL51	mitochondrial ribosomal protein L51 [Source:HGNC Symbol;Acc:HGNC:14044]
0.271	0.186	1	proliferative	TRAPPC2L	trafficking protein particle complex 2 like [Source:HGNC Symbol;Acc:HGNC:30887]
0.944	0.958	1	proliferative	RPS13	ribosomal protein S13 [Source:HGNC Symbol;Acc:HGNC:10386]
0.461	0.372	1	proliferative	RNF5	ring finger protein 5 [Source:HGNC Symbol;Acc:HGNC:10068]
0.97	0.948	1	proliferative	RPSA	ribosomal protein SA [Source:HGNC Symbol;Acc:HGNC:6502]
0.814	0.742	1	proliferative	PPIA	peptidylprolyl isomerase A [Source:HGNC Symbol;Acc:HGNC:9253]
0.535	0.45	1	proliferative	PRDX5	peroxiredoxin 5 [Source:HGNC Symbol;Acc:HGNC:9355]
0.681	0.117	2.49026e-66	tip	CTRB2	chymotrypsinogen B2 [Source:HGNC Symbol;Acc:HGNC:2522]
0.957	0.545	1.95218e-46	tip	CPA2	carboxypeptidase A2 [Source:HGNC Symbol;Acc:HGNC:2297]
0.362	0.039	4.54325e-34	tip	CELA3B	chymotrypsin like elastase family member 3B [Source:HGNC Symbol;Acc:HGNC:15945]
0.601	0.151	2.1037e-31	tip	CPA1	carboxypeptidase A1 [Source:HGNC Symbol;Acc:HGNC:2296]
0.388	0.051	7.38437e-32	tip	CEL	carboxyl ester lipase [Source:HGNC Symbol;Acc:HGNC:1848]
0.34	0.038	2.21185e-30	tip	CTRB1	chymotrypsinogen B1 [Source:HGNC Symbol;Acc:HGNC:2521]
1	0.966	2.04652e-28	tip	DLK1	delta like non-canonical Notch ligand 1 [Source:HGNC Symbol;Acc:HGNC:2907]
0.282	0.025	7.7402e-27	tip	CTRC	chymotrypsin C [Source:HGNC Symbol;Acc:HGNC:2523]
0.58	0.149	1.12198e-24	tip	RBPJL	recombination signal binding protein for immunoglobulin kappa J region like [Source:HGNC Symbol;Acc:HGNC:13761]
0.516	0.136	1.01075e-19	tip	CELA3A	chymotrypsin like elastase family member 3A [Source:HGNC Symbol;Acc:HGNC:15944]
0.511	0.139	4.91266e-20	tip	CLPS	colipase [Source:HGNC Symbol;Acc:HGNC:2085]
0.676	0.269	1.38906e-14	tip	BTG2	BTG anti-proliferation factor 2 [Source:HGNC Symbol;Acc:HGNC:1131]
0.644	0.243	2.69997e-15	tip	ERP27	endoplasmic reticulum protein 27 [Source:HGNC Symbol;Acc:HGNC:26495]
0.761	0.386	1.92638e-11	tip	GATM	glycine amidinotransferase [Source:HGNC Symbol;Acc:HGNC:4175]
0.473	0.147	1.07842e-09	tip	MT1E	metallothionein 1E [Source:HGNC Symbol;Acc:HGNC:7397]
0.952	0.83	8.7438e-07	tip	MEG3	maternally expressed 3 [Source:HGNC Symbol;Acc:HGNC:14575]
0.968	0.789	0.000592434	tip	EGR1	early growth response 1 [Source:HGNC Symbol;Acc:HGNC:3238]
0.303	0.074	0.0210257	tip	DPEP1	dipeptidase 1 [Source:HGNC Symbol;Acc:HGNC:3002]
0.835	0.635	15.6941	tip	IER2	immediate early response 2 [Source:HGNC Symbol;Acc:HGNC:28871]
0.431	0.177	13335.4	tip	SPINK1	serine peptidase inhibitor, Kazal type 1 [Source:HGNC Symbol;Acc:HGNC:11244]
0.548	0.28	108285	tip	MT1F	metallothionein 1F [Source:HGNC Symbol;Acc:HGNC:7398]
0.324	0.113	23526.6	tip	DLL1	delta like canonical Notch ligand 1 [Source:HGNC Symbol;Acc:HGNC:2908]
0.957	0.795	78406.5	tip	FOS	Fos proto-oncogene, AP-1 transcription factor subunit [Source:HGNC Symbol;Acc:HGNC:3796]
0.309	0.117	908534	tip	MT2A	metallothionein 2A [Source:HGNC Symbol;Acc:HGNC:7406]
0.814	0.601	3.22011e+07	tip	SSR4	signal sequence receptor subunit 4 [Source:HGNC Symbol;Acc:HGNC:11326]
0.287	0.1	3.58293e+06	tip	ELMO1	engulfment and cell motility 1 [Source:HGNC Symbol;Acc:HGNC:16286]
0.303	0.108	5.35683e+07	tip	KIRREL2	kirre like nephrin family adhesion molecule 2 [Source:HGNC Symbol;Acc:HGNC:18816]
0.729	0.519	6.73567e+07	tip	BTG1	BTG anti-proliferation factor 1 [Source:HGNC Symbol;Acc:HGNC:1130]
0.596	0.335	1.48579e+06	tip	TM4SF4	transmembrane 4 L six family member 4 [Source:HGNC Symbol;Acc:HGNC:11856]
0.644	0.398	3.14312e+08	tip	RHOBTB3	Rho related BTB domain containing 3 [Source:HGNC Symbol;Acc:HGNC:18757]
0.984	0.962	4.70869e+07	tip	RPL6	ribosomal protein L6 [Source:HGNC Symbol;Acc:HGNC:10362]
0.638	0.399	5.7218e+07	tip	CST3	cystatin C [Source:HGNC Symbol;Acc:HGNC:2475]
0.452	0.221	5.75131e+07	tip	TCEA3	transcription elongation factor A3 [Source:HGNC Symbol;Acc:HGNC:11615]
0.915	0.706	6.72321e+07	tip	RPS2P5	ribosomal protein S2 pseudogene 5 [Source:HGNC Symbol;Acc:HGNC:31386]
0.644	0.421	7.20149e+07	tip	AMBP	alpha-1-microglobulin/bikunin precursor [Source:HGNC Symbol;Acc:HGNC:453]
0.729	0.507	1.27682e+09	tip	CYB5A	cytochrome b5 type A [Source:HGNC Symbol;Acc:HGNC:2570]
0.5	0.255	2.04029e+09	tip	FLRT2	fibronectin leucine rich transmembrane protein 2 [Source:HGNC Symbol;Acc:HGNC:3761]
0.404	0.191	2.5341e+09	tip	FGFR4	fibroblast growth factor receptor 4 [Source:HGNC Symbol;Acc:HGNC:3691]
0.995	0.918	6.9515e+08	tip	RPL3P4	ribosomal protein L3 pseudogene 4 [Source:HGNC Symbol;Acc:HGNC:19805]
0.34	0.151	7.74566e+08	tip	NOMO1	NODAL modulator 1 [Source:HGNC Symbol;Acc:HGNC:30060]
0.676	0.449	2.21161e+09	tip	UGDH	UDP-glucose 6-dehydrogenase [Source:HGNC Symbol;Acc:HGNC:12525]
0.984	0.865	2.61868e+09	tip	RPL6P27	ribosomal protein L6 pseudogene 27 [Source:HGNC Symbol;Acc:HGNC:36133]
0.713	0.468	4.28851e+09	tip	H19	H19, imprinted maternally expressed transcript [Source:HGNC Symbol;Acc:HGNC:4713]
0.644	0.419	1.51663e+11	tip	CHCHD2	coiled-coil-helix-coiled-coil-helix domain containing 2 [Source:HGNC Symbol;Acc:HGNC:21645]
0.356	0.169	1.89951e+11	tip	F3	coagulation factor III, tissue factor [Source:HGNC Symbol;Acc:HGNC:3541]
0.787	0.648	2.44878e+11	tip	JUN	Jun proto-oncogene, AP-1 transcription factor subunit [Source:HGNC Symbol;Acc:HGNC:6204]
0.649	0.445	1.22539e+12	tip	MCL1	MCL1, BCL2 family apoptosis regulator [Source:HGNC Symbol;Acc:HGNC:6943]
0.394	0.211	1.38948e+11	tip	PLXNB1	plexin B1 [Source:HGNC Symbol;Acc:HGNC:9103]
0.654	0.435	1.73239e+11	tip	TM4SF1	transmembrane 4 L six family member 1 [Source:HGNC Symbol;Acc:HGNC:11853]
0.495	0.302	2.02286e+11	tip	KLF6	Kruppel like factor 6 [Source:HGNC Symbol;Acc:HGNC:2235]
0.856	0.701	2.14597e+11	tip	AC010343.1	ribosomal protein S8 (RPS8) pseudogene
0.824	0.641	2.57443e+11	tip	RPL37P23	ribosomal protein L37 pseudogene 23 [Source:HGNC Symbol;Acc:HGNC:37003]
0.915	0.795	3.14197e+12	tip	RPS2P7	ribosomal protein S2 pseudogene 7 [Source:HGNC Symbol;Acc:HGNC:15838]
0.782	0.59	5.31479e+11	tip	CIRBP	cold inducible RNA binding protein [Source:HGNC Symbol;Acc:HGNC:1982]
0.271	0.124	5.62702e+11	tip	NPAS2	neuronal PAS domain protein 2 [Source:HGNC Symbol;Acc:HGNC:7895]
0.66	0.481	6.80469e+11	tip	RBPJ	recombination signal binding protein for immunoglobulin kappa J region [Source:HGNC Symbol;Acc:HGNC:5724]
0.952	0.791	7.50669e+11	tip	MTCO1P40	MT-CO1 pseudogene 40 [Source:HGNC Symbol;Acc:HGNC:52105]
0.564	0.352	0.0012017835457414012	tip	RPL12P4	ribosomal protein L12 pseudogene 4 [Source:HGNC Symbol;Acc:HGNC:16587]
0.309	0.154	0.002233373326198898	tip	PDX1	pancreatic and duodenal homeobox 1 [Source:HGNC Symbol;Acc:HGNC:6107]
0.261	0.124	0.002290690707082709	tip	ATF3	activating transcription factor 3 [Source:HGNC Symbol;Acc:HGNC:785]
0.984	0.92	0.00265885160076512	tip	H3F3B	H3 histone family member 3B [Source:HGNC Symbol;Acc:HGNC:4765]
0.856	0.721	0.002969957292297659	tip	CLU	clusterin [Source:HGNC Symbol;Acc:HGNC:2095]
0.271	0.13	0.0050872678027403945	tip	CXCL12	C-X-C motif chemokine ligand 12 [Source:HGNC Symbol;Acc:HGNC:10672]
0.372	0.215	0.00550799744808549	tip	ACADVL	acyl-CoA dehydrogenase very long chain [Source:HGNC Symbol;Acc:HGNC:92]
0.436	0.267	0.006277394481387829	tip	MIDN	midnolin [Source:HGNC Symbol;Acc:HGNC:16298]
0.755	0.568	0.006729633822309153	tip	RPL5P34	ribosomal protein L5 pseudogene 34 [Source:HGNC Symbol;Acc:HGNC:36463]
0.676	0.48	0.007625540412747288	tip	AC115223.1	ribosomal protein L6 (RPL6) pseudogene
0.888	0.759	0.011243227761787907	tip	RPL30	ribosomal protein L30 [Source:HGNC Symbol;Acc:HGNC:10333]
0.5	0.341	0.013658990143223491	tip	RRBP1	ribosome binding protein 1 [Source:HGNC Symbol;Acc:HGNC:10448]
0.798	0.638	0.017249626933361534	tip	GNG5	G protein subunit gamma 5 [Source:HGNC Symbol;Acc:HGNC:4408]
0.293	0.152	0.01812889477580901	tip	NR5A2	nuclear receptor subfamily 5 group A member 2 [Source:HGNC Symbol;Acc:HGNC:7984]
0.356	0.198	0.020198643914233982	tip	CYBA	cytochrome b-245 alpha chain [Source:HGNC Symbol;Acc:HGNC:2577]
0.367	0.212	0.021834817543281093	tip	VEGFA	vascular endothelial growth factor A [Source:HGNC Symbol;Acc:HGNC:12680]
0.58	0.392	0.02375631371583274	tip	RPL7AP66	ribosomal protein L7a pseudogene 66 [Source:HGNC Symbol;Acc:HGNC:35682]
0.782	0.626	0.026015891314751356	tip	RPLP0P6	ribosomal protein lateral stalk subunit P0 pseudogene 6 [Source:HGNC Symbol;Acc:HGNC:36404]
0.686	0.525	0.03190742482626323	tip	ERGIC3	ERGIC and golgi 3 [Source:HGNC Symbol;Acc:HGNC:15927]
0.298	0.153	0.0336250083873941	tip	KIF12	kinesin family member 12 [Source:HGNC Symbol;Acc:HGNC:21495]
0.314	0.169	0.03390154693540329	tip	IFRD1	interferon related developmental regulator 1 [Source:HGNC Symbol;Acc:HGNC:5456]
0.303	0.163	0.03848581660322041	tip	FBRSL1	fibrosin like 1 [Source:HGNC Symbol;Acc:HGNC:29308]
0.441	0.271	0.04132286544095591	tip	SERPINB6	serpin family B member 6 [Source:HGNC Symbol;Acc:HGNC:8950]
0.266	0.135	0.04269776345537863	tip	MAFF	MAF bZIP transcription factor F [Source:HGNC Symbol;Acc:HGNC:6780]
0.585	0.414	0.061120972910384805	tip	MEST	mesoderm specific transcript [Source:HGNC Symbol;Acc:HGNC:7028]
0.351	0.203	0.07033548478137597	tip	RAB25	RAB25, member RAS oncogene family [Source:HGNC Symbol;Acc:HGNC:18238]
0.298	0.168	0.07570219044454829	tip	LGR4	leucine rich repeat containing G protein-coupled receptor 4 [Source:HGNC Symbol;Acc:HGNC:13299]
0.303	0.164	0.08116231350157736	tip	FOXA2	forkhead box A2 [Source:HGNC Symbol;Acc:HGNC:5022]
0.697	0.549	0.09162583779339914	tip	AC009245.1	ribosomal protein L6 (RPL6) pseudogene
0.287	0.152	0.13369606407940282	tip	CDC42EP4	CDC42 effector protein 4 [Source:HGNC Symbol;Acc:HGNC:17147]
0.356	0.207	0.1473204352451179	tip	STARD10	StAR related lipid transfer domain containing 10 [Source:HGNC Symbol;Acc:HGNC:10666]
0.314	0.19	0.1582686955401458	tip	MT1G	metallothionein 1G [Source:HGNC Symbol;Acc:HGNC:7399]
0.564	0.412	0.2835731915523645	tip	SPINT2	serine peptidase inhibitor, Kunitz type 2 [Source:HGNC Symbol;Acc:HGNC:11247]
0.516	0.367	0.29734007214409736	tip	PTPRF	protein tyrosine phosphatase, receptor type F [Source:HGNC Symbol;Acc:HGNC:9670]
0.367	0.235	0.3306865756969322	tip	VMP1	vacuole membrane protein 1 [Source:HGNC Symbol;Acc:HGNC:29559]
0.484	0.348	0.40463042131884464	tip	AC091429.1	ribosomal protein L10a (RPL10A) pseudogene
0.665	0.54	0.4603050928379523	tip	FAUP1	FAU, ubiquitin like and ribosomal protein S30 fusion pseudogene 1 [Source:HGNC Symbol;Acc:HGNC:17984]
0.319	0.189	0.5076352933468741	tip	WNK2	WNK lysine deficient protein kinase 2 [Source:HGNC Symbol;Acc:HGNC:14542]
0.596	0.43	0.5212304911864638	tip	CD99	CD99 molecule (Xg blood group) [Source:HGNC Symbol;Acc:HGNC:7082]
0.282	0.161	0.5288771504638594	tip	KLF10	Kruppel like factor 10 [Source:HGNC Symbol;Acc:HGNC:11810]
0.271	0.151	0.5647678459028489	tip	CLDN10	claudin 10 [Source:HGNC Symbol;Acc:HGNC:2033]
0.309	0.18	0.6038892114338796	tip	ARL6IP5	ADP ribosylation factor like GTPase 6 interacting protein 5 [Source:HGNC Symbol;Acc:HGNC:16937]
0.255	0.144	0.6845682547056345	tip	AP005431.1	ribosomal protein L10 (RPL10) pseudogene
0.431	0.293	0.8979810891631659	tip	RPL3P2	ribosomal protein L3 pseudogene 2 [Source:HGNC Symbol;Acc:HGNC:17834]
0.394	0.259	1	tip	RPL7AP11	ribosomal protein L7a pseudogene 11 [Source:HGNC Symbol;Acc:HGNC:35242]
0.277	0.158	1	tip	HPN	hepsin [Source:HGNC Symbol;Acc:HGNC:5155]
0.34	0.237	1	tip	RARRES2	retinoic acid receptor responder 2 [Source:HGNC Symbol;Acc:HGNC:9868]
0.479	0.352	1	tip	AC027309.2	coiled-coil domain containing 72 (CCDC72) pseudogene
0.319	0.195	1	tip	ECE1	endothelin converting enzyme 1 [Source:HGNC Symbol;Acc:HGNC:3146]
0.468	0.349	1	tip	DUSP1	dual specificity phosphatase 1 [Source:HGNC Symbol;Acc:HGNC:3064]
0.324	0.211	1	tip	RPL5P28	ribosomal protein L5 pseudogene 28 [Source:HGNC Symbol;Acc:HGNC:36827]
0.532	0.395	1	tip	AL031729.1	novel pseudogene
0.447	0.327	1	tip	RPS2P55	ribosomal protein S2 pseudogene 55 [Source:HGNC Symbol;Acc:HGNC:36140]
0.271	0.168	1	tip	BAZ2B	bromodomain adjacent to zinc finger domain 2B [Source:HGNC Symbol;Acc:HGNC:963]
0.745	0.622	1	tip	RBP1	retinol binding protein 1 [Source:HGNC Symbol;Acc:HGNC:9919]
0.351	0.241	1	tip	CHD7	chromodomain helicase DNA binding protein 7 [Source:HGNC Symbol;Acc:HGNC:20626]
0.457	0.344	1	tip	EEF1A1P5	eukaryotic translation elongation factor 1 alpha 1 pseudogene 5 [Source:HGNC Symbol;Acc:HGNC:3200]
0.255	0.157	1	tip	FGB	fibrinogen beta chain [Source:HGNC Symbol;Acc:HGNC:3662]
0.585	0.462	1	tip	FOSB	FosB proto-oncogene, AP-1 transcription factor subunit [Source:HGNC Symbol;Acc:HGNC:3797]
0.282	0.179	1	tip	ZFP36	ZFP36 ring finger protein [Source:NCBI gene;Acc:7538]
0.356	0.258	1	tip	RERE	arginine-glutamic acid dipeptide repeats [Source:HGNC Symbol;Acc:HGNC:9965]
0.367	0.268	1	tip	SNHG8	small nucleolar RNA host gene 8 [Source:HGNC Symbol;Acc:HGNC:33098]
0.282	0.197	1	tip	TUBB4B	tubulin beta 4B class IVb [Source:HGNC Symbol;Acc:HGNC:20771]
0.266	0.178	1	tip	MYO6	myosin VI [Source:HGNC Symbol;Acc:HGNC:7605]
0.335	0.242	1	tip	GCA	grancalcin [Source:HGNC Symbol;Acc:HGNC:15990]
0.266	0.18	1	tip	PSMA3-AS1	PSMA3 antisense RNA 1 [Source:HGNC Symbol;Acc:HGNC:26445]
0.42	0.319	1	tip	AKAP9	A-kinase anchoring protein 9 [Source:HGNC Symbol;Acc:HGNC:379]
0.324	0.238	1	tip	LINC01578	long intergenic non-protein coding RNA 1578 [Source:HGNC Symbol;Acc:HGNC:48626]
0.394	0.306	1	tip	CCN2	cellular communication network factor 2 [Source:HGNC Symbol;Acc:HGNC:2500]
0.261	0.182	1	tip	ZNF91	zinc finger protein 91 [Source:HGNC Symbol;Acc:HGNC:13166]
0.266	0.191	1	tip	RPS2P28	ribosomal protein S2 pseudogene 28 [Source:HGNC Symbol;Acc:HGNC:35780]
0.319	0.24	1	tip	PNKD	PNKD, MBL domain containing [Source:HGNC Symbol;Acc:HGNC:9153]
0.571	0.038	1.08049e-59	erythroblasts	ALAS2	5'-aminolevulinate synthase 2 [Source:HGNC Symbol;Acc:HGNC:397]
0.636	0.055	2.08636e-57	erythroblasts	HBG1	hemoglobin subunit gamma 1 [Source:HGNC Symbol;Acc:HGNC:4831]
0.481	0.032	4.86903e-48	erythroblasts	AHSP	alpha hemoglobin stabilizing protein [Source:HGNC Symbol;Acc:HGNC:18075]
0.844	0.174	2.62383e-43	erythroblasts	HBB	hemoglobin subunit beta [Source:HGNC Symbol;Acc:HGNC:4827]
0.351	0.014	9.43361e-43	erythroblasts	SLC4A1	solute carrier family 4 member 1 (Diego blood group) [Source:HGNC Symbol;Acc:HGNC:11027]
0.961	0.298	2.73057e-39	erythroblasts	HBA1	hemoglobin subunit alpha 1 [Source:HGNC Symbol;Acc:HGNC:4823]
0.468	0.043	3.73794e-33	erythroblasts	HBM	hemoglobin subunit mu [Source:HGNC Symbol;Acc:HGNC:4826]
0.974	0.514	8.36954e-29	erythroblasts	HBA2	hemoglobin subunit alpha 2 [Source:HGNC Symbol;Acc:HGNC:4824]
0.948	0.488	1.64405e-25	erythroblasts	HBG2	hemoglobin subunit gamma 2 [Source:HGNC Symbol;Acc:HGNC:4832]
0.416	0.05	1.35371e-16	erythroblasts	HBZ	hemoglobin subunit zeta [Source:HGNC Symbol;Acc:HGNC:4835]
0.351	0.055	0.000321534	erythroblasts	SNCA	synuclein alpha [Source:HGNC Symbol;Acc:HGNC:11138]
0.416	0.083	0.00130225	erythroblasts	BPGM	bisphosphoglycerate mutase [Source:HGNC Symbol;Acc:HGNC:1093]
0.558	0.244	43364.2	erythroblasts	SLC25A37	solute carrier family 25 member 37 [Source:HGNC Symbol;Acc:HGNC:29786]
0.325	0.076	1.80572e+06	erythroblasts	TENT5C	terminal nucleotidyltransferase 5C [Source:HGNC Symbol;Acc:HGNC:24712]
0.403	0.127	449990	erythroblasts	BLVRB	biliverdin reductase B [Source:HGNC Symbol;Acc:HGNC:1063]
0.325	0.094	1.01973e+09	erythroblasts	SELENBP1	selenium binding protein 1 [Source:HGNC Symbol;Acc:HGNC:10719]
0.481	0.193	5.15403e+08	erythroblasts	FAM210B	family with sequence similarity 210 member B [Source:HGNC Symbol;Acc:HGNC:16102]
0.273	0.073	4.13135e+09	erythroblasts	FECH	ferrochelatase [Source:HGNC Symbol;Acc:HGNC:3647]
0.26	0.07	6.16885e+09	erythroblasts	RBM38	RNA binding motif protein 38 [Source:HGNC Symbol;Acc:HGNC:15818]
0.831	0.78	0.00261106750244574	erythroblasts	OAZ1	ornithine decarboxylase antizyme 1 [Source:HGNC Symbol;Acc:HGNC:8095]
0.364	0.164	0.0032208700981049836	erythroblasts	BCL2L1	BCL2 like 1 [Source:HGNC Symbol;Acc:HGNC:992]
0.286	0.116	0.054244839528064547	erythroblasts	R3HDM4	R3H domain containing 4 [Source:HGNC Symbol;Acc:HGNC:28270]
0.364	0.191	0.09492434252046593	erythroblasts	BNIP3L	BCL2 interacting protein 3 like [Source:HGNC Symbol;Acc:HGNC:1085]
0.351	0.182	0.1232569825784452	erythroblasts	NCOA4	nuclear receptor coactivator 4 [Source:HGNC Symbol;Acc:HGNC:7671]
0.299	0.138	0.42484858591211205	erythroblasts	GYPC	glycophorin C (Gerbich blood group) [Source:HGNC Symbol;Acc:HGNC:4704]
0.364	0.248	1	erythroblasts	SLC25A39	solute carrier family 25 member 39 [Source:HGNC Symbol;Acc:HGNC:24279]
0.784	0.014	6.22943e-159	unknown1	TDGF1P3	teratocarcinoma-derived growth factor 1 pseudogene 3 [Source:HGNC Symbol;Acc:HGNC:11703]
0.581	0.015	3.12639e-97	unknown1	AL137013.1	telomeric repeat binding factor (NIMA-interacting) (TERF1) pseudogene
0.676	0.038	1.072e-72	unknown1	IFITM1	interferon induced transmembrane protein 1 [Source:HGNC Symbol;Acc:HGNC:5412]
0.595	0.028	2.28614e-71	unknown1	AL392023.1	novel transcript
0.527	0.022	2.16362e-66	unknown1	TERF1P5	telomeric repeat binding factor 1 pseudogene 5 [Source:HGNC Symbol;Acc:HGNC:39686]
0.541	0.024	8.93371e-66	unknown1	POU5F1B	POU class 5 homeobox 1B [Source:HGNC Symbol;Acc:HGNC:9223]
0.554	0.027	1.99305e-62	unknown1	TERF1P4	telomeric repeat binding factor 1 pseudogene 4 [Source:HGNC Symbol;Acc:HGNC:38500]
0.757	0.061	8.83605e-63	unknown1	CYP2S1	cytochrome P450 family 2 subfamily S member 1 [Source:HGNC Symbol;Acc:HGNC:15654]
0.892	0.095	2.36213e-61	unknown1	CRABP1	cellular retinoic acid binding protein 1 [Source:HGNC Symbol;Acc:HGNC:2338]
0.311	0.004	6.51851e-59	unknown1	AC104791.2	TEC
0.757	0.068	7.51132e-56	unknown1	CNMD	chondromodulin [Source:HGNC Symbol;Acc:HGNC:17005]
0.419	0.014	3.38484e-54	unknown1	UTF1	undifferentiated embryonic cell transcription factor 1 [Source:HGNC Symbol;Acc:HGNC:12634]
0.365	0.009	4.52806e-55	unknown1	AC007991.2	novel transcript
0.419	0.015	2.15601e-53	unknown1	ABHD12B	abhydrolase domain containing 12B [Source:HGNC Symbol;Acc:HGNC:19837]
0.892	0.117	4.74636e-50	unknown1	FOXD3-AS1	FOXD3 antisense RNA 1 [Source:HGNC Symbol;Acc:HGNC:40241]
0.378	0.012	1.0945e-48	unknown1	AC012368.1	novel transcript, antisense to PELI1
0.324	0.007	2.45111e-48	unknown1	POU5F1P4	POU class 5 homeobox 1 pseudogene 4 [Source:HGNC Symbol;Acc:HGNC:33310]
0.514	0.032	5.29299e-45	unknown1	AC064802.1	novel transcript
0.581	0.042	1.68484e-44	unknown1	HSPE1P4	heat shock protein family E (Hsp10) member 1 pseudogene 4 [Source:HGNC Symbol;Acc:HGNC:49323]
0.486	0.029	1.53441e-43	unknown1	TUNAR	TCL1 upstream neural differentiation-associated RNA [Source:HGNC Symbol;Acc:HGNC:44088]
0.527	0.037	1.27333e-41	unknown1	AC092490.1	novel transcript
0.959	0.198	1.3187e-41	unknown1	POU5F1	POU class 5 homeobox 1 [Source:HGNC Symbol;Acc:HGNC:9221]
0.595	0.05	5.39935e-43	unknown1	ALPL	alkaline phosphatase, biomineralization associated [Source:HGNC Symbol;Acc:HGNC:438]
0.892	0.134	1.70577e-40	unknown1	PGAM1	phosphoglycerate mutase 1 [Source:HGNC Symbol;Acc:HGNC:8888]
0.608	0.053	4.82603e-41	unknown1	VRTN	vertebrae development associated [Source:HGNC Symbol;Acc:HGNC:20223]
0.338	0.012	4.98314e-41	unknown1	RPS3AP26	ribosomal protein S3a pseudogene 26 [Source:HGNC Symbol;Acc:HGNC:36513]
0.73	0.083	1.37487e-37	unknown1	FABP5	fatty acid binding protein 5 [Source:HGNC Symbol;Acc:HGNC:3560]
0.824	0.108	7.21927e-38	unknown1	LINC00678	long intergenic non-protein coding RNA 678 [Source:HGNC Symbol;Acc:HGNC:44413]
0.405	0.022	1.00193e-35	unknown1	LCK	LCK proto-oncogene, Src family tyrosine kinase [Source:HGNC Symbol;Acc:HGNC:6524]
0.878	0.17	6.85484e-37	unknown1	MFSD2B	major facilitator superfamily domain containing 2B [Source:HGNC Symbol;Acc:HGNC:37207]
0.5	0.039	1.00955e-34	unknown1	AC007218.1	novel transcript
0.824	0.119	1.01529e-34	unknown1	GAL	galanin and GMAP prepropeptide [Source:HGNC Symbol;Acc:HGNC:4114]
0.378	0.019	2.85392e-34	unknown1	HAPLN3	hyaluronan and proteoglycan link protein 3 [Source:HGNC Symbol;Acc:HGNC:21446]
0.541	0.047	5.07538e-35	unknown1	ZFP42	ZFP42 zinc finger protein [Source:HGNC Symbol;Acc:HGNC:30949]
0.77	0.109	9.0759e-36	unknown1	PIM2	Pim-2 proto-oncogene, serine/threonine kinase [Source:HGNC Symbol;Acc:HGNC:8987]
0.824	0.119	1.10203e-33	unknown1	CD9	CD9 molecule [Source:HGNC Symbol;Acc:HGNC:1709]
0.743	0.092	3.14943e-33	unknown1	FXYD5	FXYD domain containing ion transport regulator 5 [Source:HGNC Symbol;Acc:HGNC:4029]
0.662	0.076	1.61059e-31	unknown1	LINC01108	long intergenic non-protein coding RNA 1108 [Source:HGNC Symbol;Acc:HGNC:49234]
0.324	0.014	7.79148e-32	unknown1	NKX1-2	NK1 homeobox 2 [Source:HGNC Symbol;Acc:HGNC:31652]
0.919	0.183	1.32972e-30	unknown1	MFGE8	milk fat globule-EGF factor 8 protein [Source:HGNC Symbol;Acc:HGNC:7036]
0.77	0.109	1.03653e-29	unknown1	PDPN	podoplanin [Source:HGNC Symbol;Acc:HGNC:29602]
0.473	0.038	1.08645e-29	unknown1	SLC1A5	solute carrier family 1 member 5 [Source:HGNC Symbol;Acc:HGNC:10943]
0.689	0.087	1.71146e-29	unknown1	GPR176	G protein-coupled receptor 176 [Source:HGNC Symbol;Acc:HGNC:32370]
0.932	0.226	1.89194e-30	unknown1	PODXL	podocalyxin like [Source:HGNC Symbol;Acc:HGNC:9171]
0.365	0.021	8.23219e-30	unknown1	LINC00599	long intergenic non-protein coding RNA 599 [Source:HGNC Symbol;Acc:HGNC:27231]
0.595	0.065	1.30662e-28	unknown1	HSPA2	heat shock protein family A (Hsp70) member 2 [Source:HGNC Symbol;Acc:HGNC:5235]
0.405	0.027	1.46602e-28	unknown1	CKMT1A	creatine kinase, mitochondrial 1A [Source:HGNC Symbol;Acc:HGNC:31736]
0.392	0.026	1.23818e-27	unknown1	AC009055.2	novel transcript
0.608	0.072	9.35882e-28	unknown1	MTND4P12	MT-ND4 pseudogene 12 [Source:HGNC Symbol;Acc:HGNC:42199]
0.595	0.069	1.19245e-26	unknown1	AL353747.4	novel transcript
0.541	0.057	3.56085e-28	unknown1	LIN28A	lin-28 homolog A [Source:HGNC Symbol;Acc:HGNC:15986]
0.527	0.055	3.18715e-25	unknown1	BUB1	BUB1 mitotic checkpoint serine/threonine kinase [Source:HGNC Symbol;Acc:HGNC:1148]
0.378	0.026	5.07165e-26	unknown1	NMRK2	nicotinamide riboside kinase 2 [Source:HGNC Symbol;Acc:HGNC:17871]
0.554	0.061	1.55953e-24	unknown1	EXOSC5	exosome component 5 [Source:HGNC Symbol;Acc:HGNC:24662]
0.878	0.158	1.78313e-24	unknown1	MAD2L2	mitotic arrest deficient 2 like 2 [Source:HGNC Symbol;Acc:HGNC:6764]
0.635	0.081	2.6288e-25	unknown1	AEN	apoptosis enhancing nuclease [Source:HGNC Symbol;Acc:HGNC:25722]
0.662	0.091	5.3118e-25	unknown1	CDC20	cell division cycle 20 [Source:HGNC Symbol;Acc:HGNC:1723]
0.932	0.216	1.36489e-23	unknown1	SLC2A3	solute carrier family 2 member 3 [Source:HGNC Symbol;Acc:HGNC:11007]
0.5	0.05	2.32305e-23	unknown1	SNRPGP10	small nuclear ribonucleoprotein polypeptide G pseudogene 10 [Source:HGNC Symbol;Acc:HGNC:39329]
0.622	0.081	2.60704e-23	unknown1	HSPE1P2	heat shock protein family E (Hsp10) member 1 pseudogene 2 [Source:HGNC Symbol;Acc:HGNC:20052]
1	0.587	7.5449e-24	unknown1	HMGA1	high mobility group AT-hook 1 [Source:HGNC Symbol;Acc:HGNC:5010]
0.676	0.095	8.74422e-24	unknown1	PFN1P1	profilin 1 pseudogene 1 [Source:HGNC Symbol;Acc:HGNC:42989]
0.5	0.052	1.13008e-22	unknown1	EIF5AP2	eukaryotic translation initiation factor 5A pseudogene 2 [Source:HGNC Symbol;Acc:HGNC:3303]
0.73	0.116	2.30987e-21	unknown1	EIF5AL1	eukaryotic translation initiation factor 5A-like 1 [Source:HGNC Symbol;Acc:HGNC:17419]
0.392	0.032	2.80133e-21	unknown1	HHLA1	HERV-H LTR-associating 1 [Source:HGNC Symbol;Acc:HGNC:4904]
0.338	0.022	3.99173e-22	unknown1	PRDX1P1	peroxiredoxin 1 pseudogene 1 [Source:HGNC Symbol;Acc:HGNC:11711]
0.459	0.044	4.65164e-22	unknown1	RPSAP17	ribosomal protein SA pseudogene 17 [Source:HGNC Symbol;Acc:HGNC:35707]
0.324	0.021	1.66261e-20	unknown1	AC008753.3	novel transcript
0.676	0.098	2.59988e-21	unknown1	GAPDHP65	glyceraldehyde 3 phosphate dehydrogenase pseudogene 65 [Source:HGNC Symbol;Acc:HGNC:4143]
0.473	0.05	2.91864e-20	unknown1	AC108073.1	peroxiredoxin 6 (PRDX6) pseudogene
0.946	0.277	6.28158e-21	unknown1	DPPA4	developmental pluripotency associated 4 [Source:HGNC Symbol;Acc:HGNC:19200]
0.338	0.024	8.25631e-21	unknown1	AC022140.2	TEC
0.541	0.063	9.65128e-21	unknown1	PPIAP31	peptidylprolyl isomerase A pseudogene 31 [Source:HGNC Symbol;Acc:HGNC:44962]
0.797	0.147	1.35085e-19	unknown1	MYL9	myosin light chain 9 [Source:HGNC Symbol;Acc:HGNC:15754]
0.703	0.116	1.5573e-19	unknown1	IDO1	indoleamine 2,3-dioxygenase 1 [Source:HGNC Symbol;Acc:HGNC:6059]
1	0.355	2.10163e-19	unknown1	DNMT3B	DNA methyltransferase 3 beta [Source:HGNC Symbol;Acc:HGNC:2979]
0.959	0.3	2.49131e-19	unknown1	LINC00458	long intergenic non-protein coding RNA 458 [Source:HGNC Symbol;Acc:HGNC:42807]
0.946	0.234	3.13988e-19	unknown1	SNRPFP1	small nuclear ribonucleoprotein polypeptide F pseudogene 1 [Source:HGNC Symbol;Acc:HGNC:16551]
0.432	0.043	3.94313e-20	unknown1	MT1H	metallothionein 1H [Source:HGNC Symbol;Acc:HGNC:7400]
0.608	0.093	5.89452e-20	unknown1	AC008753.2	novel transcript
0.351	0.027	1.05039e-18	unknown1	TYMSOS	TYMS opposite strand [Source:HGNC Symbol;Acc:HGNC:29553]
0.986	0.431	1.08557e-18	unknown1	TDGF1	teratocarcinoma-derived growth factor 1 [Source:HGNC Symbol;Acc:HGNC:11701]
0.662	0.101	1.24703e-19	unknown1	PMAIP1	phorbol-12-myristate-13-acetate-induced protein 1 [Source:HGNC Symbol;Acc:HGNC:9108]
0.622	0.089	2.63764e-18	unknown1	PFKP	phosphofructokinase, platelet [Source:HGNC Symbol;Acc:HGNC:8878]
0.378	0.032	3.59954e-18	unknown1	UST	uronyl 2-sulfotransferase [Source:HGNC Symbol;Acc:HGNC:17223]
0.473	0.053	4.13844e-19	unknown1	TENT5B	terminal nucleotidyltransferase 5B [Source:HGNC Symbol;Acc:HGNC:28273]
0.784	0.155	7.63333e-19	unknown1	RBPMS2	RNA binding protein, mRNA processing factor 2 [Source:HGNC Symbol;Acc:HGNC:19098]
0.635	0.093	1.45794e-17	unknown1	CDT1	chromatin licensing and DNA replication factor 1 [Source:HGNC Symbol;Acc:HGNC:24576]
0.378	0.033	1.80137e-17	unknown1	TNNI3	troponin I3, cardiac type [Source:NCBI gene;Acc:7137]
0.446	0.048	3.15616e-17	unknown1	PLPP2	phospholipid phosphatase 2 [Source:HGNC Symbol;Acc:HGNC:9230]
0.459	0.05	3.78089e-18	unknown1	RPSAP29	ribosomal protein SA pseudogene 29 [Source:HGNC Symbol;Acc:HGNC:36680]
1	0.469	7.4928e-18	unknown1	ESRG	embryonic stem cell related [Source:HGNC Symbol;Acc:HGNC:39079]
0.892	0.207	4.08937e-16	unknown1	TRIM71	tripartite motif containing 71 [Source:HGNC Symbol;Acc:HGNC:32669]
0.459	0.051	4.89451e-16	unknown1	SNRPFP2	small nuclear ribonucleoprotein polypeptide F pseudogene 2 [Source:HGNC Symbol;Acc:HGNC:39665]
0.838	0.173	9.52027e-17	unknown1	HK1	hexokinase 1 [Source:HGNC Symbol;Acc:HGNC:4922]
0.527	0.069	1.74348e-17	unknown1	TBRG4	transforming growth factor beta regulator 4 [Source:HGNC Symbol;Acc:HGNC:17443]
0.784	0.144	1.9193e-15	unknown1	CARHSP1	calcium regulated heat stable protein 1 [Source:HGNC Symbol;Acc:HGNC:17150]
0.446	0.05	3.60868e-15	unknown1	PCK2	phosphoenolpyruvate carboxykinase 2, mitochondrial [Source:HGNC Symbol;Acc:HGNC:8725]
0.473	0.057	5.49749e-16	unknown1	ASS1	argininosuccinate synthase 1 [Source:HGNC Symbol;Acc:HGNC:758]
0.581	0.083	9.05483e-16	unknown1	CEBPZOS	CEBPZ opposite strand [Source:HGNC Symbol;Acc:HGNC:49288]
0.351	0.031	1.13219e-14	unknown1	PMEL	premelanosome protein [Source:HGNC Symbol;Acc:HGNC:10880]
0.378	0.037	1.32199e-14	unknown1	AC009446.1	novel transcript
0.459	0.055	1.37285e-15	unknown1	COX7CP1	cytochrome c oxidase subunit 7C pseudogene 1 [Source:HGNC Symbol;Acc:HGNC:2293]
0.432	0.047	1.8272e-14	unknown1	ZNF589	zinc finger protein 589 [Source:HGNC Symbol;Acc:HGNC:16747]
0.459	0.055	2.5991e-14	unknown1	LIN28B	lin-28 homolog B [Source:HGNC Symbol;Acc:HGNC:32207]
0.608	0.092	3.77131e-15	unknown1	TUBAP2	tubulin alpha pseudogene 2 [Source:HGNC Symbol;Acc:HGNC:14531]
0.419	0.045	5.5111e-14	unknown1	KRTCAP3	keratinocyte associated protein 3 [Source:HGNC Symbol;Acc:HGNC:28943]
0.541	0.078	6.6052e-15	unknown1	PCSK9	proprotein convertase subtilisin/kexin type 9 [Source:HGNC Symbol;Acc:HGNC:20001]
0.986	0.408	1.0283e-13	unknown1	TERF1	telomeric repeat binding factor 1 [Source:HGNC Symbol;Acc:HGNC:11728]
0.662	0.109	1.45675e-13	unknown1	SNRPGP2	small nuclear ribonucleoprotein polypeptide G pseudogene 2 [Source:HGNC Symbol;Acc:HGNC:30999]
0.946	0.254	2.43006e-13	unknown1	L1TD1	LINE1 type transposase domain containing 1 [Source:HGNC Symbol;Acc:HGNC:25595]
0.257	0.016	3.37946e-13	unknown1	RASGRP2	RAS guanyl releasing protein 2 [Source:HGNC Symbol;Acc:HGNC:9879]
0.419	0.047	4.33787e-13	unknown1	LINC01356	long intergenic non-protein coding RNA 1356 [Source:HGNC Symbol;Acc:HGNC:50587]
0.365	0.035	4.86131e-13	unknown1	TBL3	transducin beta like 3 [Source:HGNC Symbol;Acc:HGNC:11587]
0.595	0.093	5.44606e-15	unknown1	AL162430.1	ribosomal protein S2 (RPS2) pseudogene
0.662	0.123	8.91723e-14	unknown1	CTSV	cathepsin V [Source:HGNC Symbol;Acc:HGNC:2538]
0.838	0.182	9.03303e-14	unknown1	JARID2	jumonji and AT-rich interaction domain containing 2 [Source:HGNC Symbol;Acc:HGNC:6196]
0.514	0.074	9.09708e-14	unknown1	VASH2	vasohibin 2 [Source:HGNC Symbol;Acc:HGNC:25723]
0.878	0.23	9.80325e-14	unknown1	C1QBP	complement C1q binding protein [Source:HGNC Symbol;Acc:HGNC:1243]
0.649	0.118	1.85043e-12	unknown1	RGS5	regulator of G protein signaling 5 [Source:HGNC Symbol;Acc:HGNC:10001]
0.581	0.09	1.95111e-12	unknown1	SLC7A8	solute carrier family 7 member 8 [Source:HGNC Symbol;Acc:HGNC:11066]
0.851	0.214	2.59862e-13	unknown1	SLC16A1	solute carrier family 16 member 1 [Source:HGNC Symbol;Acc:HGNC:10922]
0.473	0.062	2.97247e-13	unknown1	MIR1244-2	microRNA 1244-2 [Source:HGNC Symbol;Acc:HGNC:38321]
0.5	0.07	3.20776e-14	unknown1	AL591742.2	novel transcript, sense intronic to OLFML3
0.73	0.142	3.4136e-12	unknown1	NME2P1	NME/NM23 nucleoside diphosphate kinase 2 pseudogene 1 [Source:HGNC Symbol;Acc:HGNC:31358]
0.622	0.102	3.4388e-12	unknown1	NOP16	NOP16 nucleolar protein [Source:HGNC Symbol;Acc:HGNC:26934]
0.703	0.124	3.68375e-13	unknown1	Z97353.1	ribosomal protein L15 (RPL15) pseudogene
0.608	0.098	4.51205e-13	unknown1	EMD	emerin [Source:HGNC Symbol;Acc:HGNC:3331]
0.365	0.037	6.17206e-13	unknown1	ART5	ADP-ribosyltransferase 5 [Source:HGNC Symbol;Acc:HGNC:24049]
0.973	0.492	6.8375e-13	unknown1	SNRPN	small nuclear ribonucleoprotein polypeptide N [Source:HGNC Symbol;Acc:HGNC:11164]
0.446	0.055	6.86722e-13	unknown1	RPSAP61	ribosomal protein SA pseudogene 61 [Source:HGNC Symbol;Acc:HGNC:36760]
0.324	0.029	8.89307e-13	unknown1	BEND4	BEN domain containing 4 [Source:HGNC Symbol;Acc:HGNC:23815]
0.676	0.124	9.22394e-13	unknown1	CRABP2	cellular retinoic acid binding protein 2 [Source:HGNC Symbol;Acc:HGNC:2339]
0.5	0.068	9.99218e-13	unknown1	BAX	BCL2 associated X, apoptosis regulator [Source:HGNC Symbol;Acc:HGNC:959]
0.595	0.098	1.26346e-12	unknown1	AURKB	aurora kinase B [Source:HGNC Symbol;Acc:HGNC:11390]
0.662	0.114	1.55008e-12	unknown1	DCXR	dicarbonyl and L-xylulose reductase [Source:HGNC Symbol;Acc:HGNC:18985]
0.446	0.055	1.55063e-11	unknown1	FBXO2	F-box protein 2 [Source:HGNC Symbol;Acc:HGNC:13581]
0.662	0.127	1.79694e-12	unknown1	LNCPRESS1	lncRNA p53 regulated and ESC associated 1 [Source:HGNC Symbol;Acc:HGNC:52746]
0.689	0.127	1.80488e-11	unknown1	MYBL2	MYB proto-oncogene like 2 [Source:HGNC Symbol;Acc:HGNC:7548]
0.878	0.232	3.51867e-13	unknown1	PLA2G16	phospholipase A2 group XVI [Source:HGNC Symbol;Acc:HGNC:17825]
0.649	0.114	4.79357e-12	unknown1	SNHG25	small nucleolar RNA host gene 25 [Source:HGNC Symbol;Acc:HGNC:51534]
0.527	0.076	4.88348e-12	unknown1	CDH3	cadherin 3 [Source:HGNC Symbol;Acc:HGNC:1762]
0.514	0.075	6.46115e-12	unknown1	RPS3A	ribosomal protein S3A [Source:HGNC Symbol;Acc:HGNC:10421]
0.689	0.129	6.95615e-12	unknown1	SEMA6A	semaphorin 6A [Source:HGNC Symbol;Acc:HGNC:10738]
0.689	0.133	1.40901e-11	unknown1	CBR1	carbonyl reductase 1 [Source:HGNC Symbol;Acc:HGNC:1548]
0.351	0.036	1.53503e-11	unknown1	PLCB3	phospholipase C beta 3 [Source:HGNC Symbol;Acc:HGNC:9056]
0.554	0.086	1.8011e-10	unknown1	AC099789.1	riribosomal protein S2 (RPS2) pseudogene
0.689	0.125	1.99185e-11	unknown1	AL445189.2	ATP synthase, H+ transporting, mitochondrial F0 complex, subunit f, isoform 2 (ATP5J2) pseudogene
0.5	0.07	2.00212e-10	unknown1	MIR1244-3	microRNA 1244-3 [Source:HGNC Symbol;Acc:HGNC:38390]
0.554	0.092	2.2669e-10	unknown1	SERPINB9	serpin family B member 9 [Source:HGNC Symbol;Acc:HGNC:8955]
0.622	0.107	2.54424e-10	unknown1	C20orf27	chromosome 20 open reading frame 27 [Source:HGNC Symbol;Acc:HGNC:15873]
0.986	0.602	2.76719e-12	unknown1	PFN1	profilin 1 [Source:HGNC Symbol;Acc:HGNC:8881]
0.757	0.16	4.0081e-10	unknown1	PABPC1P3	poly(A) binding protein cytoplasmic 1 pseudogene 3 [Source:HGNC Symbol;Acc:HGNC:8560]
0.595	0.098	4.09371e-10	unknown1	CRMP1	collapsin response mediator protein 1 [Source:HGNC Symbol;Acc:HGNC:2365]
0.541	0.083	4.4755e-11	unknown1	RPL12P12	ribosomal protein L12 pseudogene 12 [Source:HGNC Symbol;Acc:HGNC:15951]
0.419	0.054	5.72616e-11	unknown1	CHAC1	ChaC glutathione specific gamma-glutamylcyclotransferase 1 [Source:HGNC Symbol;Acc:HGNC:28680]
0.568	0.092	5.92434e-11	unknown1	MT-TC	mitochondrially encoded tRNA-Cys (UGU/C) [Source:HGNC Symbol;Acc:HGNC:7477]
0.595	0.103	1.31166e-09	unknown1	RPSAP4	ribosomal protein SA pseudogene 4 [Source:HGNC Symbol;Acc:HGNC:20018]
0.486	0.07	2.07559e-10	unknown1	TNNT1	troponin T1, slow skeletal type [Source:HGNC Symbol;Acc:HGNC:11948]
0.392	0.047	2.23803e-11	unknown1	SCNN1A	sodium channel epithelial 1 alpha subunit [Source:HGNC Symbol;Acc:HGNC:10599]
0.622	0.117	2.34415e-09	unknown1	SOX2	SRY-box 2 [Source:HGNC Symbol;Acc:HGNC:11195]
0.932	0.3	2.91305e-10	unknown1	SEPHS1	selenophosphate synthetase 1 [Source:HGNC Symbol;Acc:HGNC:19685]
0.514	0.078	3.51848e-09	unknown1	AC092597.1	ribosomal protein L15 (RPL15) pseudogene
0.392	0.048	3.69316e-10	unknown1	STC1	stanniocalcin 1 [Source:HGNC Symbol;Acc:HGNC:11373]
0.568	0.096	1.02919e-08	unknown1	FGF2	fibroblast growth factor 2 [Source:HGNC Symbol;Acc:HGNC:3676]
0.811	0.201	1.06364e-09	unknown1	PRDX1	peroxiredoxin 1 [Source:HGNC Symbol;Acc:HGNC:9352]
0.541	0.088	1.12895e-08	unknown1	LINC01405	long intergenic non-protein coding RNA 1405 [Source:HGNC Symbol;Acc:HGNC:50688]
0.351	0.038	1.17351e-08	unknown1	RPSAP55	ribosomal protein SA pseudogene 55 [Source:HGNC Symbol;Acc:HGNC:36921]
0.473	0.069	1.24575e-09	unknown1	ETV4	ETS variant 4 [Source:HGNC Symbol;Acc:HGNC:3493]
0.811	0.184	1.53972e-08	unknown1	CKS1B	CDC28 protein kinase regulatory subunit 1B [Source:HGNC Symbol;Acc:HGNC:19083]
0.581	0.104	1.65124e-08	unknown1	MAP2K1	mitogen-activated protein kinase kinase 1 [Source:HGNC Symbol;Acc:HGNC:6840]
1	0.726	1.93443e-08	unknown1	ENO1	enolase 1 [Source:HGNC Symbol;Acc:HGNC:3350]
0.459	0.066	2.09741e-08	unknown1	TK1	thymidine kinase 1 [Source:HGNC Symbol;Acc:HGNC:11830]
0.392	0.048	2.6065e-08	unknown1	PHB	prohibitin [Source:HGNC Symbol;Acc:HGNC:8912]
0.514	0.081	2.87547e-08	unknown1	RPSAP15	ribosomal protein SA pseudogene 15 [Source:HGNC Symbol;Acc:HGNC:31464]
0.311	0.03	2.92523e-08	unknown1	AL121871.1	ribosomal protein L26 (RPL26) pseudogene
0.378	0.045	3.42295e-09	unknown1	PDZD4	PDZ domain containing 4 [Source:HGNC Symbol;Acc:HGNC:21167]
0.527	0.084	4.1938e-10	unknown1	FEN1	flap structure-specific endonuclease 1 [Source:HGNC Symbol;Acc:HGNC:3650]
0.662	0.132	5.0354e-09	unknown1	RPS2P35	ribosomal protein S2 pseudogene 35 [Source:HGNC Symbol;Acc:HGNC:36757]
0.595	0.105	9.15427e-09	unknown1	EXOSC7	exosome component 7 [Source:HGNC Symbol;Acc:HGNC:28112]
0.514	0.082	1.02602e-07	unknown1	NSUN2	NOP2/Sun RNA methyltransferase family member 2 [Source:HGNC Symbol;Acc:HGNC:25994]
0.649	0.129	1.20698e-07	unknown1	SLC39A1	solute carrier family 39 member 1 [Source:HGNC Symbol;Acc:HGNC:12876]
0.554	0.095	1.27456e-07	unknown1	CAD	carbamoyl-phosphate synthetase 2, aspartate transcarbamylase, and dihydroorotase [Source:HGNC Symbol;Acc:HGNC:1424]
0.919	0.377	1.43667e-07	unknown1	GAPDHP40	glyceraldehyde 3 phosphate dehydrogenase pseudogene 40 [Source:HGNC Symbol;Acc:HGNC:37797]
0.581	0.106	1.58866e-07	unknown1	RPL26P19	ribosomal protein L26 pseudogene 19 [Source:HGNC Symbol;Acc:HGNC:36393]
0.757	0.176	2.09501e-08	unknown1	MT1G	metallothionein 1G [Source:HGNC Symbol;Acc:HGNC:7399]
0.581	0.103	2.13345e-07	unknown1	SALL4	spalt like transcription factor 4 [Source:HGNC Symbol;Acc:HGNC:15924]
0.716	0.148	2.31026e-07	unknown1	AL356653.1	small nuclear ribonucleoprotein D1 polypeptide 16kDa (SNRPD1) pseudogene
0.622	0.124	2.46161e-07	unknown1	SCGB3A2	secretoglobin family 3A member 2 [Source:HGNC Symbol;Acc:HGNC:18391]
0.716	0.148	3.00064e-09	unknown1	BIRC5	baculoviral IAP repeat containing 5 [Source:HGNC Symbol;Acc:HGNC:593]
0.405	0.054	3.26603e-08	unknown1	ERBB2	erb-b2 receptor tyrosine kinase 2 [Source:HGNC Symbol;Acc:HGNC:3430]
0.541	0.092	3.74696e-07	unknown1	NTHL1	nth like DNA glycosylase 1 [Source:HGNC Symbol;Acc:HGNC:8028]
0.703	0.157	3.90041e-08	unknown1	MCM5	minichromosome maintenance complex component 5 [Source:HGNC Symbol;Acc:HGNC:6948]
0.392	0.051	4.61779e-07	unknown1	RPL26P6	ribosomal protein L26 pseudogene 6 [Source:HGNC Symbol;Acc:HGNC:34023]
0.676	0.145	5.26709e-08	unknown1	AASS	aminoadipate-semialdehyde synthase [Source:HGNC Symbol;Acc:HGNC:17366]
0.676	0.134	5.32248e-08	unknown1	RPLP0P2	ribosomal protein lateral stalk subunit P0 pseudogene 2 [Source:HGNC Symbol;Acc:HGNC:17960]
0.703	0.147	5.56977e-09	unknown1	ZSCAN10	zinc finger and SCAN domain containing 10 [Source:HGNC Symbol;Acc:HGNC:12997]
0.932	0.29	5.97196e-08	unknown1	TUBB2A	tubulin beta 2A class IIa [Source:HGNC Symbol;Acc:HGNC:12412]
0.405	0.055	7.40534e-08	unknown1	PPP2R3B	protein phosphatase 2 regulatory subunit B''beta [Source:HGNC Symbol;Acc:HGNC:13417]
0.459	0.069	8.51818e-08	unknown1	CNOT9	CCR4-NOT transcription complex subunit 9 [Source:HGNC Symbol;Acc:HGNC:10445]
0.554	0.103	9.66518e-08	unknown1	PIMREG	PICALM interacting mitotic regulator [Source:HGNC Symbol;Acc:HGNC:25483]
0.824	0.199	1.00132e-06	unknown1	AC107956.1	ribosomal protein S2 (RPS2) pseudogene
0.932	0.315	1.06793e-06	unknown1	DANCR	differentiation antagonizing non-protein coding RNA [Source:HGNC Symbol;Acc:HGNC:28964]
0.851	0.219	1.24884e-07	unknown1	RARRES2	retinoic acid receptor responder 2 [Source:HGNC Symbol;Acc:HGNC:9868]
0.284	0.027	1.27326e-06	unknown1	MIR205HG	MIR205 host gene [Source:HGNC Symbol;Acc:HGNC:43562]
0.486	0.077	1.79816e-06	unknown1	EIF4A1P10	eukaryotic translation initiation factor 4A1 pseudogene 10 [Source:HGNC Symbol;Acc:HGNC:37930]
0.689	0.155	1.9621e-06	unknown1	SNRPA1	small nuclear ribonucleoprotein polypeptide A' [Source:HGNC Symbol;Acc:HGNC:11152]
0.851	0.222	2.35722e-06	unknown1	GAPDH	glyceraldehyde-3-phosphate dehydrogenase [Source:HGNC Symbol;Acc:HGNC:4141]
0.446	0.07	2.47685e-06	unknown1	ERVH48-1	endogenous retrovirus group 48 member 1 [Source:HGNC Symbol;Acc:HGNC:17216]
0.446	0.069	2.66552e-06	unknown1	AC104461.1	novel transcript, antisense to ZNF281
0.541	0.095	3.27719e-07	unknown1	AC092128.1	ribosomal protein SA pseudogene 56
0.405	0.058	3.83374e-06	unknown1	FAM124A	family with sequence similarity 124 member A [Source:HGNC Symbol;Acc:HGNC:26413]
1	0.662	4.20885e-07	unknown1	EIF5A	eukaryotic translation initiation factor 5A [Source:HGNC Symbol;Acc:HGNC:3300]
0.892	0.257	5.75287e-07	unknown1	SFRP2	secreted frizzled related protein 2 [Source:HGNC Symbol;Acc:HGNC:10777]
0.622	0.127	6.45491e-07	unknown1	PKIB	cAMP-dependent protein kinase inhibitor beta [Source:HGNC Symbol;Acc:HGNC:9018]
0.486	0.079	6.968e-07	unknown1	EMG1	EMG1, N1-specific pseudouridine methyltransferase [Source:HGNC Symbol;Acc:HGNC:16912]
0.473	0.074	8.27998e-07	unknown1	RPSAP9	ribosomal protein SA pseudogene 9 [Source:HGNC Symbol;Acc:HGNC:31463]
0.568	0.103	8.50924e-07	unknown1	FLII	FLII, actin remodeling protein [Source:HGNC Symbol;Acc:HGNC:3750]
0.608	0.119	8.84283e-08	unknown1	UCKL1	uridine-cytidine kinase 1 like 1 [Source:HGNC Symbol;Acc:HGNC:15938]
0.716	0.159	8.88055e-07	unknown1	VCL	vinculin [Source:HGNC Symbol;Acc:HGNC:12665]
0.959	0.515	9.04186e-07	unknown1	PKM	pyruvate kinase M1/2 [Source:HGNC Symbol;Acc:HGNC:9021]
0.419	0.06	9.41438e-08	unknown1	HNRNPA1P4	heterogeneous nuclear ribonucleoprotein A1 pseudogene 4 [Source:HGNC Symbol;Acc:HGNC:32234]
0.311	0.034	1.10501e-05	unknown1	NANOG	Nanog homeobox [Source:HGNC Symbol;Acc:HGNC:20857]
0.446	0.068	1.29178e-05	unknown1	RMI2	RecQ mediated genome instability 2 [Source:HGNC Symbol;Acc:HGNC:28349]
0.595	0.118	1.37979e-06	unknown1	CENPU	centromere protein U [Source:HGNC Symbol;Acc:HGNC:21348]
0.554	0.101	1.60183e-05	unknown1	PTMAP12	prothymosin alpha pseudogene 12 [Source:HGNC Symbol;Acc:HGNC:53982]
0.905	0.27	1.82626e-06	unknown1	TUBB2B	tubulin beta 2B class IIb [Source:HGNC Symbol;Acc:HGNC:30829]
0.351	0.044	2.12935e-06	unknown1	CHFR	checkpoint with forkhead and ring finger domains [Source:HGNC Symbol;Acc:HGNC:20455]
0.662	0.14	2.17986e-06	unknown1	CENPW	centromere protein W [Source:HGNC Symbol;Acc:HGNC:21488]
0.419	0.061	2.49314e-05	unknown1	MSH5	mutS homolog 5 [Source:HGNC Symbol;Acc:HGNC:7328]
0.554	0.1	2.74919e-05	unknown1	ERAL1	Era like 12S mitochondrial rRNA chaperone 1 [Source:HGNC Symbol;Acc:HGNC:3424]
0.392	0.055	3.34279e-06	unknown1	TUBA4A	tubulin alpha 4a [Source:HGNC Symbol;Acc:HGNC:12407]
0.297	0.032	3.69129e-06	unknown1	GLDC	glycine decarboxylase [Source:HGNC Symbol;Acc:HGNC:4313]
0.486	0.081	3.95051e-05	unknown1	RPL21	ribosomal protein L21 [Source:HGNC Symbol;Acc:HGNC:10313]
0.541	0.098	4.4123e-06	unknown1	PPAT	phosphoribosyl pyrophosphate amidotransferase [Source:HGNC Symbol;Acc:HGNC:9238]
0.878	0.243	4.99008e-05	unknown1	CSE1L	chromosome segregation 1 like [Source:HGNC Symbol;Acc:HGNC:2431]
0.432	0.066	5.08475e-06	unknown1	AL355032.1	ribosomal protein L26-like 1 (RPL26L1) pseudogene
0.703	0.153	5.13492e-06	unknown1	SHMT2	serine hydroxymethyltransferase 2 [Source:HGNC Symbol;Acc:HGNC:10852]
1	0.681	5.5532e-06	unknown1	HSPD1	heat shock protein family D (Hsp60) member 1 [Source:HGNC Symbol;Acc:HGNC:5261]
0.405	0.06	6.522e-05	unknown1	HLA-DPB2	major histocompatibility complex, class II, DP beta 2 (pseudogene) [Source:HGNC Symbol;Acc:HGNC:4941]
0.514	0.088	6.82917e-06	unknown1	RPL12P38	ribosomal protein L12 pseudogene 38 [Source:HGNC Symbol;Acc:HGNC:36838]
0.77	0.183	7.77092e-06	unknown1	MTCH2	mitochondrial carrier 2 [Source:HGNC Symbol;Acc:HGNC:17587]
0.757	0.183	7.85166e-06	unknown1	MTA3	metastasis associated 1 family member 3 [Source:HGNC Symbol;Acc:HGNC:23784]
0.514	0.094	0.000105274	unknown1	RAB17	RAB17, member RAS oncogene family [Source:HGNC Symbol;Acc:HGNC:16523]
0.851	0.231	1.33161e-06	unknown1	UQCRHL	ubiquinol-cytochrome c reductase hinge protein like [Source:HGNC Symbol;Acc:HGNC:51714]
0.365	0.049	0.00016483	unknown1	ADD2	adducin 2 [Source:HGNC Symbol;Acc:HGNC:244]
0.459	0.075	0.000168391	unknown1	CCT5	chaperonin containing TCP1 subunit 5 [Source:HGNC Symbol;Acc:HGNC:1618]
0.5	0.086	1.70235e-05	unknown1	TRMT1	tRNA methyltransferase 1 [Source:HGNC Symbol;Acc:HGNC:25980]
0.581	0.115	0.000178006	unknown1	PSMG4	proteasome assembly chaperone 4 [Source:HGNC Symbol;Acc:HGNC:21108]
0.743	0.181	0.000203168	unknown1	RPSAP12	ribosomal protein SA pseudogene 12 [Source:HGNC Symbol;Acc:HGNC:6504]
0.338	0.042	0.000217913	unknown1	PIF1	PIF1 5'-to-3' DNA helicase [Source:HGNC Symbol;Acc:HGNC:26220]
0.486	0.083	0.000240127	unknown1	LSR	lipolysis stimulated lipoprotein receptor [Source:HGNC Symbol;Acc:HGNC:29572]
0.581	0.112	0.000280678	unknown1	ACOT7	acyl-CoA thioesterase 7 [Source:HGNC Symbol;Acc:HGNC:24157]
0.635	0.134	2.819e-05	unknown1	MTHFD2	methylenetetrahydrofolate dehydrogenase (NADP+ dependent) 2, methenyltetrahydrofolate cyclohydrolase [Source:HGNC Symbol;Acc:HGNC:7434]
0.581	0.115	2.89827e-05	unknown1	EIF2S2P4	eukaryotic translation initiation factor 2 subunit 2 beta pseudogene 4 [Source:HGNC Symbol;Acc:HGNC:37626]
0.514	0.093	2.90458e-05	unknown1	GABRB3	gamma-aminobutyric acid type A receptor beta3 subunit [Source:HGNC Symbol;Acc:HGNC:4083]
0.703	0.162	4.41992e-05	unknown1	SLC7A3	solute carrier family 7 member 3 [Source:HGNC Symbol;Acc:HGNC:11061]
0.878	0.277	0.000450734	unknown1	CTSC	cathepsin C [Source:HGNC Symbol;Acc:HGNC:2528]
0.473	0.081	0.000504411	unknown1	WARS	tryptophanyl-tRNA synthetase [Source:HGNC Symbol;Acc:HGNC:12729]
0.676	0.147	5.20088e-06	unknown1	AL663070.1	ribosomal protein S2 (RPS2) pseudogene
0.541	0.103	6.42433e-05	unknown1	BCL2L12	BCL2 like 12 [Source:HGNC Symbol;Acc:HGNC:13787]
0.703	0.155	6.54692e-05	unknown1	COTL1	coactosin like F-actin binding protein 1 [Source:HGNC Symbol;Acc:HGNC:18304]
0.405	0.062	7.32158e-05	unknown1	RCC1	regulator of chromosome condensation 1 [Source:HGNC Symbol;Acc:HGNC:1913]
0.554	0.111	7.99902e-05	unknown1	ZNF121	zinc finger protein 121 [Source:HGNC Symbol;Acc:HGNC:12904]
0.514	0.096	0.00101867	unknown1	UBE2T	ubiquitin conjugating enzyme E2 T [Source:HGNC Symbol;Acc:HGNC:25009]
0.649	0.14	0.00109469	unknown1	AC090114.1	ribosomal protein S10 (RPS10) pseudogene
0.554	0.104	0.000121851	unknown1	AC079922.1	ribosomal protein S20 (RPS20) pseudogene
0.338	0.044	0.000129705	unknown1	GJA1	gap junction protein alpha 1 [Source:HGNC Symbol;Acc:HGNC:4274]
0.527	0.096	0.00173058	unknown1	RPS7P4	ribosomal protein S7 pseudogene 4 [Source:HGNC Symbol;Acc:HGNC:36000]
0.878	0.282	0.000182118	unknown1	DNAJB6	DnaJ heat shock protein family (Hsp40) member B6 [Source:HGNC Symbol;Acc:HGNC:14888]
0.554	0.106	0.00185388	unknown1	HLA-C	major histocompatibility complex, class I, C [Source:HGNC Symbol;Acc:HGNC:4933]
0.973	0.427	0.00205486	unknown1	UCHL1	ubiquitin C-terminal hydrolase L1 [Source:HGNC Symbol;Acc:HGNC:12513]
0.554	0.111	0.000212712	unknown1	RND2	Rho family GTPase 2 [Source:HGNC Symbol;Acc:HGNC:18315]
0.378	0.055	0.00213965	unknown1	MED22	mediator complex subunit 22 [Source:HGNC Symbol;Acc:HGNC:11477]
0.581	0.123	0.0002468	unknown1	TUBB6	tubulin beta 6 class V [Source:HGNC Symbol;Acc:HGNC:20776]
0.743	0.185	0.00336152	unknown1	PPP1R14B	protein phosphatase 1 regulatory inhibitor subunit 14B [Source:HGNC Symbol;Acc:HGNC:9057]
0.432	0.071	0.000371607	unknown1	GCNT2	glucosaminyl (N-acetyl) transferase 2 (I blood group) [Source:HGNC Symbol;Acc:HGNC:4204]
0.392	0.06	0.000454453	unknown1	BX323845.3	mitochondrial ribosomal protein L32 (MRPL32) pseudogene
0.568	0.115	0.000513655	unknown1	MRPL12	mitochondrial ribosomal protein L12 [Source:HGNC Symbol;Acc:HGNC:10378]
0.595	0.124	0.000564604	unknown1	VAT1	vesicle amine transport 1 [Source:HGNC Symbol;Acc:HGNC:16919]
0.608	0.129	0.000567303	unknown1	GART	phosphoribosylglycinamide formyltransferase, phosphoribosylglycinamide synthetase, phosphoribosylaminoimidazole synthetase [Source:HGNC Symbol;Acc:HGNC:4163]
0.73	0.181	0.000718693	unknown1	CCNB1	cyclin B1 [Source:HGNC Symbol;Acc:HGNC:1579]
0.973	0.401	0.000835406	unknown1	TKT	transketolase [Source:HGNC Symbol;Acc:HGNC:11834]
0.824	0.247	0.000854364	unknown1	HELLS	helicase, lymphoid specific [Source:HGNC Symbol;Acc:HGNC:4861]
0.703	0.168	0.000940193	unknown1	AKR1B1	aldo-keto reductase family 1 member B [Source:HGNC Symbol;Acc:HGNC:381]
0.581	0.121	9.90646e-05	unknown1	NLN	neurolysin [Source:HGNC Symbol;Acc:HGNC:16058]
0.824	0.222	0.00113688	unknown1	FASN	fatty acid synthase [Source:HGNC Symbol;Acc:HGNC:3594]
0.527	0.1	0.0128023	unknown1	AC098590.1	ribosomal protein S2 (RPS2) pseudogene
0.338	0.045	0.00130454	unknown1	SLC6A6	solute carrier family 6 member 6 [Source:HGNC Symbol;Acc:HGNC:11052]
0.392	0.06	0.0139238	unknown1	ZNF433-AS1	ZNF433 and ZNF878 antisense RNA 1 [Source:HGNC Symbol;Acc:HGNC:53776]
0.797	0.221	0.0156124	unknown1	OAT	ornithine aminotransferase [Source:HGNC Symbol;Acc:HGNC:8091]
0.351	0.05	0.0167445	unknown1	PIPOX	pipecolic acid and sarcosine oxidase [Source:HGNC Symbol;Acc:HGNC:17804]
1	0.934	0.0167555	unknown1	RPL12	ribosomal protein L12 [Source:HGNC Symbol;Acc:HGNC:10302]
0.338	0.046	0.00173853	unknown1	SPRY4	sprouty RTK signaling antagonist 4 [Source:HGNC Symbol;Acc:HGNC:15533]
0.446	0.075	0.0189841	unknown1	MYO19	myosin XIX [Source:HGNC Symbol;Acc:HGNC:26234]
0.703	0.165	0.00254897	unknown1	AL139100.1	ribosomal protein S10 (RPS10) pseudogene
0.73	0.178	0.00297787	unknown1	AP002381.1	ribosomal protein L15 (RPL15) pseudogene
0.5	0.101	0.00386908	unknown1	VSNL1	visinin like 1 [Source:HGNC Symbol;Acc:HGNC:12722]
0.514	0.098	0.00400018	unknown1	KIF22	kinesin family member 22 [Source:HGNC Symbol;Acc:HGNC:6391]
0.73	0.183	0.00465281	unknown1	STOML2	stomatin like 2 [Source:HGNC Symbol;Acc:HGNC:14559]
0.297	0.037	0.0486654	unknown1	CAMKV	CaM kinase like vesicle associated [Source:HGNC Symbol;Acc:HGNC:28788]
0.338	0.047	0.00504617	unknown1	GJC1	gap junction protein gamma 1 [Source:HGNC Symbol;Acc:HGNC:4280]
0.865	0.254	0.00596694	unknown1	MTHFD1	methylenetetrahydrofolate dehydrogenase, cyclohydrolase and formyltetrahydrofolate synthetase 1 [Source:HGNC Symbol;Acc:HGNC:7432]
0.689	0.166	0.00768772	unknown1	THY1	Thy-1 cell surface antigen [Source:HGNC Symbol;Acc:HGNC:11801]
0.851	0.282	0.00847893	unknown1	RPL15P14	ribosomal protein L15 pseudogene 14 [Source:HGNC Symbol;Acc:HGNC:36487]
0.514	0.104	0.0091437	unknown1	POLR3K	RNA polymerase III subunit K [Source:HGNC Symbol;Acc:HGNC:14121]
0.514	0.098	9.53672e-05	unknown1	RPS19P7	ribosomal protein S19 pseudogene 7 [Source:HGNC Symbol;Acc:HGNC:35550]
0.757	0.195	0.111187	unknown1	MRPS9	mitochondrial ribosomal protein S9 [Source:HGNC Symbol;Acc:HGNC:14501]
0.432	0.075	0.113747	unknown1	GPRC5B	G protein-coupled receptor class C group 5 member B [Source:HGNC Symbol;Acc:HGNC:13308]
0.932	0.334	0.115346	unknown1	AC079140.2	pseudogene similar to part of ribosomal protein S17 (RPS17)
0.257	0.028	0.119122	unknown1	IRX2	iroquois homeobox 2 [Source:HGNC Symbol;Acc:HGNC:14359]
1	0.597	0.127265	unknown1	PRDX6	peroxiredoxin 6 [Source:HGNC Symbol;Acc:HGNC:16753]
0.703	0.174	0.155423	unknown1	RPS2P28	ribosomal protein S2 pseudogene 28 [Source:HGNC Symbol;Acc:HGNC:35780]
0.676	0.162	0.165388	unknown1	AC104619.1	ribosomal protein S2 (RPS2) pseudogene
0.689	0.17	0.18899	unknown1	MTND6P4	MT-ND6 pseudogene 4 [Source:HGNC Symbol;Acc:HGNC:39467]
0.392	0.064	0.216331	unknown1	NHP2	NHP2 ribonucleoprotein [Source:HGNC Symbol;Acc:HGNC:14377]
0.581	0.129	0.218373	unknown1	MYCN	MYCN proto-oncogene, bHLH transcription factor [Source:HGNC Symbol;Acc:HGNC:7559]
0.27	0.032	0.228385	unknown1	PROCR	protein C receptor [Source:HGNC Symbol;Acc:HGNC:9452]
0.892	0.286	0.254069	unknown1	USP9X	ubiquitin specific peptidase 9 X-linked [Source:HGNC Symbol;Acc:HGNC:12632]
0.689	0.169	0.329617	unknown1	MRPL41	mitochondrial ribosomal protein L41 [Source:HGNC Symbol;Acc:HGNC:14492]
0.77	0.212	0.342499	unknown1	EEF1E1	eukaryotic translation elongation factor 1 epsilon 1 [Source:HGNC Symbol;Acc:HGNC:3212]
0.824	0.244	0.369108	unknown1	RPSAP54	ribosomal protein SA pseudogene 54 [Source:HGNC Symbol;Acc:HGNC:36373]
0.608	0.138	0.0380807	unknown1	MRPS27	mitochondrial ribosomal protein S27 [Source:HGNC Symbol;Acc:HGNC:14512]
1	0.886	0.397904	unknown1	AP001324.1	ribosomal protein S12 (RPS12) pseudogene
0.892	0.286	0.0423187	unknown1	TALDO1	transaldolase 1 [Source:HGNC Symbol;Acc:HGNC:11559]
0.905	0.301	0.0429242	unknown1	PTTG1	pituitary tumor-transforming 1 [Source:HGNC Symbol;Acc:HGNC:9690]
0.257	0.029	0.0465849	unknown1	FCHO1	FCH domain only 1 [Source:HGNC Symbol;Acc:HGNC:29002]
0.446	0.082	0.476782	unknown1	CTPS1	CTP synthase 1 [Source:HGNC Symbol;Acc:HGNC:2519]
0.459	0.086	0.049247	unknown1	ADSS	adenylosuccinate synthase [Source:HGNC Symbol;Acc:HGNC:292]
0.662	0.156	0.511128	unknown1	PPIAP22	peptidylprolyl isomerase A pseudogene 22 [Source:HGNC Symbol;Acc:HGNC:17236]
1	0.896	0.0616385	unknown1	HSP90AB1	heat shock protein 90 alpha family class B member 1 [Source:HGNC Symbol;Acc:HGNC:5258]
0.824	0.226	0.0617923	unknown1	SAE1	SUMO1 activating enzyme subunit 1 [Source:HGNC Symbol;Acc:HGNC:30660]
0.676	0.159	0.0657045	unknown1	AL669983.1	ribosomal protein L36 (RPL36) pseudogene
0.811	0.234	0.0664006	unknown1	SCD	stearoyl-CoA desaturase [Source:HGNC Symbol;Acc:HGNC:10571]
0.784	0.227	0.0665675	unknown1	CSRP2	cysteine and glycine rich protein 2 [Source:HGNC Symbol;Acc:HGNC:2470]
0.878	0.271	0.0697088	unknown1	GADD45GIP1	GADD45G interacting protein 1 [Source:HGNC Symbol;Acc:HGNC:29996]
0.703	0.177	0.0740687	unknown1	CCNB2	cyclin B2 [Source:HGNC Symbol;Acc:HGNC:1580]
0.649	0.153	1.05102	unknown1	AC099340.1	ribosomal protein L15 (RPL15) pseudogene
0.595	0.137	1.08806	unknown1	NQO2	N-ribosyldihydronicotinamide:quinone reductase 2 [Source:HGNC Symbol;Acc:HGNC:7856]
0.554	0.12	1.34159	unknown1	NUP93	nucleoporin 93 [Source:HGNC Symbol;Acc:HGNC:28958]
0.554	0.119	1.42087	unknown1	TNPO3	transportin 3 [Source:HGNC Symbol;Acc:HGNC:17103]
0.473	0.091	0.0157537	unknown1	PPP1R14BP3	protein phosphatase 1 regulatory inhibitor subunit 14B pseudogene 3 [Source:HGNC Symbol;Acc:HGNC:16330]
0.649	0.15	1.60667	unknown1	PTPA	protein phosphatase 2 phosphatase activator [Source:HGNC Symbol;Acc:HGNC:9308]
0.73	0.187	1.67996	unknown1	SHISA5	shisa family member 5 [Source:HGNC Symbol;Acc:HGNC:30376]
0.77	0.22	0.190236	unknown1	HNRNPAB	heterogeneous nuclear ribonucleoprotein A/B [Source:HGNC Symbol;Acc:HGNC:5034]
0.973	0.802	2.05969	unknown1	RPS2P7	ribosomal protein S2 pseudogene 7 [Source:HGNC Symbol;Acc:HGNC:15838]
1	0.983	0.207425	unknown1	RPLP0	ribosomal protein lateral stalk subunit P0 [Source:HGNC Symbol;Acc:HGNC:10371]
0.378	0.065	0.226104	unknown1	AL117378.1	novel transcript
0.5	0.101	0.243378	unknown1	NUDT1	nudix hydrolase 1 [Source:HGNC Symbol;Acc:HGNC:8048]
0.865	0.286	2.82637	unknown1	CCNB1IP1	cyclin B1 interacting protein 1 [Source:HGNC Symbol;Acc:HGNC:19437]
0.297	0.04	3.35759	unknown1	PLK1	polo like kinase 1 [Source:HGNC Symbol;Acc:HGNC:9077]
0.608	0.139	3.37044	unknown1	PSMD3	proteasome 26S subunit, non-ATPase 3 [Source:HGNC Symbol;Acc:HGNC:9560]
0.284	0.037	3.4644	unknown1	SYNGR3	synaptogyrin 3 [Source:HGNC Symbol;Acc:HGNC:11501]
0.716	0.185	0.386863	unknown1	EEF1B2P6	eukaryotic translation elongation factor 1 beta 2 pseudogene 6 [Source:HGNC Symbol;Acc:HGNC:51453]
0.541	0.116	0.421893	unknown1	PGP	phosphoglycolate phosphatase [Source:HGNC Symbol;Acc:HGNC:8909]
0.716	0.196	0.426635	unknown1	FKBP4	FKBP prolyl isomerase 4 [Source:HGNC Symbol;Acc:HGNC:3720]
0.973	0.72	4.40992	unknown1	RPS2P5	ribosomal protein S2 pseudogene 5 [Source:HGNC Symbol;Acc:HGNC:31386]
0.716	0.196	0.463918	unknown1	MT-TY	mitochondrially encoded tRNA-Tyr (UAU/C) [Source:HGNC Symbol;Acc:HGNC:7502]
0.676	0.165	0.467715	unknown1	HIST1H3PS1	histone cluster 1 H3 pseudogene 1 [Source:HGNC Symbol;Acc:HGNC:18982]
0.946	0.318	0.486807	unknown1	IMPDH2	inosine monophosphate dehydrogenase 2 [Source:HGNC Symbol;Acc:HGNC:6053]
0.486	0.098	0.495299	unknown1	CDIP1	cell death inducing p53 target 1 [Source:HGNC Symbol;Acc:HGNC:13234]
0.392	0.067	0.497542	unknown1	SV2A	synaptic vesicle glycoprotein 2A [Source:HGNC Symbol;Acc:HGNC:20566]
0.392	0.068	6.09315	unknown1	CCNA2	cyclin A2 [Source:HGNC Symbol;Acc:HGNC:1578]
0.514	0.106	0.609835	unknown1	RPL36AP21	ribosomal protein L36a pseudogene 21 [Source:HGNC Symbol;Acc:HGNC:37041]
0.676	0.178	0.634327	unknown1	SNHG17	small nucleolar RNA host gene 17 [Source:HGNC Symbol;Acc:HGNC:48600]
0.432	0.08	0.653558	unknown1	MED14	mediator complex subunit 14 [Source:HGNC Symbol;Acc:HGNC:2370]
0.541	0.119	0.0663604	unknown1	PHF5A	PHD finger protein 5A [Source:HGNC Symbol;Acc:HGNC:18000]
0.392	0.068	0.729664	unknown1	SLC7A1	solute carrier family 7 member 1 [Source:HGNC Symbol;Acc:HGNC:11057]
0.622	0.151	0.00739806	unknown1	RUVBL1	RuvB like AAA ATPase 1 [Source:HGNC Symbol;Acc:HGNC:10474]
0.486	0.099	0.747076	unknown1	RANGAP1	Ran GTPase activating protein 1 [Source:HGNC Symbol;Acc:HGNC:9854]
0.554	0.124	0.817666	unknown1	RPL15P18	ribosomal protein L15 pseudogene 18 [Source:HGNC Symbol;Acc:HGNC:36515]
0.432	0.081	10.1773	unknown1	PLTP	phospholipid transfer protein [Source:HGNC Symbol;Acc:HGNC:9093]
0.514	0.109	10.4361	unknown1	FADS2	fatty acid desaturase 2 [Source:HGNC Symbol;Acc:HGNC:3575]
0.459	0.093	10.6472	unknown1	PROSER1	proline and serine rich 1 [Source:HGNC Symbol;Acc:HGNC:20291]
0.324	0.049	11.4358	unknown1	HTATIP2	HIV-1 Tat interactive protein 2 [Source:HGNC Symbol;Acc:HGNC:16637]
0.554	0.124	1.22873	unknown1	NPM1P27	nucleophosmin 1 pseudogene 27 [Source:HGNC Symbol;Acc:HGNC:45206]
0.703	0.18	12.4717	unknown1	POLR2H	RNA polymerase II subunit H [Source:HGNC Symbol;Acc:HGNC:9195]
1	0.513	16.8957	unknown1	SNRPB	small nuclear ribonucleoprotein polypeptides B and B1 [Source:HGNC Symbol;Acc:HGNC:11153]
0.405	0.073	17.4048	unknown1	CDCA5	cell division cycle associated 5 [Source:HGNC Symbol;Acc:HGNC:14626]
0.446	0.085	17.5292	unknown1	RPL12P47	ribosomal protein L12 pseudogene 47 [Source:HGNC Symbol;Acc:HGNC:51939]
0.703	0.176	18.5223	unknown1	RPL18AP16	ribosomal protein L18a pseudogene 16 [Source:HGNC Symbol;Acc:HGNC:36288]
0.486	0.098	0.188118	unknown1	TSTA3	tissue specific transplantation antigen P35B [Source:HGNC Symbol;Acc:HGNC:12390]
0.973	0.63	2.1276	unknown1	NPM1	nucleophosmin 1 [Source:HGNC Symbol;Acc:HGNC:7910]
0.838	0.249	2.23311	unknown1	EIF3B	eukaryotic translation initiation factor 3 subunit B [Source:HGNC Symbol;Acc:HGNC:3280]
0.473	0.096	22.338	unknown1	DPYSL2	dihydropyrimidinase like 2 [Source:HGNC Symbol;Acc:HGNC:3014]
0.405	0.073	22.6214	unknown1	RNF168	ring finger protein 168 [Source:HGNC Symbol;Acc:HGNC:26661]
0.905	0.495	23.8222	unknown1	RPL15P2	ribosomal protein L15 pseudogene 2 [Source:HGNC Symbol;Acc:HGNC:19803]
0.662	0.165	2.45177	unknown1	TIMM50	translocase of inner mitochondrial membrane 50 [Source:HGNC Symbol;Acc:HGNC:23656]
0.324	0.05	2.94613	unknown1	CYB5R2	cytochrome b5 reductase 2 [Source:HGNC Symbol;Acc:HGNC:24376]
0.784	0.243	31.8008	unknown1	GOT2	glutamic-oxaloacetic transaminase 2 [Source:HGNC Symbol;Acc:HGNC:4433]
0.986	0.451	3.36484	unknown1	AHCY	adenosylhomocysteinase [Source:HGNC Symbol;Acc:HGNC:343]
0.5	0.106	3.63624	unknown1	NUDT15	nudix hydrolase 15 [Source:HGNC Symbol;Acc:HGNC:23063]
0.932	0.347	0.371788	unknown1	RPS10	ribosomal protein S10 [Source:HGNC Symbol;Acc:HGNC:10383]
0.284	0.039	3.83646	unknown1	BUB1B	BUB1 mitotic checkpoint serine/threonine kinase B [Source:HGNC Symbol;Acc:HGNC:1149]
0.797	0.23	3.9951	unknown1	MRPS34	mitochondrial ribosomal protein S34 [Source:HGNC Symbol;Acc:HGNC:16618]
0.851	0.298	0.402551	unknown1	AC097523.1	ribosomal protein L15 (RPL15) pseudogene
0.338	0.055	48.4272	unknown1	DSCC1	DNA replication and sister chromatid cohesion 1 [Source:HGNC Symbol;Acc:HGNC:24453]
0.649	0.158	5.00101	unknown1	AC006511.3	TEC
0.432	0.086	5.10132	unknown1	NCAPG2	non-SMC condensin II complex subunit G2 [Source:HGNC Symbol;Acc:HGNC:21904]
0.905	0.367	66.6795	unknown1	RPS2P46	ribosomal protein S2 pseudogene 46 [Source:HGNC Symbol;Acc:HGNC:35839]
0.527	0.116	0.741474	unknown1	GNL3	G protein nucleolar 3 [Source:HGNC Symbol;Acc:HGNC:29931]
0.716	0.189	0.907774	unknown1	NUDT5	nudix hydrolase 5 [Source:HGNC Symbol;Acc:HGNC:8052]
0.689	0.178	9.54706	unknown1	PAICS	phosphoribosylaminoimidazole carboxylase and phosphoribosylaminoimidazolesuccinocarboxamide synthase [Source:HGNC Symbol;Acc:HGNC:8587]
0.405	0.075	109.545	unknown1	RPS20P24	ribosomal protein S20 pseudogene 24 [Source:HGNC Symbol;Acc:HGNC:36283]
0.662	0.174	127.329	unknown1	AARS	alanyl-tRNA synthetase [Source:HGNC Symbol;Acc:HGNC:20]
0.446	0.091	140.815	unknown1	AC106872.6	ribosomal protein S10 (RPS10) pseudogene
0.541	0.121	147.952	unknown1	AC007387.1	ribosomal protein S28 (RPS28) pseudogene
0.905	0.349	148.43	unknown1	EIF2S2	eukaryotic translation initiation factor 2 subunit beta [Source:HGNC Symbol;Acc:HGNC:3266]
0.568	0.132	164.834	unknown1	AGFG1	ArfGAP with FG repeats 1 [Source:HGNC Symbol;Acc:HGNC:5175]
0.554	0.128	173.532	unknown1	PIH1D1	PIH1 domain containing 1 [Source:HGNC Symbol;Acc:HGNC:26075]
0.878	0.292	186.316	unknown1	SNHG14	small nucleolar RNA host gene 14 [Source:HGNC Symbol;Acc:HGNC:37462]
0.608	0.15	19.0542	unknown1	ARFGEF1	ADP ribosylation factor guanine nucleotide exchange factor 1 [Source:HGNC Symbol;Acc:HGNC:15772]
0.865	0.277	197.157	unknown1	MCM3	minichromosome maintenance complex component 3 [Source:HGNC Symbol;Acc:HGNC:6945]
0.757	0.211	215.051	unknown1	RPL22L1	ribosomal protein L22 like 1 [Source:HGNC Symbol;Acc:HGNC:27610]
0.77	0.221	231.208	unknown1	ZMYND8	zinc finger MYND-type containing 8 [Source:HGNC Symbol;Acc:HGNC:9397]
0.419	0.081	23.7311	unknown1	PRKX	protein kinase X-linked [Source:HGNC Symbol;Acc:HGNC:9441]
0.932	0.618	24.2481	unknown1	Z74021.1	ribosomal protein S17 (RPS17) pseudogene
0.716	0.193	249.721	unknown1	SF3A3	splicing factor 3a subunit 3 [Source:HGNC Symbol;Acc:HGNC:10767]
0.676	0.187	265.024	unknown1	CEBPZ	CCAAT enhancer binding protein zeta [Source:HGNC Symbol;Acc:HGNC:24218]
0.784	0.218	34.5423	unknown1	SLC25A1	solute carrier family 25 member 1 [Source:HGNC Symbol;Acc:HGNC:10979]
0.649	0.164	414.658	unknown1	EIF4EBP2	eukaryotic translation initiation factor 4E binding protein 2 [Source:HGNC Symbol;Acc:HGNC:3289]
0.338	0.056	481.751	unknown1	RPS20P2	ribosomal protein S20 pseudogene 2 [Source:HGNC Symbol;Acc:HGNC:14195]
0.689	0.191	48.8425	unknown1	ATP1B3	ATPase Na+/K+ transporting subunit beta 3 [Source:HGNC Symbol;Acc:HGNC:806]
0.932	0.388	552.263	unknown1	HSPA4	heat shock protein family A (Hsp70) member 4 [Source:HGNC Symbol;Acc:HGNC:5237]
0.257	0.035	5.71905	unknown1	PLP1	proteolipid protein 1 [Source:HGNC Symbol;Acc:HGNC:9086]
0.595	0.145	58.3206	unknown1	AC011481.1	translocase of outer mitochondrial membrane 40 [Source:NCBI gene;Acc:10452]
0.743	0.217	59.0128	unknown1	TCP1	t-complex 1 [Source:HGNC Symbol;Acc:HGNC:11655]
0.865	0.289	59.9926	unknown1	PSAT1	phosphoserine aminotransferase 1 [Source:HGNC Symbol;Acc:HGNC:19129]
0.392	0.074	62.594	unknown1	AKAP1	A-kinase anchoring protein 1 [Source:HGNC Symbol;Acc:HGNC:367]
0.878	0.292	63.1051	unknown1	PSMB2	proteasome subunit beta 2 [Source:HGNC Symbol;Acc:HGNC:9539]
0.865	0.344	63.4718	unknown1	RPL15P3	ribosomal protein L15 pseudogene 3 [Source:HGNC Symbol;Acc:HGNC:21538]
0.622	0.168	64.0635	unknown1	MAD2L1	mitotic arrest deficient 2 like 1 [Source:HGNC Symbol;Acc:HGNC:6763]
0.878	0.312	64.1174	unknown1	AC026436.1	ribosomal protein S12 (RPS12) pseudogene
0.459	0.098	72.0065	unknown1	AC024995.1	ribosomal protein L36a-like (RPL36AL) pseudogene
0.932	0.379	7.92801	unknown1	HSPE1	heat shock protein family E (Hsp10) member 1 [Source:HGNC Symbol;Acc:HGNC:5269]
0.527	0.119	8.8371	unknown1	AC107983.1	ribosomal protein S28 (RPS28) pseudogene
0.297	0.046	88.8766	unknown1	AC104257.1	novel transcript
0.5	0.114	94.6747	unknown1	MRPS2	mitochondrial ribosomal protein S2 [Source:HGNC Symbol;Acc:HGNC:14495]
1	0.707	99.0017	unknown1	ATP5F1B	ATP synthase F1 subunit beta [Source:HGNC Symbol;Acc:HGNC:830]
0.77	0.244	107.853	unknown1	ABRACL	ABRA C-terminal like [Source:HGNC Symbol;Acc:HGNC:21230]
0.77	0.231	1160.87	unknown1	FLNA	filamin A [Source:HGNC Symbol;Acc:HGNC:3754]
0.662	0.187	126.99	unknown1	UBA2	ubiquitin like modifier activating enzyme 2 [Source:HGNC Symbol;Acc:HGNC:30661]
0.797	0.244	1305.47	unknown1	EIF4EBP1	eukaryotic translation initiation factor 4E binding protein 1 [Source:HGNC Symbol;Acc:HGNC:3288]
0.905	0.505	1309.31	unknown1	RPSAP19	ribosomal protein SA pseudogene 19 [Source:HGNC Symbol;Acc:HGNC:36508]
1	0.935	1323.53	unknown1	COX7C	cytochrome c oxidase subunit 7C [Source:HGNC Symbol;Acc:HGNC:2292]
0.77	0.223	1342.14	unknown1	RPL9P9	ribosomal protein L9 pseudogene 9 [Source:HGNC Symbol;Acc:HGNC:17251]
0.73	0.201	1367.29	unknown1	PSIP1	PC4 and SFRS1 interacting protein 1 [Source:HGNC Symbol;Acc:HGNC:9527]
0.378	0.071	1509.89	unknown1	AC078817.1	ribosomal protein L26 (RPL26) pseudogene
0.459	0.1	1547.36	unknown1	GRPEL1	GrpE like 1, mitochondrial [Source:HGNC Symbol;Acc:HGNC:19696]
0.554	0.132	158.215	unknown1	SINHCAF	SIN3-HDAC complex associated factor [Source:HGNC Symbol;Acc:HGNC:30702]
0.595	0.148	1767.93	unknown1	RHEB	Ras homolog, mTORC1 binding [Source:HGNC Symbol;Acc:HGNC:10011]
0.797	0.264	1897.35	unknown1	PSMB3	proteasome subunit beta 3 [Source:HGNC Symbol;Acc:HGNC:9540]
0.473	0.103	1935.91	unknown1	NANS	N-acetylneuraminate synthase [Source:HGNC Symbol;Acc:HGNC:19237]
0.297	0.046	2091.75	unknown1	AC099336.2	ribosomal protein S27 (metallopanstimulin 1) (RPS27) pseudogene
0.351	0.063	243.684	unknown1	RFLNB	refilin B [Source:HGNC Symbol;Acc:HGNC:28705]
0.514	0.12	291.673	unknown1	CDK7	cyclin dependent kinase 7 [Source:HGNC Symbol;Acc:HGNC:1778]
0.77	0.239	2945.9	unknown1	WDR1	WD repeat domain 1 [Source:HGNC Symbol;Acc:HGNC:12754]
0.838	0.281	3060.43	unknown1	CLDN6	claudin 6 [Source:HGNC Symbol;Acc:HGNC:2048]
0.459	0.101	324.492	unknown1	GNPDA1	glucosamine-6-phosphate deaminase 1 [Source:HGNC Symbol;Acc:HGNC:4417]
0.486	0.11	339.016	unknown1	UBR5	ubiquitin protein ligase E3 component n-recognin 5 [Source:HGNC Symbol;Acc:HGNC:16806]
0.486	0.11	349.119	unknown1	MRPL39	mitochondrial ribosomal protein L39 [Source:HGNC Symbol;Acc:HGNC:14027]
1	0.694	489.131	unknown1	IFITM3	interferon induced transmembrane protein 3 [Source:HGNC Symbol;Acc:HGNC:5414]
0.284	0.046	493.761	unknown1	NPTX1	neuronal pentraxin 1 [Source:NCBI gene;Acc:4884]
0.5	0.118	568.512	unknown1	YES1	YES proto-oncogene 1, Src family tyrosine kinase [Source:HGNC Symbol;Acc:HGNC:12841]
0.878	0.306	570.22	unknown1	NOP10	NOP10 ribonucleoprotein [Source:HGNC Symbol;Acc:HGNC:14378]
0.486	0.112	644.077	unknown1	LYAR	Ly1 antibody reactive [Source:HGNC Symbol;Acc:HGNC:26021]
0.473	0.106	661.998	unknown1	ZBTB44	zinc finger and BTB domain containing 44 [Source:HGNC Symbol;Acc:HGNC:25001]
0.757	0.217	758.497	unknown1	AHSA1	activator of HSP90 ATPase activity 1 [Source:HGNC Symbol;Acc:HGNC:1189]
0.77	0.231	7.85923	unknown1	TXN	thioredoxin [Source:HGNC Symbol;Acc:HGNC:12435]
0.649	0.173	792.867	unknown1	APEH	acylaminoacyl-peptide hydrolase [Source:HGNC Symbol;Acc:HGNC:586]
0.73	0.24	914.506	unknown1	PAWR	pro-apoptotic WT1 regulator [Source:HGNC Symbol;Acc:HGNC:8614]
0.676	0.191	945.84	unknown1	CCT4	chaperonin containing TCP1 subunit 4 [Source:HGNC Symbol;Acc:HGNC:1617]
0.77	0.226	989.636	unknown1	SLC25A39	solute carrier family 25 member 39 [Source:HGNC Symbol;Acc:HGNC:24279]
0.473	0.109	10087.7	unknown1	ELOVL5	ELOVL fatty acid elongase 5 [Source:HGNC Symbol;Acc:HGNC:21308]
0.973	0.439	10229.1	unknown1	MGST1	microsomal glutathione S-transferase 1 [Source:HGNC Symbol;Acc:HGNC:7061]
1	0.702	1193.74	unknown1	H2AFZ	H2A histone family member Z [Source:HGNC Symbol;Acc:HGNC:4741]
0.338	0.061	12101.4	unknown1	AP002387.2	novel transcript
1	0.8	12385.1	unknown1	RAN	RAN, member RAS oncogene family [Source:HGNC Symbol;Acc:HGNC:9846]
0.554	0.137	12753	unknown1	RNF44	ring finger protein 44 [Source:HGNC Symbol;Acc:HGNC:19180]
0.797	0.267	12855.7	unknown1	PDHB	pyruvate dehydrogenase E1 beta subunit [Source:HGNC Symbol;Acc:HGNC:8808]
0.703	0.193	13001.8	unknown1	PPP4C	protein phosphatase 4 catalytic subunit [Source:HGNC Symbol;Acc:HGNC:9319]
0.892	0.308	1309.41	unknown1	RBPMS	RNA binding protein, mRNA processing factor [Source:HGNC Symbol;Acc:HGNC:19097]
0.703	0.219	1386.66	unknown1	MCM6	minichromosome maintenance complex component 6 [Source:HGNC Symbol;Acc:HGNC:6949]
0.743	0.222	14012.7	unknown1	PABPC3	poly(A) binding protein cytoplasmic 3 [Source:HGNC Symbol;Acc:HGNC:8556]
0.838	0.282	14664.8	unknown1	CDC123	cell division cycle 123 [Source:HGNC Symbol;Acc:HGNC:16827]
0.878	0.283	17814.8	unknown1	NDUFA13	NADH:ubiquinone oxidoreductase subunit A13 [Source:HGNC Symbol;Acc:HGNC:17194]
0.351	0.065	18078.4	unknown1	DTL	denticleless E3 ubiquitin protein ligase homolog [Source:HGNC Symbol;Acc:HGNC:30288]
0.554	0.141	1956.21	unknown1	KXD1	KxDL motif containing 1 [Source:HGNC Symbol;Acc:HGNC:28420]
1	0.66	1975.92	unknown1	PEBP1	phosphatidylethanolamine binding protein 1 [Source:HGNC Symbol;Acc:HGNC:8630]
0.757	0.233	2092.71	unknown1	LAMTOR4	late endosomal/lysosomal adaptor, MAPK and MTOR activator 4 [Source:HGNC Symbol;Acc:HGNC:33772]
0.892	0.352	21542	unknown1	AC020917.1	ribosomal protein S2 (RPS2) pseudogene
0.446	0.099	2162.56	unknown1	MSH2	mutS homolog 2 [Source:HGNC Symbol;Acc:HGNC:7325]
0.689	0.199	21908.2	unknown1	MRPL11	mitochondrial ribosomal protein L11 [Source:HGNC Symbol;Acc:HGNC:14042]
0.838	0.336	21942.9	unknown1	AC005521.1	ribosomal protein S2 (RPS2) pseudogene
0.932	0.34	2225.86	unknown1	RPL26	ribosomal protein L26 [Source:HGNC Symbol;Acc:HGNC:10327]
0.527	0.13	22290.3	unknown1	RCC2	regulator of chromosome condensation 2 [Source:HGNC Symbol;Acc:HGNC:30297]
0.662	0.181	246.103	unknown1	GGCT	gamma-glutamylcyclotransferase [Source:HGNC Symbol;Acc:HGNC:21705]
0.946	0.349	25168.3	unknown1	CPNE1	copine 1 [Source:HGNC Symbol;Acc:HGNC:2314]
0.986	0.485	26120.6	unknown1	CCT3	chaperonin containing TCP1 subunit 3 [Source:HGNC Symbol;Acc:HGNC:1616]
1	0.84	2625.61	unknown1	CD24	CD24 molecule [Source:HGNC Symbol;Acc:HGNC:1645]
0.797	0.243	26364.9	unknown1	AC133134.1	ribosomal protein S20 (RPS20) pseudogene
0.986	0.918	27528.2	unknown1	AC024293.1	ribosomal protein S10 (RPS10) pseudogene
0.486	0.116	28638.1	unknown1	MGME1	mitochondrial genome maintenance exonuclease 1 [Source:HGNC Symbol;Acc:HGNC:16205]
0.892	0.311	2868.98	unknown1	NME1	NME/NM23 nucleoside diphosphate kinase 1 [Source:HGNC Symbol;Acc:HGNC:7849]
0.757	0.233	29436.2	unknown1	AP000354.1	40S ribosomal protein S10 (RPS10) pseudogene
0.986	0.513	34310.2	unknown1	NASP	nuclear autoantigenic sperm protein [Source:HGNC Symbol;Acc:HGNC:7644]
0.514	0.125	3694.55	unknown1	CISD1	CDGSH iron sulfur domain 1 [Source:HGNC Symbol;Acc:HGNC:30880]
0.568	0.147	375.115	unknown1	ARMT1	acidic residue methyltransferase 1 [Source:HGNC Symbol;Acc:HGNC:17872]
0.716	0.206	4387.58	unknown1	CAPRIN1	cell cycle associated protein 1 [Source:HGNC Symbol;Acc:HGNC:6743]
0.662	0.187	451.344	unknown1	PSMD11	proteasome 26S subunit, non-ATPase 11 [Source:HGNC Symbol;Acc:HGNC:9556]
0.973	0.536	4690.21	unknown1	APOE	apolipoprotein E [Source:HGNC Symbol;Acc:HGNC:613]
0.824	0.317	48647	unknown1	RPS2P55	ribosomal protein S2 pseudogene 55 [Source:HGNC Symbol;Acc:HGNC:36140]
0.554	0.142	5654.7	unknown1	AMD1	adenosylmethionine decarboxylase 1 [Source:HGNC Symbol;Acc:HGNC:457]
0.986	0.537	6098.34	unknown1	FBL	fibrillarin [Source:HGNC Symbol;Acc:HGNC:3599]
0.662	0.199	6276.55	unknown1	UQCRFS1	ubiquinol-cytochrome c reductase, Rieske iron-sulfur polypeptide 1 [Source:HGNC Symbol;Acc:HGNC:12587]
0.743	0.226	659.743	unknown1	PSMC4	proteasome 26S subunit, ATPase 4 [Source:HGNC Symbol;Acc:HGNC:9551]
0.838	0.312	7443.52	unknown1	SNHG3	small nucleolar RNA host gene 3 [Source:HGNC Symbol;Acc:HGNC:10118]
0.527	0.131	7665.94	unknown1	RFC2	replication factor C subunit 2 [Source:HGNC Symbol;Acc:HGNC:9970]
0.905	0.632	7857.64	unknown1	RPLP0P6	ribosomal protein lateral stalk subunit P0 pseudogene 6 [Source:HGNC Symbol;Acc:HGNC:36404]
0.419	0.093	8065.62	unknown1	WDR54	WD repeat domain 54 [Source:HGNC Symbol;Acc:HGNC:25770]
0.649	0.183	8444.88	unknown1	HLA-B	major histocompatibility complex, class I, B [Source:HGNC Symbol;Acc:HGNC:4932]
0.932	0.375	100737	unknown1	IPO5	importin 5 [Source:HGNC Symbol;Acc:HGNC:6402]
0.784	0.271	101113	unknown1	SNRPG	small nuclear ribonucleoprotein polypeptide G [Source:HGNC Symbol;Acc:HGNC:11163]
0.595	0.16	102204	unknown1	PELP1	proline, glutamate and leucine rich protein 1 [Source:HGNC Symbol;Acc:HGNC:30134]
0.973	0.669	12278.4	unknown1	AL122020.1	ribosomal protein S18 (RPS18) pseudogene
0.784	0.248	146034	unknown1	MRPL52	mitochondrial ribosomal protein L52 [Source:HGNC Symbol;Acc:HGNC:16655]
0.757	0.268	148749	unknown1	RPL7AP60	ribosomal protein L7a pseudogene 60 [Source:HGNC Symbol;Acc:HGNC:35859]
0.419	0.093	18950.7	unknown1	PAK1IP1	PAK1 interacting protein 1 [Source:HGNC Symbol;Acc:HGNC:20882]
0.851	0.354	191992	unknown1	RPL12P4	ribosomal protein L12 pseudogene 4 [Source:HGNC Symbol;Acc:HGNC:16587]
0.662	0.193	195168	unknown1	RPS10P2	ribosomal protein S10 pseudogene 2 [Source:HGNC Symbol;Acc:HGNC:16594]
0.581	0.159	200370	unknown1	ENOPH1	enolase-phosphatase 1 [Source:HGNC Symbol;Acc:HGNC:24599]
1	0.92	200630	unknown1	RPL18A	ribosomal protein L18a [Source:HGNC Symbol;Acc:HGNC:10311]
0.811	0.283	20288.7	unknown1	HNRNPK	heterogeneous nuclear ribonucleoprotein K [Source:HGNC Symbol;Acc:HGNC:5044]
0.554	0.147	218098	unknown1	SIGMAR1	sigma non-opioid intracellular receptor 1 [Source:HGNC Symbol;Acc:HGNC:8157]
0.622	0.17	247662	unknown1	METTL26	methyltransferase like 26 [Source:HGNC Symbol;Acc:HGNC:14141]
0.878	0.319	2680.85	unknown1	DDX21	DExD-box helicase 21 [Source:HGNC Symbol;Acc:HGNC:2744]
0.473	0.116	28760.8	unknown1	PTPRZ1	protein tyrosine phosphatase, receptor type Z1 [Source:HGNC Symbol;Acc:HGNC:9685]
0.838	0.263	29443.3	unknown1	EEF1DP1	eukaryotic translation elongation factor 1 delta pseudogene 1 [Source:HGNC Symbol;Acc:HGNC:32474]
1	0.735	299110	unknown1	UQCRH	ubiquinol-cytochrome c reductase hinge protein [Source:HGNC Symbol;Acc:HGNC:12590]
0.716	0.218	30199.5	unknown1	MRPL3	mitochondrial ribosomal protein L3 [Source:HGNC Symbol;Acc:HGNC:10379]
0.554	0.146	302827	unknown1	LPCAT1	lysophosphatidylcholine acyltransferase 1 [Source:HGNC Symbol;Acc:HGNC:25718]
0.5	0.127	31970.5	unknown1	FOXN3	forkhead box N3 [Source:HGNC Symbol;Acc:HGNC:1928]
0.432	0.1	330807	unknown1	UBR7	ubiquitin protein ligase E3 component n-recognin 7 (putative) [Source:HGNC Symbol;Acc:HGNC:20344]
0.986	0.512	33985.6	unknown1	CYCS	cytochrome c, somatic [Source:HGNC Symbol;Acc:HGNC:19986]
0.608	0.172	34724	unknown1	PGM1	phosphoglucomutase 1 [Source:HGNC Symbol;Acc:HGNC:8905]
0.878	0.344	358106	unknown1	CCT8	chaperonin containing TCP1 subunit 8 [Source:HGNC Symbol;Acc:HGNC:1623]
0.757	0.231	4072.92	unknown1	SNRPA	small nuclear ribonucleoprotein polypeptide A [Source:HGNC Symbol;Acc:HGNC:11151]
0.446	0.106	41090.3	unknown1	AP1S2	adaptor related protein complex 1 subunit sigma 2 [Source:HGNC Symbol;Acc:HGNC:560]
0.838	0.282	42287.8	unknown1	AURKAIP1	aurora kinase A interacting protein 1 [Source:HGNC Symbol;Acc:HGNC:24114]
0.919	0.379	4316.57	unknown1	RPS18P9	ribosomal protein S18 pseudogene 9 [Source:HGNC Symbol;Acc:HGNC:36483]
0.73	0.216	45108.8	unknown1	NACA4P	NACA family member 4, pseudogene [Source:HGNC Symbol;Acc:HGNC:24688]
0.689	0.214	494789	unknown1	MCM4	minichromosome maintenance complex component 4 [Source:HGNC Symbol;Acc:HGNC:6947]
0.946	0.439	51141.9	unknown1	DUT	deoxyuridine triphosphatase [Source:HGNC Symbol;Acc:HGNC:3078]
0.878	0.311	53050.6	unknown1	HMGB3	high mobility group box 3 [Source:HGNC Symbol;Acc:HGNC:5004]
0.568	0.155	54714.9	unknown1	NUSAP1	nucleolar and spindle associated protein 1 [Source:HGNC Symbol;Acc:HGNC:18538]
0.446	0.106	61630.3	unknown1	RRM2	ribonucleotide reductase regulatory subunit M2 [Source:HGNC Symbol;Acc:HGNC:10452]
0.946	0.425	66318.5	unknown1	LDHA	lactate dehydrogenase A [Source:HGNC Symbol;Acc:HGNC:6535]
0.824	0.286	71649	unknown1	GPI	glucose-6-phosphate isomerase [Source:HGNC Symbol;Acc:HGNC:4458]
0.473	0.119	78451.7	unknown1	NDUFAF4	NADH:ubiquinone oxidoreductase complex assembly factor 4 [Source:HGNC Symbol;Acc:HGNC:21034]
0.986	0.457	82084.4	unknown1	TIMM13	translocase of inner mitochondrial membrane 13 [Source:HGNC Symbol;Acc:HGNC:11816]
0.608	0.17	86369.6	unknown1	KPNA6	karyopherin subunit alpha 6 [Source:HGNC Symbol;Acc:HGNC:6399]
0.838	0.267	88267.2	unknown1	FKBP1A	FKBP prolyl isomerase 1A [Source:HGNC Symbol;Acc:HGNC:3711]
0.473	0.116	97249.2	unknown1	CDKN3	cyclin dependent kinase inhibitor 3 [Source:HGNC Symbol;Acc:HGNC:1791]
0.824	0.288	1.01141e+06	unknown1	APRT	adenine phosphoribosyltransferase [Source:HGNC Symbol;Acc:HGNC:626]
0.486	0.121	1.19716e+06	unknown1	AP000580.1	ribosomal protein S20 (RPS20) pseudogene
0.77	0.256	1.21235e+06	unknown1	UBE2N	ubiquitin conjugating enzyme E2 N [Source:HGNC Symbol;Acc:HGNC:12492]
0.757	0.269	130180	unknown1	MAPRE1	microtubule associated protein RP/EB family member 1 [Source:HGNC Symbol;Acc:HGNC:6890]
1	0.815	1.37209e+06	unknown1	RPS29	ribosomal protein S29 [Source:HGNC Symbol;Acc:HGNC:10419]
0.324	0.064	1.40802e+06	unknown1	SEH1L	SEH1 like nucleoporin [Source:HGNC Symbol;Acc:HGNC:30379]
0.324	0.063	1.45349e+06	unknown1	ARFGEF3	ARFGEF family member 3 [Source:HGNC Symbol;Acc:HGNC:21213]
0.405	0.093	1.52627e+06	unknown1	API5	apoptosis inhibitor 5 [Source:HGNC Symbol;Acc:HGNC:594]
0.703	0.214	1.55395e+06	unknown1	EIF4A3	eukaryotic translation initiation factor 4A3 [Source:HGNC Symbol;Acc:HGNC:18683]
0.27	0.046	1.71963e+06	unknown1	CORO2A	coronin 2A [Source:HGNC Symbol;Acc:HGNC:2255]
0.973	0.533	1.78318e+06	unknown1	PGK1	phosphoglycerate kinase 1 [Source:HGNC Symbol;Acc:HGNC:8896]
0.676	0.206	185044	unknown1	CYC1	cytochrome c1 [Source:HGNC Symbol;Acc:HGNC:2579]
0.905	0.372	1.94365e+06	unknown1	MDH2	malate dehydrogenase 2 [Source:HGNC Symbol;Acc:HGNC:6971]
0.811	0.341	2.18812e+06	unknown1	MTCO3P12	MT-CO3 pseudogene 12 [Source:HGNC Symbol;Acc:HGNC:52042]
0.77	0.248	2.19913e+06	unknown1	UQCRC1	ubiquinol-cytochrome c reductase core protein 1 [Source:HGNC Symbol;Acc:HGNC:12585]
0.946	0.406	2.26053e+06	unknown1	PARP1	poly(ADP-ribose) polymerase 1 [Source:HGNC Symbol;Acc:HGNC:270]
0.595	0.168	2.37828e+06	unknown1	ANKRD10	ankyrin repeat domain 10 [Source:HGNC Symbol;Acc:HGNC:20265]
0.73	0.252	239320	unknown1	RPL7AP11	ribosomal protein L7a pseudogene 11 [Source:HGNC Symbol;Acc:HGNC:35242]
0.703	0.216	253549	unknown1	HMGB1P5	high mobility group box 1 pseudogene 5 [Source:HGNC Symbol;Acc:HGNC:4997]
0.419	0.098	256571	unknown1	KIAA1143	KIAA1143 [Source:HGNC Symbol;Acc:HGNC:29198]
0.5	0.137	2.73235e+06	unknown1	MIS18A	MIS18 kinetochore protein A [Source:HGNC Symbol;Acc:HGNC:1286]
0.257	0.043	300960	unknown1	B3GNT7	UDP-GlcNAc:betaGal beta-1,3-N-acetylglucosaminyltransferase 7 [Source:HGNC Symbol;Acc:HGNC:18811]
0.784	0.277	3.25765e+06	unknown1	PSMA5	proteasome subunit alpha 5 [Source:HGNC Symbol;Acc:HGNC:9534]
0.527	0.142	342236	unknown1	MRPS30	mitochondrial ribosomal protein S30 [Source:HGNC Symbol;Acc:HGNC:8769]
0.743	0.244	3.48791e+06	unknown1	TUBG1	tubulin gamma 1 [Source:HGNC Symbol;Acc:HGNC:12417]
0.662	0.208	429658	unknown1	DHCR24	24-dehydrocholesterol reductase [Source:HGNC Symbol;Acc:HGNC:2859]
0.932	0.776	4.59618e+06	unknown1	AC026403.1	60S acidic ribosomal protein (RPLP0) pseudogene
0.743	0.238	469255	unknown1	SUGT1	SGT1 homolog, MIS12 kinetochore complex assembly cochaperone [Source:HGNC Symbol;Acc:HGNC:16987]
0.649	0.198	479839	unknown1	DPM1	dolichyl-phosphate mannosyltransferase subunit 1, catalytic [Source:HGNC Symbol;Acc:HGNC:3005]
0.635	0.193	522200	unknown1	TMEM126B	transmembrane protein 126B [Source:HGNC Symbol;Acc:HGNC:30883]
0.676	0.215	53649.3	unknown1	SSBP1	single stranded DNA binding protein 1 [Source:HGNC Symbol;Acc:HGNC:11317]
0.716	0.237	559847	unknown1	MARS	methionyl-tRNA synthetase [Source:HGNC Symbol;Acc:HGNC:6898]
0.77	0.283	630608	unknown1	FDFT1	farnesyl-diphosphate farnesyltransferase 1 [Source:HGNC Symbol;Acc:HGNC:3629]
0.946	0.38	753635	unknown1	DBI	diazepam binding inhibitor, acyl-CoA binding protein [Source:HGNC Symbol;Acc:HGNC:2690]
0.892	0.335	839107	unknown1	BSG	basigin (Ok blood group) [Source:HGNC Symbol;Acc:HGNC:1116]
0.905	0.356	867622	unknown1	UBA1	ubiquitin like modifier activating enzyme 1 [Source:HGNC Symbol;Acc:HGNC:12469]
0.797	0.28	876594	unknown1	PA2G4	proliferation-associated 2G4 [Source:HGNC Symbol;Acc:HGNC:8550]
0.946	0.515	898011	unknown1	PTMAP5	prothymosin alpha pseudogene 5 [Source:HGNC Symbol;Acc:HGNC:9628]
0.703	0.236	906724	unknown1	SLIRP	SRA stem-loop interacting RNA binding protein [Source:HGNC Symbol;Acc:HGNC:20495]
0.77	0.262	1.03816e+06	unknown1	VDAC1	voltage dependent anion channel 1 [Source:HGNC Symbol;Acc:HGNC:12669]
0.838	0.298	1.11248e+07	unknown1	RPL37P6	ribosomal protein L37 pseudogene 6 [Source:HGNC Symbol;Acc:HGNC:31080]
0.392	0.093	1.22477e+07	unknown1	ZW10	zw10 kinetochore protein [Source:HGNC Symbol;Acc:HGNC:13194]
0.865	0.329	1.42046e+07	unknown1	DMKN	dermokine [Source:HGNC Symbol;Acc:HGNC:25063]
0.986	0.596	1.45717e+07	unknown1	TRIM28	tripartite motif containing 28 [Source:HGNC Symbol;Acc:HGNC:16384]
0.851	0.393	1.52764e+07	unknown1	RPL7AP66	ribosomal protein L7a pseudogene 66 [Source:HGNC Symbol;Acc:HGNC:35682]
0.905	0.66	1.57167e+07	unknown1	AC079250.1	ribosomal protein L18a (RPL18A) pseudogene
0.986	0.805	1.63086e+06	unknown1	AC007969.1	ribosomal protein S15 (RPS15) pseudogene
0.757	0.248	1.93936e+07	unknown1	GLO1	glyoxalase I [Source:HGNC Symbol;Acc:HGNC:4323]
0.838	0.308	1.97321e+06	unknown1	VDAC2	voltage dependent anion channel 2 [Source:HGNC Symbol;Acc:HGNC:12672]
0.838	0.321	1.97963e+07	unknown1	RPL11P3	ribosomal protein L11 pseudogene 3 [Source:HGNC Symbol;Acc:HGNC:36342]
0.527	0.151	2.21222e+06	unknown1	SLC2A1	solute carrier family 2 member 1 [Source:HGNC Symbol;Acc:HGNC:11005]
0.419	0.105	2.22504e+07	unknown1	PRKCQ-AS1	PRKCQ antisense RNA 1 [Source:HGNC Symbol;Acc:HGNC:44689]
0.703	0.219	2.50245e+06	unknown1	KHSRP	KH-type splicing regulatory protein [Source:HGNC Symbol;Acc:HGNC:6316]
0.851	0.339	2.85444e+06	unknown1	RPS4Y1	ribosomal protein S4 Y-linked 1 [Source:HGNC Symbol;Acc:HGNC:10425]
0.689	0.221	3.10448e+07	unknown1	OIP5-AS1	OIP5 antisense RNA 1 [Source:HGNC Symbol;Acc:HGNC:43563]
0.784	0.265	3.265e+07	unknown1	ACLY	ATP citrate lyase [Source:HGNC Symbol;Acc:HGNC:115]
0.554	0.16	3.91428e+06	unknown1	SAV1	salvador family WW domain containing protein 1 [Source:HGNC Symbol;Acc:HGNC:17795]
0.541	0.157	4.33112e+07	unknown1	IMPA2	inositol monophosphatase 2 [Source:HGNC Symbol;Acc:HGNC:6051]
0.797	0.278	4.85106e+06	unknown1	ALDH7A1	aldehyde dehydrogenase 7 family member A1 [Source:HGNC Symbol;Acc:HGNC:877]
0.689	0.221	5.92613e+06	unknown1	CNIH4	cornichon family AMPA receptor auxiliary protein 4 [Source:HGNC Symbol;Acc:HGNC:25013]
0.865	0.439	6.44519e+06	unknown1	RPL24P2	ribosomal protein L24 pseudogene 2 [Source:HGNC Symbol;Acc:HGNC:16597]
0.838	0.311	6.88705e+06	unknown1	YWHAQ	tyrosine 3-monooxygenase/tryptophan 5-monooxygenase activation protein theta [Source:HGNC Symbol;Acc:HGNC:12854]
0.486	0.136	7.20301e+06	unknown1	ESRP1	epithelial splicing regulatory protein 1 [Source:HGNC Symbol;Acc:HGNC:25966]
0.892	0.428	7.22819e+06	unknown1	RPS12P23	ribosomal protein S12 pseudogene 23 [Source:HGNC Symbol;Acc:HGNC:35573]
0.689	0.223	7.29685e+07	unknown1	NAE1	NEDD8 activating enzyme E1 subunit 1 [Source:HGNC Symbol;Acc:HGNC:621]
0.892	0.482	7.38898e+06	unknown1	AC018738.1	ribosomal protein S28 (RPS28) pseudogene
0.689	0.226	7.45992e+06	unknown1	EBPL	EBP like [Source:HGNC Symbol;Acc:HGNC:18061]
0.946	0.393	7.74481e+06	unknown1	HNRNPA3	heterogeneous nuclear ribonucleoprotein A3 [Source:HGNC Symbol;Acc:HGNC:24941]
0.365	0.088	7.95193e+06	unknown1	APELA	apelin receptor early endogenous ligand [Source:HGNC Symbol;Acc:HGNC:48925]
0.838	0.303	795938	unknown1	AL138785.1	ribosomal protein L27 (RPL27) pseudogene
0.73	0.244	8.02358e+06	unknown1	NUDC	nuclear distribution C, dynein complex regulator [Source:HGNC Symbol;Acc:HGNC:8045]
0.905	0.364	8.68672e+06	unknown1	GPX1	glutathione peroxidase 1 [Source:HGNC Symbol;Acc:HGNC:4553]
0.662	0.209	8.78494e+06	unknown1	CHCHD3	coiled-coil-helix-coiled-coil-helix domain containing 3 [Source:HGNC Symbol;Acc:HGNC:21906]
0.946	0.454	8.8226e+06	unknown1	RPS19P3	ribosomal protein S19 pseudogene 3 [Source:HGNC Symbol;Acc:HGNC:23560]
0.959	0.556	9.58683e+06	unknown1	AC091153.1	ribosomal protein S12 (RPS12) pseudogene
0.878	0.347	96098.1	unknown1	RPS7P3	ribosomal protein S7 pseudogene 3 [Source:HGNC Symbol;Acc:HGNC:36518]
0.946	0.429	9.81752e+06	unknown1	CCT7	chaperonin containing TCP1 subunit 7 [Source:HGNC Symbol;Acc:HGNC:1622]
0.838	0.326	9.94914e+06	unknown1	EEF1B2P3	eukaryotic translation elongation factor 1 beta 2 pseudogene 3 [Source:HGNC Symbol;Acc:HGNC:3210]
0.581	0.178	1.12696e+08	unknown1	COPB2	coatomer protein complex subunit beta 2 [Source:HGNC Symbol;Acc:HGNC:2232]
0.757	0.299	1.16821e+08	unknown1	GAS5	growth arrest specific 5 [Source:HGNC Symbol;Acc:HGNC:16355]
0.811	0.277	1.1719e+08	unknown1	RPS18P12	ribosomal protein S18 pseudogene 12 [Source:HGNC Symbol;Acc:HGNC:35967]
0.797	0.269	1.4749e+07	unknown1	BANF1	barrier to autointegration factor 1 [Source:HGNC Symbol;Acc:HGNC:17397]
0.797	0.293	1.58265e+08	unknown1	EIF6	eukaryotic translation initiation factor 6 [Source:HGNC Symbol;Acc:HGNC:6159]
0.77	0.262	1.58964e+08	unknown1	PPP2R1A	protein phosphatase 2 scaffold subunit Aalpha [Source:HGNC Symbol;Acc:HGNC:9302]
1	0.589	1.73756e+07	unknown1	SLC25A5	solute carrier family 25 member 5 [Source:HGNC Symbol;Acc:HGNC:10991]
0.959	0.423	1.85781e+08	unknown1	PSMB6	proteasome subunit beta 6 [Source:HGNC Symbol;Acc:HGNC:9543]
0.676	0.232	1.93854e+08	unknown1	EIF4H	eukaryotic translation initiation factor 4H [Source:HGNC Symbol;Acc:HGNC:12741]
0.824	0.301	1.95714e+08	unknown1	BX679664.3	ribosomal protein L17 (RPL17) pseudogene
0.959	0.758	229022	unknown1	RPL18AP3	ribosomal protein L18a pseudogene 3 [Source:HGNC Symbol;Acc:HGNC:31387]
0.838	0.327	2.5277e+08	unknown1	RPL37P2	ribosomal protein L37 pseudogene 2 [Source:HGNC Symbol;Acc:HGNC:17092]
0.73	0.243	3.07347e+07	unknown1	AC108161.1	ribosomal protein S12 (RPS12) pseudogene
0.946	0.482	3.46624e+07	unknown1	CCT6A	chaperonin containing TCP1 subunit 6A [Source:HGNC Symbol;Acc:HGNC:1620]
0.973	0.641	3.8124e+07	unknown1	TPI1	triosephosphate isomerase 1 [Source:HGNC Symbol;Acc:HGNC:12009]
0.892	0.372	3.90891e+07	unknown1	RPL35AP21	ribosomal protein L35a pseudogene 21 [Source:HGNC Symbol;Acc:HGNC:36814]
0.851	0.369	4.01381e+07	unknown1	TARS	threonyl-tRNA synthetase [Source:HGNC Symbol;Acc:HGNC:11572]
0.703	0.241	4.04491e+07	unknown1	IARS	isoleucyl-tRNA synthetase [Source:HGNC Symbol;Acc:HGNC:5330]
0.378	0.095	4.52021e+07	unknown1	CHSY1	chondroitin sulfate synthase 1 [Source:HGNC Symbol;Acc:HGNC:17198]
0.554	0.17	6.26787e+07	unknown1	TRIAP1	TP53 regulated inhibitor of apoptosis 1 [Source:HGNC Symbol;Acc:HGNC:26937]
0.905	0.395	7.07895e+07	unknown1	OAZ2	ornithine decarboxylase antizyme 2 [Source:HGNC Symbol;Acc:HGNC:8096]
0.986	0.662	7.19128e+07	unknown1	SNRPF	small nuclear ribonucleoprotein polypeptide F [Source:HGNC Symbol;Acc:HGNC:11162]
0.716	0.247	7.68341e+07	unknown1	CCDC88C	coiled-coil domain containing 88C [Source:HGNC Symbol;Acc:HGNC:19967]
0.905	0.387	8.03909e+07	unknown1	RANBP1	RAN binding protein 1 [Source:HGNC Symbol;Acc:HGNC:9847]
0.743	0.272	8.12041e+07	unknown1	POLR2I	RNA polymerase II subunit I [Source:HGNC Symbol;Acc:HGNC:9196]
0.797	0.291	8.36718e+07	unknown1	PSMD2	proteasome 26S subunit, non-ATPase 2 [Source:HGNC Symbol;Acc:HGNC:9559]
0.905	0.403	8.88075e+07	unknown1	AKIRIN1	akirin 1 [Source:HGNC Symbol;Acc:HGNC:25744]
0.986	0.85	9.52683e+06	unknown1	ACTB	actin beta [Source:HGNC Symbol;Acc:HGNC:132]
0.905	0.359	1.23821e+09	unknown1	AP2M1	adaptor related protein complex 2 subunit mu 1 [Source:HGNC Symbol;Acc:HGNC:564]
1	0.955	1.2864e+09	unknown1	RPL27	ribosomal protein L27 [Source:HGNC Symbol;Acc:HGNC:10328]
0.689	0.254	1.48183e+09	unknown1	RPL36AP43	ribosomal protein L36a pseudogene 43 [Source:HGNC Symbol;Acc:HGNC:36791]
0.973	0.457	1.52218e+09	unknown1	COX5A	cytochrome c oxidase subunit 5A [Source:HGNC Symbol;Acc:HGNC:2267]
0.865	0.333	1.64689e+08	unknown1	KPNA2	karyopherin subunit alpha 2 [Source:HGNC Symbol;Acc:HGNC:6395]
0.946	0.771	1.83932e+09	unknown1	AL590867.2	60S ribosomal protein L27a (RPL27A) pseudogene
0.919	0.442	2.2101e+09	unknown1	TXNDC17	thioredoxin domain containing 17 [Source:HGNC Symbol;Acc:HGNC:28218]
1	0.86	2.3351e+09	unknown1	GSTP1	glutathione S-transferase pi 1 [Source:HGNC Symbol;Acc:HGNC:4638]
1	0.902	2.42829e+08	unknown1	RPL36	ribosomal protein L36 [Source:HGNC Symbol;Acc:HGNC:13631]
0.743	0.265	2.84592e+08	unknown1	AC092017.2	pseudogene similar to ribosomal protein S25 (RPS25)
0.527	0.168	2.95855e+08	unknown1	C12orf45	chromosome 12 open reading frame 45 [Source:HGNC Symbol;Acc:HGNC:28628]
0.959	0.745	3.2964e+07	unknown1	PPIA	peptidylprolyl isomerase A [Source:HGNC Symbol;Acc:HGNC:9253]
0.892	0.357	3.32334e+09	unknown1	PGD	phosphogluconate dehydrogenase [Source:HGNC Symbol;Acc:HGNC:8891]
0.878	0.343	3.70893e+08	unknown1	EIF3FP3	eukaryotic translation initiation factor 3 subunit F pseudogene 3 [Source:HGNC Symbol;Acc:HGNC:37625]
0.797	0.362	4.01714e+09	unknown1	LSM4	LSM4 homolog, U6 small nuclear RNA and mRNA degradation associated [Source:NCBI gene;Acc:25804]
0.77	0.294	4.05539e+08	unknown1	PTMAP2	prothymosin alpha pseudogene 2 [Source:HGNC Symbol;Acc:HGNC:9625]
1	0.858	4.76332e+08	unknown1	RPS23	ribosomal protein S23 [Source:HGNC Symbol;Acc:HGNC:10410]
0.986	0.637	4.99075e+08	unknown1	YBX1	Y-box binding protein 1 [Source:HGNC Symbol;Acc:HGNC:8014]
0.5	0.157	5.24168e+08	unknown1	SMIM4	small integral membrane protein 4 [Source:HGNC Symbol;Acc:HGNC:37257]
0.595	0.202	6.00953e+08	unknown1	RUVBL2	RuvB like AAA ATPase 2 [Source:HGNC Symbol;Acc:HGNC:10475]
0.905	0.423	6.07954e+08	unknown1	NOP56	NOP56 ribonucleoprotein [Source:HGNC Symbol;Acc:HGNC:15911]
0.797	0.29	6.54432e+06	unknown1	RPL41P1	ribosomal protein L41 pseudogene 1 [Source:HGNC Symbol;Acc:HGNC:10356]
0.932	0.444	6.8235e+08	unknown1	NDUFS6	NADH:ubiquinone oxidoreductase subunit S6 [Source:HGNC Symbol;Acc:HGNC:7713]
0.959	0.525	8.40474e+08	unknown1	HMGB1	high mobility group box 1 [Source:HGNC Symbol;Acc:HGNC:4983]
0.568	0.19	9.97919e+08	unknown1	HAUS1	HAUS augmin like complex subunit 1 [Source:HGNC Symbol;Acc:HGNC:25174]
1	0.94	1.03342e+10	unknown1	RPL35	ribosomal protein L35 [Source:HGNC Symbol;Acc:HGNC:10344]
0.838	0.341	1.07818e+09	unknown1	TUFM	Tu translation elongation factor, mitochondrial [Source:HGNC Symbol;Acc:HGNC:12420]
0.405	0.114	1.21307e+09	unknown1	RPS12P27	ribosomal protein S12 pseudogene 27 [Source:HGNC Symbol;Acc:HGNC:35892]
0.946	0.462	1.2625e+09	unknown1	XRCC6	X-ray repair cross complementing 6 [Source:HGNC Symbol;Acc:HGNC:4055]
0.838	0.355	1.36277e+10	unknown1	RPS20P10	ribosomal protein S20 pseudogene 10 [Source:HGNC Symbol;Acc:HGNC:36800]
0.851	0.359	1.46222e+10	unknown1	RPL13AP20	ribosomal protein L13a pseudogene 20 [Source:HGNC Symbol;Acc:HGNC:35709]
0.432	0.129	1.5638e+10	unknown1	ELAC2	elaC ribonuclease Z 2 [Source:HGNC Symbol;Acc:HGNC:14198]
0.851	0.352	1.82154e+09	unknown1	TPM1	tropomyosin 1 [Source:HGNC Symbol;Acc:HGNC:12010]
0.73	0.286	1.94957e+09	unknown1	EBNA1BP2	EBNA1 binding protein 2 [Source:HGNC Symbol;Acc:HGNC:15531]
0.878	0.421	2.05642e+10	unknown1	AC131235.1	ribosomal protein S3 (RPS3) pseudogene
0.959	0.466	2.08114e+10	unknown1	RTRAF	RNA transcription, translation and transport factor [Source:HGNC Symbol;Acc:HGNC:23169]
0.608	0.207	2.16348e+09	unknown1	COA4	cytochrome c oxidase assembly factor 4 homolog [Source:HGNC Symbol;Acc:HGNC:24604]
0.986	0.76	2.16835e+10	unknown1	HSPA8	heat shock protein family A (Hsp70) member 8 [Source:HGNC Symbol;Acc:HGNC:5241]
0.662	0.239	2.45818e+10	unknown1	DAZAP1	DAZ associated protein 1 [Source:HGNC Symbol;Acc:HGNC:2683]
0.973	0.536	2.75548e+08	unknown1	NDUFA4	NDUFA4, mitochondrial complex associated [Source:HGNC Symbol;Acc:HGNC:7687]
1	0.978	2.78503e+09	unknown1	RPL8	ribosomal protein L8 [Source:HGNC Symbol;Acc:HGNC:10368]
0.878	0.397	4.34234e+09	unknown1	NDUFB9	NADH:ubiquinone oxidoreductase subunit B9 [Source:HGNC Symbol;Acc:HGNC:7704]
0.986	0.823	4.90069e+09	unknown1	RPL13P12	ribosomal protein L13 pseudogene 12 [Source:HGNC Symbol;Acc:HGNC:35701]
0.757	0.288	5.65773e+09	unknown1	MRPL32	mitochondrial ribosomal protein L32 [Source:HGNC Symbol;Acc:HGNC:14035]
0.946	0.471	6.04301e+09	unknown1	SNRPD3	small nuclear ribonucleoprotein D3 polypeptide [Source:HGNC Symbol;Acc:HGNC:11160]
0.77	0.3	6.1427e+09	unknown1	RPL17P43	ribosomal protein L17 pseudogene 43 [Source:HGNC Symbol;Acc:HGNC:35996]
0.662	0.246	6.20717e+09	unknown1	GARS	glycyl-tRNA synthetase [Source:HGNC Symbol;Acc:HGNC:4162]
0.892	0.421	7.41226e+08	unknown1	AC113935.1	ribosomal protein L17 (RPL17) pseudogene
0.811	0.344	9.91814e+08	unknown1	RPS24	ribosomal protein S24 [Source:HGNC Symbol;Acc:HGNC:10411]
0.824	0.334	1.02662e+11	unknown1	EEF1A1P5	eukaryotic translation elongation factor 1 alpha 1 pseudogene 5 [Source:HGNC Symbol;Acc:HGNC:3200]
1	0.922	1.10068e+10	unknown1	AC073861.1	ribosomal protein S18 (RPS18) pseudogene
0.865	0.421	1.15472e+11	unknown1	AC104563.1	novel pseudogene
0.946	0.462	1.25283e+11	unknown1	RPL22P1	ribosomal protein L22 pseudogene 1 [Source:HGNC Symbol;Acc:HGNC:17998]
0.932	0.426	2.45278e+11	unknown1	NDUFAB1	NADH:ubiquinone oxidoreductase subunit AB1 [Source:HGNC Symbol;Acc:HGNC:7694]
0.986	0.779	2.75399e+11	unknown1	PABPC1	poly(A) binding protein cytoplasmic 1 [Source:HGNC Symbol;Acc:HGNC:8554]
1	0.945	2.76809e+10	unknown1	AC016739.1	ribosomal protein, large, P1 (RPLP1) pseudogene
0.919	0.614	2.86252e+11	unknown1	RPL24P8	ribosomal protein L24 pseudogene 8 [Source:HGNC Symbol;Acc:HGNC:36409]
0.784	0.336	2.92306e+11	unknown1	TRMT112	tRNA methyltransferase subunit 11-2 [Source:HGNC Symbol;Acc:HGNC:26940]
0.824	0.375	3.5412e+10	unknown1	AL139095.2	ribosomal protein S3 (RPS3) pseudogene
0.946	0.511	3.62713e+10	unknown1	ATP5MF	ATP synthase membrane subunit f [Source:HGNC Symbol;Acc:HGNC:848]
0.257	0.063	3.77834e+10	unknown1	CENPE	centromere protein E [Source:HGNC Symbol;Acc:HGNC:1856]
0.946	0.562	4.12608e+10	unknown1	AC010677.1	ribosomal protein L23 (RPL23) pseudogene
0.892	0.518	4.29979e+11	unknown1	RPL37AP8	ribosomal protein L37a pseudogene 8 [Source:HGNC Symbol;Acc:HGNC:35645]
0.986	0.924	4.3328e+10	unknown1	FO393411.1	pseudogene similar to part of ribosomal protein L23 RPL23
0.324	0.091	5.07577e+11	unknown1	KNSTRN	kinetochore localized astrin (SPAG5) binding protein [Source:HGNC Symbol;Acc:HGNC:30767]
0.757	0.313	5.35297e+10	unknown1	FGFR1	fibroblast growth factor receptor 1 [Source:HGNC Symbol;Acc:HGNC:3688]
0.973	0.576	6.79653e+10	unknown1	ATP5PD	ATP synthase peripheral stalk subunit d [Source:HGNC Symbol;Acc:HGNC:845]
0.892	0.414	7.62887e+10	unknown1	NDUFB6	NADH:ubiquinone oxidoreductase subunit B6 [Source:HGNC Symbol;Acc:HGNC:7701]
0.892	0.465	1.00489e+12	unknown1	YWHAB	tyrosine 3-monooxygenase/tryptophan 5-monooxygenase activation protein beta [Source:HGNC Symbol;Acc:HGNC:12849]
1	0.965	1.01305e+12	unknown1	RPS15	ribosomal protein S15 [Source:HGNC Symbol;Acc:HGNC:10388]
1	0.932	1.26576e+12	unknown1	RPS28	ribosomal protein S28 [Source:HGNC Symbol;Acc:HGNC:10418]
0.959	0.702	1.49116e+12	unknown1	RPS13P2	ribosomal protein S13 pseudogene 2 [Source:HGNC Symbol;Acc:HGNC:36364]
0.946	0.513	1.91388e+12	unknown1	SUMO2	small ubiquitin-like modifier 2 [Source:HGNC Symbol;Acc:HGNC:11125]
0.959	0.508	1.91713e+12	unknown1	TBCA	tubulin folding cofactor A [Source:HGNC Symbol;Acc:HGNC:11579]
1	0.93	2.08512e+12	unknown1	MT-ND6	mitochondrially encoded NADH:ubiquinone oxidoreductase core subunit 6 [Source:HGNC Symbol;Acc:HGNC:7462]
0.743	0.32	2.73406e+11	unknown1	NARS	asparaginyl-tRNA synthetase [Source:HGNC Symbol;Acc:HGNC:7643]
0.986	0.81	2.79667e+11	unknown1	RPS23P8	ribosomal protein S23 pseudogene 8 [Source:HGNC Symbol;Acc:HGNC:35982]
0.932	0.595	2.85226e+11	unknown1	SNRPD1	small nuclear ribonucleoprotein D1 polypeptide [Source:HGNC Symbol;Acc:HGNC:11158]
0.905	0.435	3.50992e+11	unknown1	AKR1A1	aldo-keto reductase family 1 member A1 [Source:HGNC Symbol;Acc:HGNC:380]
0.838	0.394	3.6914e+12	unknown1	CTNNA1	catenin alpha 1 [Source:HGNC Symbol;Acc:HGNC:2509]
0.757	0.354	4.0435e+12	unknown1	AC005912.1	ribosomal protein S27 (RPS27) pseudogene
0.905	0.416	4.17221e+11	unknown1	EIF3I	eukaryotic translation initiation factor 3 subunit I [Source:HGNC Symbol;Acc:HGNC:3272]
0.973	0.712	4.21893e+11	unknown1	EEF1B2	eukaryotic translation elongation factor 1 beta 2 [Source:HGNC Symbol;Acc:HGNC:3208]
0.905	0.444	5.35006e+10	unknown1	RPS7P11	ribosomal protein S7 pseudogene 11 [Source:HGNC Symbol;Acc:HGNC:35841]
0.959	0.776	5.86142e+11	unknown1	RPS28P7	ribosomal protein S28 pseudogene 7 [Source:HGNC Symbol;Acc:HGNC:35787]
0.973	0.664	6.00541e+11	unknown1	AC034236.1	ribosomal protein S25 (RPS25) pseudogene
0.946	0.532	6.06508e+11	unknown1	HNRNPH3	heterogeneous nuclear ribonucleoprotein H3 [Source:HGNC Symbol;Acc:HGNC:5043]
0.932	0.551	6.72132e+11	unknown1	COX6A1	cytochrome c oxidase subunit 6A1 [Source:HGNC Symbol;Acc:HGNC:2277]
0.419	0.144	7.02451e+11	unknown1	SREK1IP1	SREK1 interacting protein 1 [Source:HGNC Symbol;Acc:HGNC:26716]
0.905	0.428	7.54555e+11	unknown1	AL161787.1	ribosomal protein S29 (RPS29) pseudogene
0.986	0.616	9.75633e+11	unknown1	CCT2	chaperonin containing TCP1 subunit 2 [Source:HGNC Symbol;Acc:HGNC:1615]
0.959	0.738	9.93032e+10	unknown1	RPL13AP25	ribosomal protein L13a pseudogene 25 [Source:HGNC Symbol;Acc:HGNC:36981]
0.797	0.359	0.0014385251579234635	unknown1	STRAP	serine/threonine kinase receptor associated protein [Source:HGNC Symbol;Acc:HGNC:30796]
0.905	0.449	0.001480972857382053	unknown1	JPT1	Jupiter microtubule associated homolog 1 [Source:HGNC Symbol;Acc:HGNC:14569]
0.932	0.731	0.001533000855399464	unknown1	RPL10AP6	ribosomal protein L10a pseudogene 6 [Source:HGNC Symbol;Acc:HGNC:36504]
0.932	0.643	0.0015697272224674229	unknown1	RPS20P14	ribosomal protein S20 pseudogene 14 [Source:HGNC Symbol;Acc:HGNC:36692]
0.959	0.565	0.0018007563068630163	unknown1	PSMA7	proteasome subunit alpha 7 [Source:HGNC Symbol;Acc:HGNC:9536]
0.986	0.839	0.0018609129399406645	unknown1	RPL7AP6	ribosomal protein L7a pseudogene 6 [Source:HGNC Symbol;Acc:HGNC:19785]
0.905	0.473	0.004428395495426592	unknown1	HNRNPM	heterogeneous nuclear ribonucleoprotein M [Source:HGNC Symbol;Acc:HGNC:5046]
0.986	0.746	0.00470990513737317	unknown1	BTF3	basic transcription factor 3 [Source:HGNC Symbol;Acc:HGNC:1125]
1	0.922	0.005184972144650855	unknown1	PTMA	prothymosin alpha [Source:HGNC Symbol;Acc:HGNC:9623]
0.973	0.579	0.006122368516345812	unknown1	HNRNPD	heterogeneous nuclear ribonucleoprotein D [Source:HGNC Symbol;Acc:HGNC:5036]
0.986	0.645	0.008609058256268837	unknown1	PHGDH	phosphoglycerate dehydrogenase [Source:HGNC Symbol;Acc:HGNC:8923]
0.986	0.711	0.009420240850132223	unknown1	TOMM7	translocase of outer mitochondrial membrane 7 [Source:HGNC Symbol;Acc:HGNC:21648]
1	0.852	0.009507452639071068	unknown1	HNRNPA2B1	heterogeneous nuclear ribonucleoprotein A2/B1 [Source:HGNC Symbol;Acc:HGNC:5033]
0.959	0.614	0.01108799021229778	unknown1	ATP5IF1	ATP synthase inhibitory factor subunit 1 [Source:HGNC Symbol;Acc:HGNC:871]
0.919	0.806	0.013593341593078222	unknown1	MTCO1P40	MT-CO1 pseudogene 40 [Source:HGNC Symbol;Acc:HGNC:52105]
1	0.868	0.01359507446211068	unknown1	RPL41	ribosomal protein L41 [Source:HGNC Symbol;Acc:HGNC:10354]
0.959	0.706	0.014963946621022073	unknown1	RPL24P4	ribosomal protein L24 pseudogene 4 [Source:HGNC Symbol;Acc:HGNC:21371]
0.986	0.754	0.015455362658272501	unknown1	NDUFS5	NADH:ubiquinone oxidoreductase subunit S5 [Source:HGNC Symbol;Acc:HGNC:7712]
0.946	0.774	0.02000179200289507	unknown1	RPS7P1	ribosomal protein S7 pseudogene 1 [Source:HGNC Symbol;Acc:HGNC:17081]
0.986	0.71	0.0237388366374005	unknown1	ATP5F1A	ATP synthase F1 subunit alpha [Source:HGNC Symbol;Acc:HGNC:823]
0.986	0.846	0.030838088939223966	unknown1	RPL22	ribosomal protein L22 [Source:HGNC Symbol;Acc:HGNC:10315]
0.986	0.658	0.039233685956302104	unknown1	PSMB4	proteasome subunit beta 4 [Source:HGNC Symbol;Acc:HGNC:9541]
0.973	0.84	0.09413395857268106	unknown1	AC116533.1	ribosomal protein L36a (RPL36A) pseudogene
0.919	0.651	0.18647072618862323	unknown1	RPL37P23	ribosomal protein L37 pseudogene 23 [Source:HGNC Symbol;Acc:HGNC:37003]
0.878	0.513	0.18866541064431283	unknown1	RPL31P63	ribosomal protein L31 pseudogene 63 [Source:HGNC Symbol;Acc:HGNC:35666]
0.905	0.575	0.1938438565874567	unknown1	RPL5P34	ribosomal protein L5 pseudogene 34 [Source:HGNC Symbol;Acc:HGNC:36463]
0.257	0.088	0.2372868681128392	unknown1	ACTC1	actin, alpha, cardiac muscle 1 [Source:HGNC Symbol;Acc:HGNC:143]
0.851	0.594	0.5157936332837204	unknown1	RPS27	ribosomal protein S27 [Source:HGNC Symbol;Acc:HGNC:10416]
1	0.848	0.9574917414929693	unknown1	EEF1A1	eukaryotic translation elongation factor 1 alpha 1 [Source:HGNC Symbol;Acc:HGNC:3189]
0.464	0.006	2.15584e-66	endocrine	KCNK16	potassium two pore domain channel subfamily K member 16 [Source:HGNC Symbol;Acc:HGNC:14464]
0.429	0.005	2.59577e-65	endocrine	PAX6	paired box 6 [Source:HGNC Symbol;Acc:HGNC:8620]
0.714	0.031	6.44864e-53	endocrine	NEUROD1	neuronal differentiation 1 [Source:HGNC Symbol;Acc:HGNC:7762]
0.429	0.008	2.39702e-47	endocrine	CRYBA2	crystallin beta A2 [Source:HGNC Symbol;Acc:HGNC:2395]
0.393	0.007	1.27648e-45	endocrine	ERO1B	endoplasmic reticulum oxidoreductase 1 beta [Source:HGNC Symbol;Acc:HGNC:14355]
0.929	0.073	4.22422e-43	endocrine	CHGA	chromogranin A [Source:HGNC Symbol;Acc:HGNC:1929]
0.75	0.049	4.4782e-36	endocrine	PCSK1N	proprotein convertase subtilisin/kexin type 1 inhibitor [Source:HGNC Symbol;Acc:HGNC:17301]
0.393	0.01	3.29214e-35	endocrine	VWA5B2	von Willebrand factor A domain containing 5B2 [Source:HGNC Symbol;Acc:HGNC:25144]
0.429	0.013	1.0388e-33	endocrine	RAB26	RAB26, member RAS oncogene family [Source:HGNC Symbol;Acc:HGNC:14259]
0.321	0.007	4.1098e-29	endocrine	PTPRN	protein tyrosine phosphatase, receptor type N [Source:HGNC Symbol;Acc:HGNC:9676]
0.393	0.017	2.53921e-19	endocrine	KCNK17	potassium two pore domain channel subfamily K member 17 [Source:HGNC Symbol;Acc:HGNC:14465]
0.357	0.014	3.96941e-19	endocrine	MLXIPL	MLX interacting protein like [Source:HGNC Symbol;Acc:HGNC:12744]
0.429	0.022	1.55873e-16	endocrine	MAFB	MAF bZIP transcription factor B [Source:HGNC Symbol;Acc:HGNC:6408]
0.286	0.01	2.12891e-13	endocrine	GAD2	glutamate decarboxylase 2 [Source:HGNC Symbol;Acc:HGNC:4093]
0.286	0.01	7.33882e-13	endocrine	PAX4	paired box 4 [Source:HGNC Symbol;Acc:HGNC:8618]
0.536	0.048	2.65034e-09	endocrine	CNIH2	cornichon family AMPA receptor auxiliary protein 2 [Source:HGNC Symbol;Acc:HGNC:28744]
0.679	0.084	3.1778e-09	endocrine	SCGN	secretagogin, EF-hand calcium binding protein [Source:HGNC Symbol;Acc:HGNC:16941]
0.464	0.037	2.93301e-07	endocrine	C1QL1	complement C1q like 1 [Source:HGNC Symbol;Acc:HGNC:24182]
0.286	0.013	5.74728e-08	endocrine	MAB21L4	mab-21 like 4 [Source:HGNC Symbol;Acc:HGNC:26216]
0.286	0.013	4.12649e-06	endocrine	ATP2A3	ATPase sarcoplasmic/endoplasmic reticulum Ca2+ transporting 3 [Source:HGNC Symbol;Acc:HGNC:813]
0.5	0.047	4.68201e-06	endocrine	NKX2-2	NK2 homeobox 2 [Source:HGNC Symbol;Acc:HGNC:7835]
0.679	0.109	9.22334e-05	endocrine	INS	insulin [Source:HGNC Symbol;Acc:HGNC:6081]
0.571	0.068	0.000146538	endocrine	STMN2	stathmin 2 [Source:HGNC Symbol;Acc:HGNC:10577]
0.321	0.021	0.0150982	endocrine	ABCC8	ATP binding cassette subfamily C member 8 [Source:HGNC Symbol;Acc:HGNC:59]
0.321	0.021	0.00282703	endocrine	INSM1	INSM transcriptional repressor 1 [Source:HGNC Symbol;Acc:HGNC:6090]
0.286	0.02	21.102	endocrine	TAGLN3	transgelin 3 [Source:HGNC Symbol;Acc:HGNC:29868]
0.321	0.027	1026.38	endocrine	SST	somatostatin [Source:HGNC Symbol;Acc:HGNC:11329]
0.286	0.025	9910.69	endocrine	ISL1	ISL LIM homeobox 1 [Source:HGNC Symbol;Acc:HGNC:6132]
0.429	0.062	2.13636e+06	endocrine	NLRP1	NLR family pyrin domain containing 1 [Source:HGNC Symbol;Acc:HGNC:14374]
0.286	0.028	381226	endocrine	SSTR2	somatostatin receptor 2 [Source:HGNC Symbol;Acc:HGNC:11331]
0.821	0.234	650579	endocrine	CADPS	calcium dependent secretion activator [Source:HGNC Symbol;Acc:HGNC:1426]
0.286	0.031	8.06716e+06	endocrine	CACNA1A	calcium voltage-gated channel subunit alpha1 A [Source:HGNC Symbol;Acc:HGNC:1388]
0.429	0.082	6.27944e+08	endocrine	APLP1	amyloid beta precursor like protein 1 [Source:HGNC Symbol;Acc:HGNC:597]
0.357	0.058	1.65458e+08	endocrine	PTPRN2	protein tyrosine phosphatase, receptor type N2 [Source:HGNC Symbol;Acc:HGNC:9677]
0.321	0.05	1.12748e+10	endocrine	EEF1A2	eukaryotic translation elongation factor 1 alpha 2 [Source:HGNC Symbol;Acc:HGNC:3192]
0.286	0.042	1.88564e+11	endocrine	MFAP4	microfibril associated protein 4 [Source:HGNC Symbol;Acc:HGNC:7035]
0.393	0.074	2.14908e+11	endocrine	ASCL2	achaete-scute family bHLH transcription factor 2 [Source:HGNC Symbol;Acc:HGNC:739]
0.393	0.081	2.67439e+10	endocrine	RAP1GAP2	RAP1 GTPase activating protein 2 [Source:HGNC Symbol;Acc:HGNC:29176]
0.357	0.067	2.77661e+11	endocrine	TUBA4A	tubulin alpha 4a [Source:HGNC Symbol;Acc:HGNC:12407]
0.321	0.055	8.10186e+10	endocrine	RCOR2	REST corepressor 2 [Source:HGNC Symbol;Acc:HGNC:27455]
0.964	0.93	2.13853e+12	endocrine	GNAS	GNAS complex locus [Source:HGNC Symbol;Acc:HGNC:4392]
0.286	0.045	2.28484e+12	endocrine	LOXL1	lysyl oxidase like 1 [Source:HGNC Symbol;Acc:HGNC:6665]
0.286	0.047	2.60611e+11	endocrine	COX17P1	COX17, cytochrome c oxidase copper chaperone pseudogene 1 [Source:HGNC Symbol;Acc:HGNC:24341]
0.929	0.574	2.99164e+11	endocrine	TUBA1A	tubulin alpha 1a [Source:HGNC Symbol;Acc:HGNC:20766]
0.429	0.102	3.22877e+12	endocrine	PLAGL1	PLAG1 like zinc finger 1 [Source:HGNC Symbol;Acc:HGNC:9046]
0.321	0.063	5.38431e+09	endocrine	PPP1R1A	protein phosphatase 1 regulatory inhibitor subunit 1A [Source:HGNC Symbol;Acc:HGNC:9286]
0.321	0.062	7.30928e+11	endocrine	MED13	mediator complex subunit 13 [Source:HGNC Symbol;Acc:HGNC:22474]
0.321	0.066	0.001226033829153728	endocrine	SCG5	secretogranin V [Source:HGNC Symbol;Acc:HGNC:10816]
0.357	0.083	0.007413755415658434	endocrine	MARCH8	membrane associated ring-CH-type finger 8 [Source:HGNC Symbol;Acc:HGNC:23356]
0.321	0.069	0.010949598403656106	endocrine	SSBP4	single stranded DNA binding protein 4 [Source:HGNC Symbol;Acc:HGNC:15676]
0.607	0.225	0.013022071837374177	endocrine	C9orf16	chromosome 9 open reading frame 16 [Source:HGNC Symbol;Acc:HGNC:17823]
0.321	0.072	0.01367084355709673	endocrine	ARFGEF3	ARFGEF family member 3 [Source:HGNC Symbol;Acc:HGNC:21213]
0.286	0.06	0.01719329159316804	endocrine	SMIM6	small integral membrane protein 6 [Source:HGNC Symbol;Acc:HGNC:40032]
0.5	0.165	0.03180022871649432	endocrine	NNAT	neuronatin [Source:HGNC Symbol;Acc:HGNC:7860]
0.393	0.109	0.03714212254565142	endocrine	TBCC	tubulin folding cofactor C [Source:HGNC Symbol;Acc:HGNC:11580]
0.464	0.148	0.04371217006859401	endocrine	C4orf48	chromosome 4 open reading frame 48 [Source:HGNC Symbol;Acc:HGNC:34437]
0.964	0.809	0.04968892316551696	endocrine	MTCO1P40	MT-CO1 pseudogene 40 [Source:HGNC Symbol;Acc:HGNC:52105]
1	0.999	0.07915276938299659	endocrine	MT-ND1	mitochondrially encoded NADH:ubiquinone oxidoreductase core subunit 1 [Source:HGNC Symbol;Acc:HGNC:7455]
0.607	0.244	0.08024153959356697	endocrine	CPE	carboxypeptidase E [Source:HGNC Symbol;Acc:HGNC:2303]
0.321	0.081	0.0817798930338401	endocrine	NPDC1	neural proliferation, differentiation and control 1 [Source:HGNC Symbol;Acc:HGNC:7899]
0.321	0.081	0.10122835213844886	endocrine	HID1	HID1 domain containing [Source:HGNC Symbol;Acc:HGNC:15736]
0.393	0.114	0.12903815735315385	endocrine	CD200	CD200 molecule [Source:HGNC Symbol;Acc:HGNC:7203]
0.321	0.09	0.25615951942212817	endocrine	TP53I11	tumor protein p53 inducible protein 11 [Source:HGNC Symbol;Acc:HGNC:16842]
0.286	0.068	0.27611207881856586	endocrine	ZNF263	zinc finger protein 263 [Source:HGNC Symbol;Acc:HGNC:13056]
0.357	0.104	0.5008677680123644	endocrine	PCBP4	poly(rC) binding protein 4 [Source:HGNC Symbol;Acc:HGNC:8652]
0.357	0.106	0.519392603568463	endocrine	SLC29A4	solute carrier family 29 member 4 [Source:HGNC Symbol;Acc:HGNC:23097]
0.357	0.111	0.5859214154881057	endocrine	MT-TC	mitochondrially encoded tRNA-Cys (UGU/C) [Source:HGNC Symbol;Acc:HGNC:7477]
0.714	0.43	0.7216207158313622	endocrine	TTR	transthyretin [Source:HGNC Symbol;Acc:HGNC:12405]
0.321	0.094	0.7470253549982976	endocrine	APBB1	amyloid beta precursor protein binding family B member 1 [Source:HGNC Symbol;Acc:HGNC:581]
0.679	0.352	0.838896233325136	endocrine	DSP	desmoplakin [Source:HGNC Symbol;Acc:HGNC:3052]
0.964	0.772	0.8963226077627867	endocrine	TMSB4X	thymosin beta 4 X-linked [Source:HGNC Symbol;Acc:HGNC:11881]
0.286	0.077	1	endocrine	VPS53	VPS53, GARP complex subunit [Source:HGNC Symbol;Acc:HGNC:25608]
0.321	0.091	1	endocrine	DYNC1I2	dynein cytoplasmic 1 intermediate chain 2 [Source:HGNC Symbol;Acc:HGNC:2964]
0.357	0.118	1	endocrine	ADGRG1	adhesion G protein-coupled receptor G1 [Source:HGNC Symbol;Acc:HGNC:4512]
0.357	0.122	1	endocrine	NKX6-1	NK6 homeobox 1 [Source:HGNC Symbol;Acc:HGNC:7839]
0.643	0.319	1	endocrine	MAP1B	microtubule associated protein 1B [Source:HGNC Symbol;Acc:HGNC:6836]
0.357	0.118	1	endocrine	CRMP1	collapsin response mediator protein 1 [Source:HGNC Symbol;Acc:HGNC:2365]
0.964	0.715	1	endocrine	ATP5MG	ATP synthase membrane subunit g [Source:HGNC Symbol;Acc:HGNC:14247]
0.286	0.082	1	endocrine	RALGDS	ral guanine nucleotide dissociation stimulator [Source:HGNC Symbol;Acc:HGNC:9842]
0.286	0.085	1	endocrine	A1CF	APOBEC1 complementation factor [Source:HGNC Symbol;Acc:HGNC:24086]
0.536	0.249	1	endocrine	GANAB	glucosidase II alpha subunit [Source:HGNC Symbol;Acc:HGNC:4138]
0.321	0.107	1	endocrine	SVIP	small VCP interacting protein [Source:HGNC Symbol;Acc:HGNC:25238]
0.393	0.164	1	endocrine	HADH	hydroxyacyl-CoA dehydrogenase [Source:HGNC Symbol;Acc:HGNC:4799]
0.286	0.089	1	endocrine	SEZ6L2	seizure related 6 homolog like 2 [Source:HGNC Symbol;Acc:HGNC:30844]
0.286	0.087	1	endocrine	PSMG3	proteasome assembly chaperone 3 [Source:HGNC Symbol;Acc:HGNC:22420]
0.643	0.324	1	endocrine	ALDH1A1	aldehyde dehydrogenase 1 family member A1 [Source:HGNC Symbol;Acc:HGNC:402]
0.929	0.809	1	endocrine	ATP5F1E	ATP synthase F1 subunit epsilon [Source:HGNC Symbol;Acc:HGNC:838]
0.464	0.206	1	endocrine	THRAP3	thyroid hormone receptor associated protein 3 [Source:HGNC Symbol;Acc:HGNC:22964]
0.679	0.362	1	endocrine	RAB3B	RAB3B, member RAS oncogene family [Source:HGNC Symbol;Acc:HGNC:9778]
0.857	0.624	1	endocrine	SSR4	signal sequence receptor subunit 4 [Source:HGNC Symbol;Acc:HGNC:11326]
0.321	0.109	1	endocrine	RETREG2	reticulophagy regulator family member 2 [Source:HGNC Symbol;Acc:HGNC:28450]
0.643	0.347	1	endocrine	ZKSCAN1	zinc finger with KRAB and SCAN domains 1 [Source:HGNC Symbol;Acc:HGNC:13101]
0.429	0.189	1	endocrine	MIEN1	migration and invasion enhancer 1 [Source:HGNC Symbol;Acc:HGNC:28230]
0.929	0.933	1	endocrine	MT-ND6	mitochondrially encoded NADH:ubiquinone oxidoreductase core subunit 6 [Source:HGNC Symbol;Acc:HGNC:7462]
0.571	0.299	1	endocrine	NDUFS8	NADH:ubiquinone oxidoreductase core subunit S8 [Source:HGNC Symbol;Acc:HGNC:7715]
0.536	0.254	1	endocrine	LAMTOR4	late endosomal/lysosomal adaptor, MAPK and MTOR activator 4 [Source:HGNC Symbol;Acc:HGNC:33772]
0.929	0.675	1	endocrine	MTCO1P12	MT-CO1 pseudogene 12 [Source:HGNC Symbol;Acc:HGNC:52014]
0.286	0.097	1	endocrine	ATP5PDP2	ATP synthase peripheral stalk subunit d pseudogene 2 [Source:HGNC Symbol;Acc:HGNC:49624]
0.321	0.119	1	endocrine	STXBP1	syntaxin binding protein 1 [Source:HGNC Symbol;Acc:HGNC:11444]
1	1	1	endocrine	MT-CO1	mitochondrially encoded cytochrome c oxidase I [Source:HGNC Symbol;Acc:HGNC:7419]
0.321	0.116	1	endocrine	ARCN1	archain 1 [Source:HGNC Symbol;Acc:HGNC:649]
0.607	0.334	1	endocrine	PRXL2A	peroxiredoxin like 2A [Source:HGNC Symbol;Acc:HGNC:28651]
0.286	0.103	1	endocrine	MGRN1	mahogunin ring finger 1 [Source:HGNC Symbol;Acc:HGNC:20254]
0.429	0.191	1	endocrine	TBCB	tubulin folding cofactor B [Source:HGNC Symbol;Acc:HGNC:1989]
0.286	0.103	1	endocrine	GOLGA2	golgin A2 [Source:HGNC Symbol;Acc:HGNC:4425]
0.857	0.657	1	endocrine	PPDPF	pancreatic progenitor cell differentiation and proliferation factor [Source:HGNC Symbol;Acc:HGNC:16142]
0.607	0.367	1	endocrine	PLD3	phospholipase D family member 3 [Source:HGNC Symbol;Acc:HGNC:17158]
0.393	0.17	1	endocrine	RUVBL1	RuvB like AAA ATPase 1 [Source:HGNC Symbol;Acc:HGNC:10474]
0.893	0.633	1	endocrine	RBP1	retinol binding protein 1 [Source:HGNC Symbol;Acc:HGNC:9919]
0.714	0.434	1	endocrine	GNB1	G protein subunit beta 1 [Source:HGNC Symbol;Acc:HGNC:4396]
0.286	0.1	1	endocrine	BMPR2	bone morphogenetic protein receptor type 2 [Source:HGNC Symbol;Acc:HGNC:1078]
0.393	0.168	1	endocrine	GADD45A	growth arrest and DNA damage inducible alpha [Source:HGNC Symbol;Acc:HGNC:4095]
0.357	0.15	1	endocrine	PFKL	phosphofructokinase, liver type [Source:HGNC Symbol;Acc:HGNC:8876]
0.429	0.19	1	endocrine	GDI1	GDP dissociation inhibitor 1 [Source:HGNC Symbol;Acc:HGNC:4226]
0.429	0.212	1	endocrine	IRF2BPL	interferon regulatory factor 2 binding protein like [Source:HGNC Symbol;Acc:HGNC:14282]
0.5	0.287	1	endocrine	ARPP19	cAMP regulated phosphoprotein 19 [Source:HGNC Symbol;Acc:HGNC:16967]
0.286	0.113	1	endocrine	ARFGAP3	ADP ribosylation factor GTPase activating protein 3 [Source:HGNC Symbol;Acc:HGNC:661]
0.75	0.527	1	endocrine	TBCA	tubulin folding cofactor A [Source:HGNC Symbol;Acc:HGNC:11579]
0.286	0.113	1	endocrine	FOXO1	forkhead box O1 [Source:HGNC Symbol;Acc:HGNC:3819]
0.393	0.184	1	endocrine	PANK3	pantothenate kinase 3 [Source:HGNC Symbol;Acc:HGNC:19365]
0.286	0.111	1	endocrine	GABRB3	gamma-aminobutyric acid type A receptor beta3 subunit [Source:HGNC Symbol;Acc:HGNC:4083]
0.571	0.33	1	endocrine	PRDX2	peroxiredoxin 2 [Source:HGNC Symbol;Acc:HGNC:9353]
0.357	0.154	1	endocrine	ELOF1	elongation factor 1 homolog [Source:HGNC Symbol;Acc:HGNC:28691]
0.357	0.159	1	endocrine	NISCH	nischarin [Source:HGNC Symbol;Acc:HGNC:18006]
0.679	0.431	1	endocrine	MAGED1	MAGE family member D1 [Source:HGNC Symbol;Acc:HGNC:6813]
1	0.999	1	endocrine	MT-ND5	mitochondrially encoded NADH:ubiquinone oxidoreductase core subunit 5 [Source:HGNC Symbol;Acc:HGNC:7461]
0.321	0.129	1	endocrine	CRIP2	cysteine rich protein 2 [Source:HGNC Symbol;Acc:HGNC:2361]
0.286	0.114	1	endocrine	QDPR	quinoid dihydropteridine reductase [Source:HGNC Symbol;Acc:HGNC:9752]
0.429	0.203	1	endocrine	BEX2	brain expressed X-linked 2 [Source:HGNC Symbol;Acc:HGNC:30933]
0.321	0.132	1	endocrine	ERI3	ERI1 exoribonuclease family member 3 [Source:HGNC Symbol;Acc:HGNC:17276]
0.286	0.109	1	endocrine	SGCB	sarcoglycan beta [Source:HGNC Symbol;Acc:HGNC:10806]
0.357	0.156	1	endocrine	DCTN3	dynactin subunit 3 [Source:HGNC Symbol;Acc:HGNC:2713]
0.357	0.158	1	endocrine	TMEM69	transmembrane protein 69 [Source:HGNC Symbol;Acc:HGNC:28035]
0.464	0.236	1	endocrine	NT5DC2	5'-nucleotidase domain containing 2 [Source:HGNC Symbol;Acc:HGNC:25717]
0.571	0.343	1	endocrine	C1orf43	chromosome 1 open reading frame 43 [Source:HGNC Symbol;Acc:HGNC:29876]
0.464	0.272	1	endocrine	COX17	cytochrome c oxidase copper chaperone COX17 [Source:HGNC Symbol;Acc:HGNC:2264]
0.286	0.118	1	endocrine	TAGLN2	transgelin 2 [Source:HGNC Symbol;Acc:HGNC:11554]
0.429	0.213	1	endocrine	HDGFL3	HDGF like 3 [Source:HGNC Symbol;Acc:HGNC:24937]
0.286	0.125	1	endocrine	TRAPPC3	trafficking protein particle complex 3 [Source:HGNC Symbol;Acc:HGNC:19942]
0.286	0.118	1	endocrine	CLPTM1L	CLPTM1 like [Source:HGNC Symbol;Acc:HGNC:24308]
0.357	0.177	1	endocrine	DYNC1LI1	dynein cytoplasmic 1 light intermediate chain 1 [Source:HGNC Symbol;Acc:HGNC:18745]
0.357	0.174	1	endocrine	HECTD4	HECT domain E3 ubiquitin protein ligase 4 [Source:HGNC Symbol;Acc:HGNC:26611]
0.429	0.204	1	endocrine	FAM210B	family with sequence similarity 210 member B [Source:HGNC Symbol;Acc:HGNC:16102]
0.464	0.264	1	endocrine	AC044787.1	ribosomal protein L7a (RPL7A) pseudogene
0.321	0.141	1	endocrine	USP8	ubiquitin specific peptidase 8 [Source:HGNC Symbol;Acc:HGNC:12631]
0.286	0.122	1	endocrine	SH3GLB1	SH3 domain containing GRB2 like, endophilin B1 [Source:HGNC Symbol;Acc:HGNC:10833]
0.286	0.116	1	endocrine	IFT27	intraflagellar transport 27 [Source:HGNC Symbol;Acc:HGNC:18626]
0.5	0.304	1	endocrine	CAMK2N1	calcium/calmodulin dependent protein kinase II inhibitor 1 [Source:HGNC Symbol;Acc:HGNC:24190]
0.464	0.246	1	endocrine	PIN1	peptidylprolyl cis/trans isomerase, NIMA-interacting 1 [Source:HGNC Symbol;Acc:HGNC:8988]
0.536	0.309	1	endocrine	NDUFA13	NADH:ubiquinone oxidoreductase subunit A13 [Source:HGNC Symbol;Acc:HGNC:17194]
0.357	0.182	1	endocrine	COX14	cytochrome c oxidase assembly factor COX14 [Source:HGNC Symbol;Acc:HGNC:28216]
0.536	0.313	1	endocrine	SSU72	SSU72 homolog, RNA polymerase II CTD phosphatase [Source:HGNC Symbol;Acc:HGNC:25016]
0.393	0.201	1	endocrine	NSD3	nuclear receptor binding SET domain protein 3 [Source:HGNC Symbol;Acc:HGNC:12767]
0.286	0.127	1	endocrine	GDF11	growth differentiation factor 11 [Source:HGNC Symbol;Acc:HGNC:4216]
0.357	0.179	1	endocrine	BTBD7	BTB domain containing 7 [Source:HGNC Symbol;Acc:HGNC:18269]
0.357	0.166	1	endocrine	SURF1	SURF1, cytochrome c oxidase assembly factor [Source:HGNC Symbol;Acc:HGNC:11474]
0.286	0.122	1	endocrine	BTBD3	BTB domain containing 3 [Source:HGNC Symbol;Acc:HGNC:15854]
0.357	0.18	1	endocrine	LSM14A	LSM14A, mRNA processing body assembly factor [Source:HGNC Symbol;Acc:HGNC:24489]
0.286	0.123	1	endocrine	CBFA2T2	CBFA2/RUNX1 translocation partner 2 [Source:HGNC Symbol;Acc:HGNC:1536]
0.286	0.135	1	endocrine	FBLIM1	filamin binding LIM protein 1 [Source:HGNC Symbol;Acc:HGNC:24686]
0.321	0.16	1	endocrine	AMD1	adenosylmethionine decarboxylase 1 [Source:HGNC Symbol;Acc:HGNC:457]
0.357	0.171	1	endocrine	FYTTD1	forty-two-three domain containing 1 [Source:HGNC Symbol;Acc:HGNC:25407]
0.5	0.005	2.54408e-83	neural	STMN4	stathmin 4 [Source:HGNC Symbol;Acc:HGNC:16078]
0.846	0.027	4.9553e-80	neural	PRPH	peripherin [Source:HGNC Symbol;Acc:HGNC:9461]
0.423	0.004	1.4115e-66	neural	PHOX2A	paired like homeobox 2A [Source:HGNC Symbol;Acc:HGNC:691]
0.692	0.019	5.83034e-67	neural	ELAVL4	ELAV like RNA binding protein 4 [Source:HGNC Symbol;Acc:HGNC:3315]
0.462	0.007	1.25594e-59	neural	LINC00682	long intergenic non-protein coding RNA 682 [Source:HGNC Symbol;Acc:HGNC:44466]
0.308	0.001	2.20481e-58	neural	ISLR2	immunoglobulin superfamily containing leucine rich repeat 2 [Source:HGNC Symbol;Acc:HGNC:29286]
0.308	0.002	4.06593e-52	neural	NSG2	neuronal vesicle trafficking associated 2 [Source:HGNC Symbol;Acc:HGNC:24955]
0.923	0.063	2.31398e-45	neural	STMN2	stathmin 2 [Source:HGNC Symbol;Acc:HGNC:10577]
0.577	0.02	9.12425e-45	neural	PHOX2B	paired like homeobox 2B [Source:HGNC Symbol;Acc:HGNC:9143]
0.385	0.007	7.54413e-42	neural	VIP	vasoactive intestinal peptide [Source:HGNC Symbol;Acc:HGNC:12693]
0.308	0.003	1.04071e-39	neural	SCN3B	sodium voltage-gated channel beta subunit 3 [Source:HGNC Symbol;Acc:HGNC:20665]
0.538	0.018	1.24183e-38	neural	SCG2	secretogranin II [Source:HGNC Symbol;Acc:HGNC:10575]
0.615	0.028	3.51941e-34	neural	L1CAM	L1 cell adhesion molecule [Source:HGNC Symbol;Acc:HGNC:6470]
0.846	0.068	2.13969e-30	neural	NCAM1	neural cell adhesion molecule 1 [Source:HGNC Symbol;Acc:HGNC:7656]
0.462	0.017	4.98386e-28	neural	TAGLN3	transgelin 3 [Source:HGNC Symbol;Acc:HGNC:29868]
0.385	0.012	1.66534e-24	neural	RET	ret proto-oncogene [Source:HGNC Symbol;Acc:HGNC:9967]
0.308	0.008	9.19419e-22	neural	ELAVL3	ELAV like RNA binding protein 3 [Source:HGNC Symbol;Acc:HGNC:3314]
0.308	0.008	1.01144e-19	neural	CALY	calcyon neuron specific vesicular protein [Source:HGNC Symbol;Acc:HGNC:17938]
0.692	0.06	2.74036e-19	neural	INA	internexin neuronal intermediate filament protein alpha [Source:HGNC Symbol;Acc:HGNC:6057]
0.538	0.033	1.15097e-17	neural	KIF5A	kinesin family member 5A [Source:HGNC Symbol;Acc:HGNC:6323]
0.308	0.009	2.95629e-16	neural	MAB21L1	mab-21 like 1 [Source:HGNC Symbol;Acc:HGNC:6757]
0.385	0.017	9.78645e-16	neural	GNG8	G protein subunit gamma 8 [Source:HGNC Symbol;Acc:HGNC:19664]
0.423	0.022	2.55026e-14	neural	CHRNA3	cholinergic receptor nicotinic alpha 3 subunit [Source:HGNC Symbol;Acc:HGNC:1957]
0.346	0.015	7.92117e-12	neural	TMEM59L	transmembrane protein 59 like [Source:NCBI gene;Acc:25789]
0.346	0.016	4.20078e-11	neural	MAP6	microtubule associated protein 6 [Source:HGNC Symbol;Acc:HGNC:6868]
0.538	0.047	1.25098e-08	neural	EEF1A2	eukaryotic translation elongation factor 1 alpha 2 [Source:HGNC Symbol;Acc:HGNC:3192]
0.385	0.024	3.54121e-07	neural	RTN1	reticulon 1 [Source:HGNC Symbol;Acc:HGNC:10467]
0.308	0.015	7.35098e-07	neural	MYT1	myelin transcription factor 1 [Source:HGNC Symbol;Acc:HGNC:7622]
0.5	0.043	1.55179e-05	neural	PCLO	piccolo presynaptic cytomatrix protein [Source:HGNC Symbol;Acc:HGNC:13406]
0.692	0.103	5.2096e-06	neural	GAP43	growth associated protein 43 [Source:HGNC Symbol;Acc:HGNC:4140]
0.731	0.112	7.91254e-05	neural	CRMP1	collapsin response mediator protein 1 [Source:HGNC Symbol;Acc:HGNC:2365]
0.423	0.033	9.14137e-05	neural	DPYSL5	dihydropyrimidinase like 5 [Source:HGNC Symbol;Acc:HGNC:20637]
0.308	0.017	1.00629e-05	neural	ANK2	ankyrin 2 [Source:HGNC Symbol;Acc:HGNC:493]
0.308	0.017	0.000452108	neural	GNAO1	G protein subunit alpha o1 [Source:HGNC Symbol;Acc:HGNC:4389]
0.346	0.024	0.0148678	neural	NEFL	neurofilament light [Source:HGNC Symbol;Acc:HGNC:7739]
0.308	0.018	0.0189347	neural	PENK	proenkephalin [Source:HGNC Symbol;Acc:HGNC:8831]
0.692	0.115	0.115764	neural	MLLT11	MLLT11, transcription factor 7 cofactor [Source:HGNC Symbol;Acc:HGNC:16997]
0.5	0.054	0.0309592	neural	PCSK1N	proprotein convertase subtilisin/kexin type 1 inhibitor [Source:HGNC Symbol;Acc:HGNC:17301]
0.346	0.024	0.0325835	neural	RBMS3	RNA binding motif single stranded interacting protein 3 [Source:HGNC Symbol;Acc:HGNC:13427]
0.308	0.019	0.0694048	neural	SPTBN2	spectrin beta, non-erythrocytic 2 [Source:HGNC Symbol;Acc:HGNC:11276]
0.346	0.025	1.06316	neural	CDKN2D	cyclin dependent kinase inhibitor 2D [Source:HGNC Symbol;Acc:HGNC:1790]
0.308	0.022	0.378051	neural	RAB6B	RAB6B, member RAS oncogene family [Source:HGNC Symbol;Acc:HGNC:14902]
0.308	0.022	9.77375	neural	KIF26A	kinesin family member 26A [Source:HGNC Symbol;Acc:HGNC:20226]
0.308	0.023	283.478	neural	SYT11	synaptotagmin 11 [Source:HGNC Symbol;Acc:HGNC:19239]
0.308	0.024	208.292	neural	GAB2	GRB2 associated binding protein 2 [Source:HGNC Symbol;Acc:HGNC:14458]
0.462	0.058	2241.49	neural	OLFM1	olfactomedin 1 [Source:HGNC Symbol;Acc:HGNC:17187]
0.308	0.024	260.973	neural	LRRC4B	leucine rich repeat containing 4B [Source:HGNC Symbol;Acc:HGNC:25042]
0.346	0.032	529.231	neural	ATCAY	ATCAY, caytaxin [Source:HGNC Symbol;Acc:HGNC:779]
0.615	0.109	542.326	neural	TUBAP2	tubulin alpha pseudogene 2 [Source:HGNC Symbol;Acc:HGNC:14531]
0.385	0.039	568.46	neural	PALM	paralemmin [Source:HGNC Symbol;Acc:HGNC:8594]
0.269	0.019	13050.6	neural	ASCL1	achaete-scute family bHLH transcription factor 1 [Source:HGNC Symbol;Acc:HGNC:738]
0.885	0.313	5130.63	neural	TUBB2A	tubulin beta 2A class IIa [Source:HGNC Symbol;Acc:HGNC:12412]
0.308	0.026	651.526	neural	ATP6V0E2	ATPase H+ transporting V0 subunit e2 [Source:HGNC Symbol;Acc:HGNC:21723]
0.962	0.574	7830.3	neural	TUBA1A	tubulin alpha 1a [Source:HGNC Symbol;Acc:HGNC:20766]
0.346	0.035	285645	neural	KIF5C	kinesin family member 5C [Source:HGNC Symbol;Acc:HGNC:6325]
0.423	0.054	497459	neural	SYT1	synaptotagmin 1 [Source:HGNC Symbol;Acc:HGNC:11509]
0.269	0.022	103917	neural	FXYD7	FXYD domain containing ion transport regulator 7 [Source:HGNC Symbol;Acc:HGNC:4034]
0.269	0.022	137330	neural	AKR1C1	aldo-keto reductase family 1 member C1 [Source:HGNC Symbol;Acc:HGNC:384]
0.5	0.081	2.05e+06	neural	APLP1	amyloid beta precursor like protein 1 [Source:HGNC Symbol;Acc:HGNC:597]
0.385	0.048	295655	neural	VAT1L	vesicle amine transport 1 like [Source:HGNC Symbol;Acc:HGNC:29315]
0.808	0.317	433091	neural	MAP1B	microtubule associated protein 1B [Source:HGNC Symbol;Acc:HGNC:6836]
0.5	0.092	4.38804e+06	neural	NSG1	neuronal vesicle trafficking associated 1 [Source:HGNC Symbol;Acc:HGNC:18790]
0.462	0.077	560441	neural	C14orf132	chromosome 14 open reading frame 132 [Source:HGNC Symbol;Acc:HGNC:20346]
0.346	0.042	7.3874e+06	neural	TMOD2	tropomodulin 2 [Source:HGNC Symbol;Acc:HGNC:11872]
0.385	0.054	1.71138e+08	neural	TCEAL7	transcription elongation factor A like 7 [Source:HGNC Symbol;Acc:HGNC:28336]
0.308	0.035	2.71515e+07	neural	UNC5C	unc-5 netrin receptor C [Source:HGNC Symbol;Acc:HGNC:12569]
0.346	0.044	5.32837e+07	neural	HAND2	heart and neural crest derivatives expressed 2 [Source:HGNC Symbol;Acc:HGNC:4808]
0.308	0.036	6.19814e+07	neural	GARNL3	GTPase activating Rap/RanGAP domain like 3 [Source:HGNC Symbol;Acc:HGNC:25425]
0.308	0.035	6.6808e+07	neural	MAP2	microtubule associated protein 2 [Source:HGNC Symbol;Acc:HGNC:6839]
0.769	0.294	1.5069e+08	neural	TUBB2B	tubulin beta 2B class IIb [Source:HGNC Symbol;Acc:HGNC:30829]
0.269	0.03	4.20091e+09	neural	2003-09-01	septin 3 [Source:HGNC Symbol;Acc:HGNC:10750]
0.538	0.128	4.50634e+08	neural	CRABP1	cellular retinoic acid binding protein 1 [Source:HGNC Symbol;Acc:HGNC:2338]
0.577	0.152	6.31745e+08	neural	KLC1	kinesin light chain 1 [Source:HGNC Symbol;Acc:HGNC:6387]
0.346	0.051	7.83483e+06	neural	FSD1	fibronectin type III and SPRY domain containing 1 [Source:HGNC Symbol;Acc:HGNC:13745]
0.692	0.204	1.05087e+10	neural	FXYD6	FXYD domain containing ion transport regulator 6 [Source:HGNC Symbol;Acc:HGNC:4030]
0.846	0.382	1.35182e+09	neural	DPYSL3	dihydropyrimidinase like 3 [Source:HGNC Symbol;Acc:HGNC:3015]
0.269	0.031	1.45617e+10	neural	SMIM29	small integral membrane protein 29 [Source:HGNC Symbol;Acc:HGNC:1340]
0.269	0.031	1.52085e+10	neural	KCNH2	potassium voltage-gated channel subfamily H member 2 [Source:HGNC Symbol;Acc:HGNC:6251]
0.615	0.187	4.51385e+09	neural	GDI1	GDP dissociation inhibitor 1 [Source:HGNC Symbol;Acc:HGNC:4226]
0.577	0.147	4.69238e+09	neural	GAL	galanin and GMAP prepropeptide [Source:HGNC Symbol;Acc:HGNC:4114]
0.385	0.072	5.93708e+09	neural	ASS1	argininosuccinate synthase 1 [Source:HGNC Symbol;Acc:HGNC:758]
0.577	0.164	6.76897e+10	neural	NNAT	neuronatin [Source:HGNC Symbol;Acc:HGNC:7860]
0.346	0.053	7.30114e+09	neural	ABHD14A	abhydrolase domain containing 14A [Source:HGNC Symbol;Acc:HGNC:24538]
0.385	0.063	7.98422e+09	neural	NLRP1	NLR family pyrin domain containing 1 [Source:HGNC Symbol;Acc:HGNC:14374]
1	0.947	1.427e+11	neural	TMSB10	thymosin beta 10 [Source:HGNC Symbol;Acc:HGNC:11879]
0.385	0.072	1.56891e+11	neural	NELL2	neural EGFL like 2 [Source:HGNC Symbol;Acc:HGNC:7751]
1	0.772	1.66529e+11	neural	TMSB4X	thymosin beta 4 X-linked [Source:HGNC Symbol;Acc:HGNC:11881]
0.423	0.087	3.26675e+10	neural	SEZ6L2	seizure related 6 homolog like 2 [Source:HGNC Symbol;Acc:HGNC:30844]
0.346	0.06	3.59385e+10	neural	TRIB2	tribbles pseudokinase 2 [Source:HGNC Symbol;Acc:HGNC:30809]
0.346	0.058	5.54805e+11	neural	TBX2	T-box 2 [Source:HGNC Symbol;Acc:HGNC:11597]
0.269	0.036	7.07114e+10	neural	ARVCF	ARVCF, delta catenin family member [Source:HGNC Symbol;Acc:HGNC:728]
0.385	0.074	1470106082056	neural	TBX3	T-box 3 [Source:HGNC Symbol;Acc:HGNC:11602]
0.269	0.038	1.64309e+11	neural	CPT1C	carnitine palmitoyltransferase 1C [Source:HGNC Symbol;Acc:HGNC:18540]
0.423	0.102	2.68696e+12	neural	KIF21A	kinesin family member 21A [Source:HGNC Symbol;Acc:HGNC:19349]
0.385	0.087	7.25235e+11	neural	GNG4	G protein subunit gamma 4 [Source:HGNC Symbol;Acc:HGNC:4407]
0.462	0.126	0.0014608028158414746	neural	CRIP2	cysteine rich protein 2 [Source:HGNC Symbol;Acc:HGNC:2361]
0.269	0.043	0.0015071236936881841	neural	PLXNA3	plexin A3 [Source:HGNC Symbol;Acc:HGNC:9101]
0.269	0.043	0.0015288316578132139	neural	CLASP2	cytoplasmic linker associated protein 2 [Source:HGNC Symbol;Acc:HGNC:17078]
0.308	0.058	0.002707144378249653	neural	OPTN	optineurin [Source:HGNC Symbol;Acc:HGNC:17142]
0.385	0.084	0.003956169378087089	neural	CHGA	chromogranin A [Source:HGNC Symbol;Acc:HGNC:1929]
0.269	0.046	0.003987873390413032	neural	DPP6	dipeptidyl peptidase like 6 [Source:HGNC Symbol;Acc:HGNC:3010]
0.5	0.147	0.004096591590308659	neural	C4orf48	chromosome 4 open reading frame 48 [Source:HGNC Symbol;Acc:HGNC:34437]
0.308	0.061	0.004318709769352295	neural	CNTNAP2	contactin associated protein like 2 [Source:HGNC Symbol;Acc:HGNC:13830]
0.269	0.045	0.004979511084899882	neural	TPST1	tyrosylprotein sulfotransferase 1 [Source:HGNC Symbol;Acc:HGNC:12020]
0.538	0.188	0.008058831360825159	neural	CFAP20	cilia and flagella associated protein 20 [Source:HGNC Symbol;Acc:HGNC:29523]
0.269	0.047	0.009475584796759362	neural	MAPK10	mitogen-activated protein kinase 10 [Source:HGNC Symbol;Acc:HGNC:6872]
0.308	0.065	0.009879147076809933	neural	NCOA7	nuclear receptor coactivator 7 [Source:HGNC Symbol;Acc:HGNC:21081]
0.346	0.081	0.013159395474185303	neural	NPDC1	neural proliferation, differentiation and control 1 [Source:HGNC Symbol;Acc:HGNC:7899]
0.577	0.204	0.016161618632436363	neural	ACTR1A	ARP1 actin related protein 1 homolog A [Source:HGNC Symbol;Acc:HGNC:167]
0.769	0.449	0.0185605290885128	neural	UCHL1	ubiquitin C-terminal hydrolase L1 [Source:HGNC Symbol;Acc:HGNC:12513]
0.385	0.1	0.01966727457970751	neural	KIF1A	kinesin family member 1A [Source:HGNC Symbol;Acc:HGNC:888]
0.962	0.93	0.025592564099882222	neural	GNAS	GNAS complex locus [Source:HGNC Symbol;Acc:HGNC:4392]
0.308	0.066	0.026281602472605792	neural	TSPAN7	tetraspanin 7 [Source:HGNC Symbol;Acc:HGNC:11854]
0.346	0.086	0.056665359492561296	neural	HAGH	hydroxyacylglutathione hydrolase [Source:HGNC Symbol;Acc:HGNC:4805]
0.308	0.071	0.057145220264642686	neural	BASP1	brain abundant membrane attached signal protein 1 [Source:HGNC Symbol;Acc:HGNC:957]
0.577	0.249	0.05838326499602298	neural	S100A6	S100 calcium binding protein A6 [Source:HGNC Symbol;Acc:HGNC:10496]
0.846	0.586	0.06840349024153171	neural	BEX1	brain expressed X-linked 1 [Source:HGNC Symbol;Acc:HGNC:1036]
0.385	0.11	0.1015355302352774	neural	DPYSL2	dihydropyrimidinase like 2 [Source:HGNC Symbol;Acc:HGNC:3014]
0.538	0.196	0.10295585341737198	neural	AKAP12	A-kinase anchoring protein 12 [Source:HGNC Symbol;Acc:HGNC:370]
0.269	0.058	0.12267686180392356	neural	KHDRBS3	KH RNA binding domain containing, signal transduction associated 3 [Source:HGNC Symbol;Acc:HGNC:18117]
0.308	0.074	0.12858616710868576	neural	PYGB	glycogen phosphorylase B [Source:HGNC Symbol;Acc:HGNC:9723]
0.846	0.532	0.1881023292955033	neural	PTMAP5	prothymosin alpha pseudogene 5 [Source:HGNC Symbol;Acc:HGNC:9628]
0.808	0.466	0.18892446645823013	neural	JPT1	Jupiter microtubule associated homolog 1 [Source:HGNC Symbol;Acc:HGNC:14569]
0.615	0.261	0.22595461173186152	neural	GNB2	G protein subunit beta 2 [Source:HGNC Symbol;Acc:HGNC:4398]
0.385	0.117	0.23306034608311355	neural	TTL	tubulin tyrosine ligase [Source:HGNC Symbol;Acc:HGNC:21586]
0.308	0.076	0.2392907071408303	neural	KCNQ2	potassium voltage-gated channel subfamily Q member 2 [Source:HGNC Symbol;Acc:HGNC:6296]
0.269	0.06	0.2396669498692062	neural	SCN9A	sodium voltage-gated channel alpha subunit 9 [Source:HGNC Symbol;Acc:HGNC:10597]
0.346	0.097	0.27834550250862883	neural	YBX1P1	Y-box binding protein 1 pseudogene 1 [Source:HGNC Symbol;Acc:HGNC:8015]
0.269	0.063	0.31576492336572193	neural	INPP4A	inositol polyphosphate-4-phosphatase type I A [Source:HGNC Symbol;Acc:HGNC:6074]
0.269	0.06	0.3291995890758075	neural	SNX7	sorting nexin 7 [Source:HGNC Symbol;Acc:HGNC:14971]
0.423	0.149	0.3616220312590357	neural	CD9	CD9 molecule [Source:HGNC Symbol;Acc:HGNC:1709]
0.808	0.625	0.3911424574897751	neural	HSBP1	heat shock factor binding protein 1 [Source:HGNC Symbol;Acc:HGNC:5203]
0.308	0.081	0.4504042576878885	neural	FEZ1	fasciculation and elongation protein zeta 1 [Source:HGNC Symbol;Acc:HGNC:3659]
0.538	0.192	0.5070591078907244	neural	PBRM1	polybromo 1 [Source:HGNC Symbol;Acc:HGNC:30064]
0.346	0.092	0.5121134463247794	neural	ELMSAN1	ELM2 and Myb/SANT domain containing 1 [Source:HGNC Symbol;Acc:HGNC:19853]
0.423	0.156	0.5579198270579262	neural	AP2B1	adaptor related protein complex 2 subunit beta 1 [Source:HGNC Symbol;Acc:HGNC:563]
0.962	0.87	0.6043754665535588	neural	UBC	ubiquitin C [Source:HGNC Symbol;Acc:HGNC:12468]
0.346	0.097	0.623708996615225	neural	FAM89B	family with sequence similarity 89 member B [Source:HGNC Symbol;Acc:HGNC:16708]
0.423	0.142	0.6391159116539338	neural	ZMIZ1	zinc finger MIZ-type containing 1 [Source:HGNC Symbol;Acc:HGNC:16493]
0.269	0.067	0.7286761854152544	neural	C19orf12	chromosome 19 open reading frame 12 [Source:HGNC Symbol;Acc:HGNC:25443]
0.269	0.065	0.7741210785887254	neural	GLS	glutaminase [Source:HGNC Symbol;Acc:HGNC:4331]
0.385	0.124	0.9500065062799116	neural	RGL2	ral guanine nucleotide dissociation stimulator like 2 [Source:HGNC Symbol;Acc:HGNC:9769]
0.385	0.123	1	neural	ATP6V0D1	ATPase H+ transporting V0 subunit d1 [Source:HGNC Symbol;Acc:HGNC:13724]
0.269	0.066	1	neural	C11orf96	chromosome 11 open reading frame 96 [Source:HGNC Symbol;Acc:HGNC:38675]
0.269	0.069	1	neural	ZSCAN16-AS1	ZSCAN16 antisense RNA 1 [Source:HGNC Symbol;Acc:HGNC:48982]
0.308	0.083	1	neural	KIF3C	kinesin family member 3C [Source:HGNC Symbol;Acc:HGNC:6321]
0.385	0.125	1	neural	MAP7D1	MAP7 domain containing 1 [Source:HGNC Symbol;Acc:HGNC:25514]
0.346	0.108	1	neural	SGCB	sarcoglycan beta [Source:HGNC Symbol;Acc:HGNC:10806]
0.731	0.409	1	neural	SARAF	store-operated calcium entry associated regulatory factor [Source:HGNC Symbol;Acc:HGNC:28789]
0.577	0.257	1	neural	MAP1LC3B	microtubule associated protein 1 light chain 3 beta [Source:HGNC Symbol;Acc:HGNC:13352]
0.269	0.069	1	neural	PRKAR1B	protein kinase cAMP-dependent type I regulatory subunit beta [Source:HGNC Symbol;Acc:HGNC:9390]
1	0.963	1	neural	ACTG1	actin gamma 1 [Source:HGNC Symbol;Acc:HGNC:144]
0.615	0.324	1	neural	SERINC1	serine incorporator 1 [Source:HGNC Symbol;Acc:HGNC:13464]
0.308	0.085	1	neural	CIC	capicua transcriptional repressor [Source:HGNC Symbol;Acc:HGNC:14214]
0.346	0.121	1	neural	PGM2L1	phosphoglucomutase 2 like 1 [Source:HGNC Symbol;Acc:HGNC:20898]
0.385	0.129	1	neural	ARHGAP21	Rho GTPase activating protein 21 [Source:HGNC Symbol;Acc:HGNC:23725]
0.385	0.142	1	neural	ANXA6	annexin A6 [Source:HGNC Symbol;Acc:HGNC:544]
0.5	0.213	1	neural	MRPL34	mitochondrial ribosomal protein L34 [Source:HGNC Symbol;Acc:HGNC:14488]
0.385	0.127	1	neural	KCTD20	potassium channel tetramerization domain containing 20 [Source:HGNC Symbol;Acc:HGNC:21052]
0.269	0.072	1	neural	KLF13	Kruppel like factor 13 [Source:HGNC Symbol;Acc:HGNC:13672]
0.308	0.092	1	neural	BIN1	bridging integrator 1 [Source:HGNC Symbol;Acc:HGNC:1052]
0.346	0.122	1	neural	AC023886.2	H3 histone, family 3B (H3.3B) (H3F3B) pseudogene
0.269	0.077	1	neural	CHTF8	chromosome transmission fidelity factor 8 [Source:HGNC Symbol;Acc:HGNC:24353]
0.308	0.092	1	neural	NSDHL	NAD(P) dependent steroid dehydrogenase-like [Source:HGNC Symbol;Acc:HGNC:13398]
0.269	0.076	1	neural	ATP13A2	ATPase cation transporting 13A2 [Source:HGNC Symbol;Acc:HGNC:30213]
0.885	0.855	1	neural	TUBB	tubulin beta class I [Source:HGNC Symbol;Acc:HGNC:20778]
0.308	0.091	1	neural	MGAT4B	alpha-1,3-mannosyl-glycoprotein 4-beta-N-acetylglucosaminyltransferase B [Source:HGNC Symbol;Acc:HGNC:7048]
0.654	0.345	1	neural	DYNLT1	dynein light chain Tctex-type 1 [Source:HGNC Symbol;Acc:HGNC:11697]
0.269	0.077	1	neural	R3HCC1	R3H domain and coiled-coil containing 1 [Source:HGNC Symbol;Acc:HGNC:27329]
0.462	0.204	1	neural	RABAC1	Rab acceptor 1 [Source:HGNC Symbol;Acc:HGNC:9794]
0.308	0.098	1	neural	ADGRL1	adhesion G protein-coupled receptor L1 [Source:HGNC Symbol;Acc:HGNC:20973]
0.308	0.097	1	neural	PRAF2	PRA1 domain family member 2 [Source:HGNC Symbol;Acc:HGNC:28911]
0.346	0.117	1	neural	IDS	iduronate 2-sulfatase [Source:HGNC Symbol;Acc:HGNC:5389]
0.846	0.651	1	neural	YBX1	Y-box binding protein 1 [Source:HGNC Symbol;Acc:HGNC:8014]
0.269	0.078	1	neural	PMVK	phosphomevalonate kinase [Source:HGNC Symbol;Acc:HGNC:9141]
0.615	0.304	1	neural	ADD1	adducin 1 [Source:HGNC Symbol;Acc:HGNC:243]
0.462	0.19	1	neural	MAD2L2	mitotic arrest deficient 2 like 2 [Source:HGNC Symbol;Acc:HGNC:6764]
0.538	0.261	1	neural	SPAG7	sperm associated antigen 7 [Source:HGNC Symbol;Acc:HGNC:11216]
0.269	0.076	1	neural	SLC41A3	solute carrier family 41 member 3 [Source:HGNC Symbol;Acc:HGNC:31046]
0.346	0.125	1	neural	FADS2	fatty acid desaturase 2 [Source:HGNC Symbol;Acc:HGNC:3575]
0.923	0.726	1	neural	DYNLL1	dynein light chain LC8-type 1 [Source:HGNC Symbol;Acc:HGNC:15476]
0.423	0.172	1	neural	FARSB	phenylalanyl-tRNA synthetase subunit beta [Source:HGNC Symbol;Acc:HGNC:17800]
0.346	0.123	1	neural	MAPK3	mitogen-activated protein kinase 3 [Source:HGNC Symbol;Acc:HGNC:6877]
0.462	0.199	1	neural	MEAF6	MYST/Esa1 associated factor 6 [Source:HGNC Symbol;Acc:HGNC:25674]
0.269	0.079	1	neural	LPCAT4	lysophosphatidylcholine acyltransferase 4 [Source:HGNC Symbol;Acc:HGNC:30059]
0.385	0.151	1	neural	HGSNAT	heparan-alpha-glucosaminide N-acetyltransferase [Source:HGNC Symbol;Acc:HGNC:26527]
0.346	0.132	1	neural	ACOT7	acyl-CoA thioesterase 7 [Source:HGNC Symbol;Acc:HGNC:24157]
0.577	0.296	1	neural	SMDT1	single-pass membrane protein with aspartate rich tail 1 [Source:HGNC Symbol;Acc:HGNC:25055]
0.538	0.29	1	neural	FSCN1	fascin actin-bundling protein 1 [Source:HGNC Symbol;Acc:HGNC:11148]
0.385	0.156	1	neural	DCTN3	dynactin subunit 3 [Source:HGNC Symbol;Acc:HGNC:2713]
0.269	0.082	1	neural	HID1	HID1 domain containing [Source:HGNC Symbol;Acc:HGNC:15736]
0.269	0.081	1	neural	RUFY3	RUN and FYVE domain containing 3 [Source:HGNC Symbol;Acc:HGNC:30285]
0.423	0.191	1	neural	TBCB	tubulin folding cofactor B [Source:HGNC Symbol;Acc:HGNC:1989]
0.538	0.281	1	neural	H1FX	H1 histone family member X [Source:HGNC Symbol;Acc:HGNC:4722]
0.346	0.135	1	neural	GRK3	G protein-coupled receptor kinase 3 [Source:HGNC Symbol;Acc:HGNC:290]
0.692	0.421	1	neural	PTMS	parathymosin [Source:HGNC Symbol;Acc:HGNC:9629]
0.269	0.088	1	neural	ENO2	enolase 2 [Source:HGNC Symbol;Acc:HGNC:3353]
0.346	0.132	1	neural	YPEL3	yippee like 3 [Source:HGNC Symbol;Acc:HGNC:18327]
0.269	0.089	1	neural	MIR1244-3	microRNA 1244-3 [Source:HGNC Symbol;Acc:HGNC:38390]
0.731	0.486	1	neural	SPTBN1	spectrin beta, non-erythrocytic 1 [Source:HGNC Symbol;Acc:HGNC:11275]
0.346	0.136	1	neural	CLIP3	CAP-Gly domain containing linker protein 3 [Source:HGNC Symbol;Acc:HGNC:24314]
0.423	0.19	1	neural	MIEN1	migration and invasion enhancer 1 [Source:HGNC Symbol;Acc:HGNC:28230]
0.846	0.616	1	neural	SOD1	superoxide dismutase 1 [Source:HGNC Symbol;Acc:HGNC:11179]
0.462	0.203	1	neural	IMMT	inner membrane mitochondrial protein [Source:HGNC Symbol;Acc:HGNC:6047]
0.577	0.313	1	neural	PTMAP2	prothymosin alpha pseudogene 2 [Source:HGNC Symbol;Acc:HGNC:9625]
0.423	0.183	1	neural	EIF2AK2	eukaryotic translation initiation factor 2 alpha kinase 2 [Source:HGNC Symbol;Acc:HGNC:9437]
0.346	0.131	1	neural	PRKACA	protein kinase cAMP-activated catalytic subunit alpha [Source:HGNC Symbol;Acc:HGNC:9380]
0.423	0.179	1	neural	KLHL23	kelch like family member 23 [Source:HGNC Symbol;Acc:HGNC:27506]
0.577	0.322	1	neural	RBFOX2	RNA binding fox-1 homolog 2 [Source:HGNC Symbol;Acc:HGNC:9906]
0.385	0.158	1	neural	SMARCB1	SWI/SNF related, matrix associated, actin dependent regulator of chromatin, subfamily b, member 1 [Source:HGNC Symbol;Acc:HGNC:11103]
0.385	0.163	1	neural	TRIO	trio Rho guanine nucleotide exchange factor [Source:HGNC Symbol;Acc:HGNC:12303]
0.462	0.222	1	neural	CSNK1E	casein kinase 1 epsilon [Source:HGNC Symbol;Acc:HGNC:2453]
0.5	0.264	1	neural	RTN3	reticulon 3 [Source:HGNC Symbol;Acc:HGNC:10469]
0.5	0.249	1	neural	GAPDH	glyceraldehyde-3-phosphate dehydrogenase [Source:HGNC Symbol;Acc:HGNC:4141]
0.269	0.091	1	neural	FNDC3B	fibronectin type III domain containing 3B [Source:HGNC Symbol;Acc:HGNC:24670]
0.269	0.09	1	neural	ATP13A3	ATPase 13A3 [Source:HGNC Symbol;Acc:HGNC:24113]
0.462	0.233	1	neural	VPS29	VPS29, retromer complex component [Source:HGNC Symbol;Acc:HGNC:14340]
0.269	0.094	1	neural	ZHX1	zinc fingers and homeoboxes 1 [Source:HGNC Symbol;Acc:HGNC:12871]
0.308	0.111	1	neural	MED29	mediator complex subunit 29 [Source:HGNC Symbol;Acc:HGNC:23074]
0.308	0.11	1	neural	NKIRAS2	NFKB inhibitor interacting Ras like 2 [Source:HGNC Symbol;Acc:HGNC:17898]
0.923	0.853	1	neural	CFL1	cofilin 1 [Source:HGNC Symbol;Acc:HGNC:1874]
0.5	0.267	1	neural	HMGCR	3-hydroxy-3-methylglutaryl-CoA reductase [Source:HGNC Symbol;Acc:HGNC:5006]
0.5	0.248	1	neural	SARS	seryl-tRNA synthetase [Source:HGNC Symbol;Acc:HGNC:10537]
0.654	0.409	1	neural	MGST3	microsomal glutathione S-transferase 3 [Source:HGNC Symbol;Acc:HGNC:7064]
0.346	0.15	1	neural	CDC42BPB	CDC42 binding protein kinase beta [Source:HGNC Symbol;Acc:HGNC:1738]
0.423	0.19	1	neural	CTXN1	cortexin 1 [Source:HGNC Symbol;Acc:HGNC:31108]
0.269	0.094	1	neural	AP1B1	adaptor related protein complex 1 subunit beta 1 [Source:HGNC Symbol;Acc:HGNC:554]
0.923	0.858	1	neural	MYL6	myosin light chain 6 [Source:HGNC Symbol;Acc:HGNC:7587]
0.269	0.094	1	neural	ZBTB5	zinc finger and BTB domain containing 5 [Source:HGNC Symbol;Acc:HGNC:23836]
0.5	0.247	1	neural	CDK16	cyclin dependent kinase 16 [Source:HGNC Symbol;Acc:HGNC:8749]
0.5	0.232	1	neural	TIMM17B	translocase of inner mitochondrial membrane 17B [Source:HGNC Symbol;Acc:HGNC:17310]
0.269	0.095	1	neural	ARL14EP	ADP ribosylation factor like GTPase 14 effector protein [Source:HGNC Symbol;Acc:HGNC:26798]
0.462	0.228	1	neural	ATP6V0B	ATPase H+ transporting V0 subunit b [Source:HGNC Symbol;Acc:HGNC:861]
0.269	0.098	1	neural	DTD1	D-tyrosyl-tRNA deacylase 1 [Source:HGNC Symbol;Acc:HGNC:16219]
0.423	0.216	1	neural	MRPL27	mitochondrial ribosomal protein L27 [Source:HGNC Symbol;Acc:HGNC:14483]
0.962	0.925	1	neural	PTMA	prothymosin alpha [Source:HGNC Symbol;Acc:HGNC:9623]
0.308	0.118	1	neural	TTYH3	tweety family member 3 [Source:HGNC Symbol;Acc:HGNC:22222]
0.385	0.185	1	neural	KIF1B	kinesin family member 1B [Source:HGNC Symbol;Acc:HGNC:16636]
0.269	0.1	1	neural	ZNF358	zinc finger protein 358 [Source:HGNC Symbol;Acc:HGNC:16838]
0.615	0.423	1	neural	PSMB5	proteasome subunit beta 5 [Source:HGNC Symbol;Acc:HGNC:9542]
0.269	0.098	1	neural	STMN3	stathmin 3 [Source:HGNC Symbol;Acc:HGNC:15926]
0.423	0.199	1	neural	MYADM	myeloid associated differentiation marker [Source:HGNC Symbol;Acc:HGNC:7544]
0.5	0.274	1	neural	ATXN7L3B	ataxin 7 like 3B [Source:HGNC Symbol;Acc:HGNC:37931]
0.423	0.204	1	neural	BEX2	brain expressed X-linked 2 [Source:HGNC Symbol;Acc:HGNC:30933]
0.462	0.236	1	neural	EEF1E1	eukaryotic translation elongation factor 1 epsilon 1 [Source:HGNC Symbol;Acc:HGNC:3212]
0.269	0.094	1	neural	ZNF704	zinc finger protein 704 [Source:HGNC Symbol;Acc:HGNC:32291]
0.423	0.215	1	neural	JUP	junction plakoglobin [Source:HGNC Symbol;Acc:HGNC:6207]
0.462	0.24	1	neural	TCP1	t-complex 1 [Source:HGNC Symbol;Acc:HGNC:11655]
0.423	0.195	1	neural	AKT1	AKT serine/threonine kinase 1 [Source:HGNC Symbol;Acc:HGNC:391]
0.269	0.103	1	neural	MXI1	MAX interactor 1, dimerization protein [Source:HGNC Symbol;Acc:HGNC:7534]
0.269	0.1	1	neural	BMPR2	bone morphogenetic protein receptor type 2 [Source:HGNC Symbol;Acc:HGNC:1078]
0.269	0.1	1	neural	SLC39A6	solute carrier family 39 member 6 [Source:HGNC Symbol;Acc:HGNC:18607]
0.615	0.382	1	neural	AP2M1	adaptor related protein complex 2 subunit mu 1 [Source:HGNC Symbol;Acc:HGNC:564]
0.846	0.57	1	neural	DYNLRB1	dynein light chain roadblock-type 1 [Source:HGNC Symbol;Acc:HGNC:15468]
0.5	0.277	1	neural	ETFB	electron transfer flavoprotein subunit beta [Source:HGNC Symbol;Acc:HGNC:3482]
0.269	0.109	1	neural	SYNGR1	synaptogyrin 1 [Source:HGNC Symbol;Acc:HGNC:11498]
0.692	0.442	1	neural	NDUFC2	NADH:ubiquinone oxidoreductase subunit C2 [Source:HGNC Symbol;Acc:HGNC:7706]
0.692	0.66	1	neural	CALM2	calmodulin 2 [Source:HGNC Symbol;Acc:HGNC:1445]
0.346	0.147	1	neural	SLIT3	slit guidance ligand 3 [Source:HGNC Symbol;Acc:HGNC:11087]
0.346	0.15	1	neural	PFKL	phosphofructokinase, liver type [Source:HGNC Symbol;Acc:HGNC:8876]
0.269	0.106	1	neural	PARP6	poly(ADP-ribose) polymerase family member 6 [Source:HGNC Symbol;Acc:HGNC:26921]
0.5	0.29	1	neural	MAPRE1	microtubule associated protein RP/EB family member 1 [Source:HGNC Symbol;Acc:HGNC:6890]
0.269	0.105	1	neural	CLDND1	claudin domain containing 1 [Source:HGNC Symbol;Acc:HGNC:1322]
0.269	0.105	1	neural	PSMA6P1	proteasome subunit alpha 6 pseudogene 1 [Source:HGNC Symbol;Acc:HGNC:17460]
0.462	0.25	1	neural	COX7A2L	cytochrome c oxidase subunit 7A2 like [Source:HGNC Symbol;Acc:HGNC:2289]
0.538	0.358	1	neural	PSMD8	proteasome 26S subunit, non-ATPase 8 [Source:HGNC Symbol;Acc:HGNC:9566]
0.577	0.366	1	neural	DYNC1H1	dynein cytoplasmic 1 heavy chain 1 [Source:HGNC Symbol;Acc:HGNC:2961]
0.385	0.179	1	neural	SPATS2	spermatogenesis associated serine rich 2 [Source:HGNC Symbol;Acc:HGNC:18650]
0.731	0.6	1	neural	EDF1	endothelial differentiation related factor 1 [Source:HGNC Symbol;Acc:HGNC:3164]
0.269	0.113	1	neural	PPP1R2	protein phosphatase 1 regulatory inhibitor subunit 2 [Source:HGNC Symbol;Acc:HGNC:9288]
0.308	0.133	1	neural	ADIPOR1	adiponectin receptor 1 [Source:HGNC Symbol;Acc:HGNC:24040]
0.269	0.113	1	neural	RNF20	ring finger protein 20 [Source:HGNC Symbol;Acc:HGNC:10062]
0.269	0.117	1	neural	VAMP2	vesicle associated membrane protein 2 [Source:HGNC Symbol;Acc:HGNC:12643]
0.269	0.108	1	neural	SLC29A4	solute carrier family 29 member 4 [Source:HGNC Symbol;Acc:HGNC:23097]
0.269	0.114	1	neural	PLEKHO1	pleckstrin homology domain containing O1 [Source:HGNC Symbol;Acc:HGNC:24310]
