# Supplementary material for: A 3D system to model human pancreas development and its reference single-cell transcriptome atlas identify signaling pathways required for progenitor expansion
Source: Nat Commun. 2021 May 25;12:3144. doi: 10.1038/s41467-021-23295-6 (PMC8149728; doi:10.1038/s41467-021-23295-6)
Supplement: Supplementary file 3 — Supplementary Data 2 [file 41467_2021_23295_MOESM3_ESM.xlsx]

## Sheet: Interactome_7w
	Supplementary Data 2. InterCom analysis of ligand-receptor pairs and downstream pathways
Ligand Population	Ligand	Ligand Expression (in % of cells)	Receptor	Receptor Population	Receptor Expression (in % of cells)	Score*	Significance (Percentile)		* Score= the strength of the interaction calculated as the product of average non-zero expression values of the ligand in “Lig.pop” and the receptor in “Rec.pop
mesenchyme	TDGF1	0.425606	ACVR2B	mesenchyme	0.083045	2.2019	0.952414
tip	BMP7	0.111111	ACVR2B	mesenchyme	0.083045	1.89394	0.902069
proliferating	TDGF1	0.76824	ACVR2B	mesenchyme	0.083045	3.17155	0.991724
mesenchyme	GAS6	0.15917	AXL	mesenchyme	0.16609	2.5625	0.97431
tip	TDGF1	0.434343	BMPR2	mesenchyme	0.131488	2.08078	0.936724
tip	BMP7	0.111111	BMPR2	mesenchyme	0.131488	2.39234	0.966207
proliferating	TDGF1	0.76824	BMPR2	mesenchyme	0.131488	4.00617	0.996207
mesenchyme	TDGF1	0.425606	BMPR2	mesenchyme	0.131488	2.78134	0.98431
mesenchyme	LAMA2	0.117647	DAG1	mesenchyme	0.148789	2.28386	0.958103
proliferating	EDN3	0.0729614	EDNRA	mesenchyme	0.15917	2.41688	0.967759
tip	EDN3	0.0505051	EDNRA	mesenchyme	0.15917	2.46522	0.96931
tip	TGFB2	0.0909091	ENG	mesenchyme	0.083045	2.07407	0.936207
trunk	BMP7	0.0790274	ENG	mesenchyme	0.083045	1.89744	0.902586
tip	BMP7	0.111111	ENG	mesenchyme	0.083045	2.42424	0.968103
mesenchyme	FGF2	0.110727	FGFR1	mesenchyme	0.373702	2.51562	0.971724
trunk	FGF2	0.0759878	FGFR1	mesenchyme	0.373702	2.24	0.954483
mesenchyme	NCAM1	0.15917	FGFR1	mesenchyme	0.373702	2.81522	0.985172
proliferating	FGF9	0.0729614	FGFR1	mesenchyme	0.373702	2.67647	0.980862
tip	FGF9	0.0505051	FGFR1	mesenchyme	0.373702	2.1	0.93931
proliferating	FGF2	0.197425	FGFR1	mesenchyme	0.373702	2.24457	0.954828
trunk	FGF9	0.0759878	FGFR1	mesenchyme	0.373702	2.59	0.976034
proliferating	FGF9	0.0729614	FGFR2	mesenchyme	0.266436	2.12529	0.941552
mesenchyme	FGF2	0.110727	FGFR2	mesenchyme	0.266436	1.99756	0.916897
trunk	FGF9	0.0759878	FGFR2	mesenchyme	0.266436	2.05662	0.934828
mesenchyme	SLIT2	0.245675	GPC1	mesenchyme	0.103806	1.99577	0.916897
proliferating	VEGFA	0.236052	GPC1	mesenchyme	0.103806	2.26909	0.956724
tip	VEGFA	0.373737	GPC1	mesenchyme	0.103806	2.56486	0.97431
trunk	VEGFA	0.306991	GPC1	mesenchyme	0.103806	2.13663	0.943276
proliferating	COL18A1	0.257511	GPC1	mesenchyme	0.103806	2.25333	0.955862
mesenchyme	VEGFA	0.15917	GPC1	mesenchyme	0.103806	1.89348	0.901897
trunk	INS	0.0516717	IGF1R	mesenchyme	0.103806	3.97647	0.995862
proliferating	INS	0.0600858	IGF1R	mesenchyme	0.103806	4.45714	0.996897
mesenchyme	INS	0.0519031	IGF1R	mesenchyme	0.103806	2.68667	0.981207
proliferating	ANGPT2	0.0600858	ITGA5	mesenchyme	0.083045	2.14286	0.944138
trunk	ANGPT2	0.0790274	ITGA5	mesenchyme	0.083045	1.98718	0.916379
mesenchyme	FBN1	0.321799	ITGA5	mesenchyme	0.083045	2.84946	0.985862
mesenchyme	SPP1	0.3391	ITGA5	mesenchyme	0.083045	3.79252	0.994828
mesenchyme	FGB	0.217993	ITGA5	mesenchyme	0.083045	3.4127	0.992759
proliferating	FGB	0.120172	ITGA5	mesenchyme	0.083045	3.03571	0.990862
proliferating	COL18A1	0.257511	ITGA5	mesenchyme	0.083045	2.88889	0.986379
trunk	FGB	0.191489	ITGA5	mesenchyme	0.083045	3.67725	0.994483
tip	LGALS3BP	0.111111	ITGA5	mesenchyme	0.083045	1.9697	0.914138
tip	FGB	0.40404	ITGA5	mesenchyme	0.083045	5.125	0.998276
trunk	SPP1	0.37386	ITGA5	mesenchyme	0.083045	4.5664	0.996897
proliferating	COL1A1	0.630901	ITGA5	mesenchyme	0.083045	4.65986	0.997414
mesenchyme	TIMP2	0.121107	ITGA5	mesenchyme	0.083045	2.33333	0.963966
trunk	COL18A1	0.334347	ITGA5	mesenchyme	0.083045	2.39394	0.966379
mesenchyme	ANGPT2	0.0657439	ITGA5	mesenchyme	0.083045	2.89474	0.986897
tip	COL18A1	0.222222	ITGA5	mesenchyme	0.083045	2.27273	0.957241
tip	COL1A1	0.565657	ITGA5	mesenchyme	0.083045	3.95833	0.995862
tip	ANGPT2	0.0808081	ITGA5	mesenchyme	0.083045	2.29167	0.960172
proliferating	FN1	0.583691	ITGA5	mesenchyme	0.083045	3.60294	0.99431
trunk	TIMP2	0.0547112	ITGA5	mesenchyme	0.083045	2.31481	0.961552
proliferating	TIMP2	0.0515021	ITGA5	mesenchyme	0.083045	2.08333	0.937759
mesenchyme	COL18A1	0.224913	ITGA5	mesenchyme	0.083045	2.12821	0.941897
tip	SPP1	0.262626	ITGA5	mesenchyme	0.083045	2.69231	0.981379
trunk	COL1A1	0.571429	ITGA5	mesenchyme	0.083045	3.76773	0.994828
trunk	FN1	0.699088	ITGA5	mesenchyme	0.083045	5.18116	0.998276
mesenchyme	FN1	0.802768	ITGA5	mesenchyme	0.083045	5.59626	0.998448
proliferating	SPP1	0.343348	ITGA5	mesenchyme	0.083045	4.04167	0.996207
mesenchyme	COL1A1	0.982699	ITGA5	mesenchyme	0.083045	28.3685	1
proliferating	LGALS3BP	0.107296	ITGA5	mesenchyme	0.083045	2.06667	0.935172
tip	FN1	0.838384	ITGA5	mesenchyme	0.083045	8.29317	0.999138
trunk	LGALS3BP	0.118541	ITGA5	mesenchyme	0.083045	1.88034	0.900172
mesenchyme	LGALS3BP	0.0968858	ITGA5	mesenchyme	0.083045	2.44048	0.968276
proliferating	THBS1	0.128755	ITGA6	mesenchyme	0.100346	2.26667	0.956552
proliferating	FGB	0.120172	ITGB1	mesenchyme	0.249135	2.47917	0.96931
trunk	RELN	0.246201	ITGB1	mesenchyme	0.249135	2.31893	0.961897
proliferating	SPP1	0.343348	ITGB1	mesenchyme	0.249135	3.30069	0.992586
trunk	FGB	0.191489	ITGB1	mesenchyme	0.249135	3.00309	0.990345
mesenchyme	FBN1	0.321799	ITGB1	mesenchyme	0.249135	2.32706	0.962241
mesenchyme	ANGPT2	0.0657439	ITGB1	mesenchyme	0.249135	2.36404	0.964138
proliferating	THBS1	0.128755	ITGB1	mesenchyme	0.249135	2.63148	0.978621
mesenchyme	FGB	0.217993	ITGB1	mesenchyme	0.249135	2.78704	0.984483
proliferating	LAMA1	0.201717	ITGB1	mesenchyme	0.249135	2.25887	0.956207
mesenchyme	FBLN1	0.318339	ITGB1	mesenchyme	0.249135	2.07126	0.936034
trunk	FN1	0.699088	ITGB1	mesenchyme	0.249135	4.23128	0.996379
trunk	TIMP2	0.0547112	ITGB1	mesenchyme	0.249135	1.89043	0.901207
proliferating	FN1	0.583691	ITGB1	mesenchyme	0.249135	2.9424	0.987759
tip	RELN	0.272727	ITGB1	mesenchyme	0.249135	2.1677	0.947241
tip	SPP1	0.262626	ITGB1	mesenchyme	0.249135	2.19872	0.950172
mesenchyme	SPP1	0.3391	ITGB1	mesenchyme	0.249135	3.09722	0.991552
trunk	SPP1	0.37386	ITGB1	mesenchyme	0.249135	3.72922	0.994655
mesenchyme	VCAN	0.273356	ITGB1	mesenchyme	0.249135	2.05028	0.933448
trunk	LAMA1	0.197568	ITGB1	mesenchyme	0.249135	2.01026	0.927069
proliferating	RELN	0.248927	ITGB1	mesenchyme	0.249135	2.06513	0.935172
proliferating	FBLN1	0.197425	ITGB1	mesenchyme	0.249135	1.89372	0.901897
mesenchyme	FN1	0.802768	ITGB1	mesenchyme	0.249135	4.57028	0.996897
tip	FN1	0.838384	ITGB1	mesenchyme	0.249135	6.77276	0.999138
tip	FGB	0.40404	ITGB1	mesenchyme	0.249135	4.18542	0.996379
mesenchyme	TIMP2	0.121107	ITGB1	mesenchyme	0.249135	1.90556	0.903276
mesenchyme	LGALS3BP	0.0968858	ITGB1	mesenchyme	0.249135	1.99306	0.916897
mesenchyme	RELN	0.15917	ITGB1	mesenchyme	0.249135	2.16002	0.94569
trunk	SPP1	0.37386	ITGB5	mesenchyme	0.0899654	3.68824	0.994483
tip	SPP1	0.262626	ITGB5	mesenchyme	0.0899654	2.17456	0.948103
proliferating	SPP1	0.343348	ITGB5	mesenchyme	0.0899654	3.26442	0.992586
mesenchyme	SPP1	0.3391	ITGB5	mesenchyme	0.0899654	3.06319	0.990862
mesenchyme	APOE	0.570934	LDLR	mesenchyme	0.107266	2.40156	0.966897
tip	APOE	0.727273	LDLR	mesenchyme	0.107266	2.40367	0.967069
trunk	APOE	0.516717	LDLR	mesenchyme	0.107266	2.44326	0.968621
proliferating	APOE	0.660944	LDLR	mesenchyme	0.107266	2.67386	0.980862
tip	APOB	0.151515	LDLR	mesenchyme	0.107266	1.90968	0.904483
trunk	APOB	0.0851064	LDLR	mesenchyme	0.107266	2.17396	0.947931
trunk	APOE	0.516717	LRP1	mesenchyme	0.200692	3.31765	0.992586
proliferating	CALR	0.206009	LRP1	mesenchyme	0.200692	2.56609	0.97431
mesenchyme	MDK	0.937716	LRP1	mesenchyme	0.200692	7.34992	0.999138
trunk	THBS1	0.0942249	LRP1	mesenchyme	0.200692	1.88209	0.900172
proliferating	APOE	0.660944	LRP1	mesenchyme	0.200692	3.63077	0.99431
mesenchyme	TFPI	0.155709	LRP1	mesenchyme	0.200692	2.16092	0.945862
tip	APOE	0.727273	LRP1	mesenchyme	0.200692	3.26389	0.992586
trunk	LIPC	0.0577508	LRP1	mesenchyme	0.200692	2.13249	0.942241
proliferating	MDK	0.901288	LRP1	mesenchyme	0.200692	9.52348	0.99931
trunk	PLAT	0.0547112	LRP1	mesenchyme	0.200692	1.98084	0.91569
trunk	MDK	0.933131	LRP1	mesenchyme	0.200692	9.65023	0.99931
mesenchyme	CALR	0.190311	LRP1	mesenchyme	0.200692	2.09216	0.937931
tip	PSAP	0.555556	LRP1	mesenchyme	0.200692	2.85831	0.985862
mesenchyme	THBS1	0.0692042	LRP1	mesenchyme	0.200692	2.1069	0.939483
mesenchyme	SERPING1	0.477509	LRP1	mesenchyme	0.200692	2.95952	0.987759
proliferating	SERPING1	0.493562	LRP1	mesenchyme	0.200692	2.87496	0.985862
proliferating	SERPINA1	0.618026	LRP1	mesenchyme	0.200692	4.5807	0.997069
tip	MDK	0.979798	LRP1	mesenchyme	0.200692	9.57376	0.99931
tip	SERPINA1	0.858586	LRP1	mesenchyme	0.200692	4.9574	0.998103
mesenchyme	PSAP	0.491349	LRP1	mesenchyme	0.200692	2.68213	0.980862
trunk	SERPING1	0.489362	LRP1	mesenchyme	0.200692	3.05012	0.990862
proliferating	THBS1	0.128755	LRP1	mesenchyme	0.200692	3.13333	0.991552
proliferating	SERPINE2	0.111588	LRP1	mesenchyme	0.200692	2.11936	0.941207
trunk	PSAP	0.425532	LRP1	mesenchyme	0.200692	3.00985	0.990345
mesenchyme	SERPINA1	0.543253	LRP1	mesenchyme	0.200692	3.70591	0.994655
tip	SERPING1	0.454545	LRP1	mesenchyme	0.200692	2.84521	0.98569
mesenchyme	APOE	0.570934	LRP1	mesenchyme	0.200692	3.26102	0.992586
mesenchyme	SERPINE2	0.124567	LRP1	mesenchyme	0.200692	2.25096	0.955862
tip	THBS1	0.0707071	LRP1	mesenchyme	0.200692	2.08374	0.937759
mesenchyme	LIPC	0.0692042	LRP1	mesenchyme	0.200692	1.94483	0.91069
proliferating	PSAP	0.545064	LRP1	mesenchyme	0.200692	3.45832	0.993621
trunk	SERPINA1	0.772036	LRP1	mesenchyme	0.200692	4.9833	0.998103
tip	CALR	0.282828	LRP1	mesenchyme	0.200692	2.25739	0.956207
trunk	CALR	0.215805	LRP1	mesenchyme	0.200692	2.60223	0.976552
mesenchyme	PLAT	0.463668	LRP1	mesenchyme	0.200692	3.45908	0.993621
mesenchyme	IGFBP4	0.273356	LRP6	mesenchyme	0.107266	2.1421	0.943966
mesenchyme	EGFL7	0.0657439	NOTCH1	mesenchyme	0.141869	2.05135	0.933793
mesenchyme	SEMA3C	0.0553633	NRP2	mesenchyme	0.152249	1.90909	0.904483
tip	VEGFA	0.373737	NRP2	mesenchyme	0.152249	2.86978	0.985862
mesenchyme	VEGFA	0.15917	NRP2	mesenchyme	0.152249	2.11858	0.941207
trunk	VEGFA	0.306991	NRP2	mesenchyme	0.152249	2.39064	0.96569
trunk	SEMA3C	0.136778	NRP2	mesenchyme	0.152249	2.42424	0.968103
tip	SEMA3C	0.0909091	NRP2	mesenchyme	0.152249	2.74747	0.982759
proliferating	SEMA3C	0.11588	NRP2	mesenchyme	0.152249	2.37037	0.965
proliferating	VEGFA	0.236052	NRP2	mesenchyme	0.152249	2.53884	0.972759
tip	PDGFA	0.20202	PDGFRA	mesenchyme	0.155709	2.02778	0.930345
trunk	PDGFA	0.0851064	PDGFRA	mesenchyme	0.155709	2.02778	0.930345
mesenchyme	PDGFA	0.0865052	PDGFRA	mesenchyme	0.155709	2.01156	0.927241
proliferating	PDGFA	0.120172	PDGFRA	mesenchyme	0.155709	1.9119	0.905
mesenchyme	MFGE8	0.16263	PDGFRB	mesenchyme	0.252595	2.09793	0.938621
trunk	MFGE8	0.170213	PDGFRB	mesenchyme	0.252595	2.13601	0.943276
proliferating	MFGE8	0.296137	PDGFRB	mesenchyme	0.252595	2.31924	0.961897
proliferating	PTN	0.167382	PLXNB2	mesenchyme	0.228374	1.93007	0.909483
mesenchyme	PTN	0.439446	PLXNB2	mesenchyme	0.228374	3.3696	0.992586
mesenchyme	NID1	0.373702	PTPRF	mesenchyme	0.228374	2.65909	0.979655
mesenchyme	SLIT2	0.245675	ROBO1	mesenchyme	0.138408	2.22606	0.953966
tip	FN1	0.838384	SDC2	mesenchyme	0.17301	6.66771	0.999138
mesenchyme	FN1	0.802768	SDC2	mesenchyme	0.17301	4.4994	0.996897
mesenchyme	FGF2	0.110727	SDC2	mesenchyme	0.17301	1.92625	0.907586
proliferating	FN1	0.583691	SDC2	mesenchyme	0.17301	2.89676	0.986897
trunk	FN1	0.699088	SDC2	mesenchyme	0.17301	4.16565	0.996379
proliferating	TDGF1	0.76824	ACVR1B	proliferating	0.133047	3.7322	0.994828
mesenchyme	TDGF1	0.425606	ACVR1B	proliferating	0.133047	2.59114	0.976034
mesenchyme	GAS6	0.15917	AXL	proliferating	0.175966	2.37805	0.96069
trunk	TDGF1	0.3769	BMPR2	proliferating	0.0686695	1.99395	0.90431
proliferating	TDGF1	0.76824	BMPR2	proliferating	0.0686695	4.37675	0.996034
trunk	BMP7	0.0790274	BMPR2	proliferating	0.0686695	2.04567	0.921034
mesenchyme	TDGF1	0.425606	BMPR2	proliferating	0.0686695	3.03862	0.989655
tip	TDGF1	0.434343	BMPR2	proliferating	0.0686695	2.27326	0.950517
tip	BMP7	0.111111	BMPR2	proliferating	0.0686695	2.61364	0.976897
mesenchyme	LAMA2	0.117647	DAG1	proliferating	0.244635	2.34056	0.958103
tip	COL1A1	0.565657	DDR1	proliferating	0.188841	2.8608	0.98431
tip	COL2A1	0.565657	DDR1	proliferating	0.188841	2.23701	0.945
tip	COL1A2	0.282828	DDR1	proliferating	0.188841	1.9789	0.901897
trunk	COL2A1	0.586626	DDR1	proliferating	0.188841	2.38413	0.96069
mesenchyme	COL1A2	0.851211	DDR1	proliferating	0.188841	5.28825	0.997241
mesenchyme	COL1A1	0.982699	DDR1	proliferating	0.188841	20.5027	1
proliferating	COL2A1	0.480687	DDR1	proliferating	0.188841	2.60268	0.976724
trunk	COL1A1	0.571429	DDR1	proliferating	0.188841	2.72304	0.980172
proliferating	COL1A1	0.630901	DDR1	proliferating	0.188841	3.36781	0.993621
mesenchyme	COL3A1	0.820069	DDR1	proliferating	0.188841	5.27052	0.997241
proliferating	VEGFA	0.236052	EPHB2	proliferating	0.167382	2.19301	0.938448
tip	VEGFA	0.373737	EPHB2	proliferating	0.167382	2.47886	0.968276
trunk	VEGFA	0.306991	EPHB2	proliferating	0.167382	2.06499	0.923621
mesenchyme	INS	0.0519031	IGF1R	proliferating	0.201717	3.12199	0.991034
trunk	INS	0.0516717	IGF1R	proliferating	0.201717	4.62078	0.996379
proliferating	INS	0.0600858	IGF1R	proliferating	0.201717	5.17933	0.997241
proliferating	IGF2	0.0987124	IGF1R	proliferating	0.201717	2.16744	0.936207
trunk	INS	0.0516717	INSR	proliferating	0.103004	3.56863	0.994655
proliferating	INS	0.0600858	INSR	proliferating	0.103004	4	0.995345
mesenchyme	INS	0.0519031	INSR	proliferating	0.103004	2.41111	0.963621
proliferating	THBS1	0.128755	ITGA6	proliferating	0.206009	2.45694	0.966034
proliferating	ANGPT2	0.0600858	ITGB1	proliferating	0.381974	2.687	0.97931
mesenchyme	VCAN	0.273356	ITGB1	proliferating	0.381974	3.14806	0.991379
tip	ANGPT2	0.0808081	ITGB1	proliferating	0.381974	2.8736	0.984483
proliferating	RELN	0.248927	ITGB1	proliferating	0.381974	3.17086	0.991379
tip	FGB	0.40404	ITGB1	proliferating	0.381974	6.4264	0.998793
tip	FN1	0.838384	ITGB1	proliferating	0.381974	10.3991	0.999138
trunk	LAMA1	0.197568	ITGB1	proliferating	0.381974	3.0866	0.989828
mesenchyme	FBLN1	0.318339	ITGB1	proliferating	0.381974	3.18026	0.991552
proliferating	SPP1	0.343348	ITGB1	proliferating	0.381974	5.06798	0.997241
tip	THBS1	0.0707071	ITGB1	proliferating	0.381974	2.687	0.97931
trunk	FN1	0.699088	ITGB1	proliferating	0.381974	6.49682	0.998793
mesenchyme	THBS1	0.0692042	ITGB1	proliferating	0.381974	2.71685	0.98
tip	TIMP2	0.0707071	ITGB1	proliferating	0.381974	2.08989	0.926552
tip	VCAN	0.0808081	ITGB1	proliferating	0.381974	2.61236	0.976897
proliferating	FBLN1	0.197425	ITGB1	proliferating	0.381974	2.90767	0.985
proliferating	FGB	0.120172	ITGB1	proliferating	0.381974	3.80658	0.995
tip	FBLN1	0.151515	ITGB1	proliferating	0.381974	2.36854	0.960172
proliferating	LAMA1	0.201717	ITGB1	proliferating	0.381974	3.46832	0.994483
trunk	FGB	0.191489	ITGB1	proliferating	0.381974	4.61102	0.996379
proliferating	FN1	0.583691	ITGB1	proliferating	0.381974	4.51785	0.996379
trunk	TIMP2	0.0547112	ITGB1	proliferating	0.381974	2.90262	0.985
mesenchyme	ANGPT2	0.0657439	ITGB1	proliferating	0.381974	3.6298	0.994828
mesenchyme	FGB	0.217993	ITGB1	proliferating	0.381974	4.27929	0.995862
mesenchyme	TIMP2	0.121107	ITGB1	proliferating	0.381974	2.92584	0.985517
tip	LGALS3BP	0.111111	ITGB1	proliferating	0.381974	2.46987	0.967414
tip	RELN	0.272727	ITGB1	proliferating	0.381974	3.32834	0.993103
tip	LAMA1	0.181818	ITGB1	proliferating	0.381974	2.78652	0.982759
proliferating	TIMP2	0.0515021	ITGB1	proliferating	0.381974	2.61236	0.976897
proliferating	LGALS3BP	0.107296	ITGB1	proliferating	0.381974	2.59146	0.976034
trunk	THBS1	0.0942249	ITGB1	proliferating	0.381974	2.42697	0.963966
trunk	ANGPT2	0.0790274	ITGB1	proliferating	0.381974	2.49179	0.968621
trunk	LGALS3BP	0.118541	ITGB1	proliferating	0.381974	2.35782	0.958966
mesenchyme	RELN	0.15917	ITGB1	proliferating	0.381974	3.31656	0.992759
trunk	RELN	0.246201	ITGB1	proliferating	0.381974	3.56055	0.994655
mesenchyme	FBN1	0.321799	ITGB1	proliferating	0.381974	3.57303	0.994655
mesenchyme	FN1	0.802768	ITGB1	proliferating	0.381974	7.01734	0.998793
trunk	FBLN1	0.142857	ITGB1	proliferating	0.381974	2.49008	0.968621
proliferating	THBS1	0.128755	ITGB1	proliferating	0.381974	4.04045	0.995345
tip	SPP1	0.262626	ITGB1	proliferating	0.381974	3.37597	0.993621
trunk	VCAN	0.130699	ITGB1	proliferating	0.381974	2.4787	0.968276
trunk	SPP1	0.37386	ITGB1	proliferating	0.381974	5.72595	0.997759
proliferating	VCAN	0.257511	ITGB1	proliferating	0.381974	2.71685	0.98
mesenchyme	SPP1	0.3391	ITGB1	proliferating	0.381974	4.75556	0.996552
mesenchyme	LGALS3BP	0.0968858	ITGB1	proliferating	0.381974	3.06019	0.989655
mesenchyme	LAMA1	0.100346	ITGB1	proliferating	0.381974	2.73847	0.981379
trunk	SPP1	0.37386	ITGB5	proliferating	0.236052	3.78596	0.995
proliferating	SPP1	0.343348	ITGB5	proliferating	0.236052	3.35091	0.993276
tip	SPP1	0.262626	ITGB5	proliferating	0.236052	2.23217	0.944655
mesenchyme	SPP1	0.3391	ITGB5	proliferating	0.236052	3.14434	0.991379
mesenchyme	APOE	0.570934	LDLR	proliferating	0.167382	2.47646	0.968276
trunk	APOE	0.516717	LDLR	proliferating	0.167382	2.51946	0.971379
tip	APOE	0.727273	LDLR	proliferating	0.167382	2.47863	0.968276
proliferating	APOE	0.660944	LDLR	proliferating	0.167382	2.75724	0.982241
trunk	APOB	0.0851064	LDLR	proliferating	0.167382	2.24176	0.946379
trunk	MDK	0.933131	LRP1	proliferating	0.103004	7.1949	0.998793
mesenchyme	SERPINA1	0.543253	LRP1	proliferating	0.103004	2.763	0.982414
mesenchyme	PLAT	0.463668	LRP1	proliferating	0.103004	2.57898	0.975345
mesenchyme	PSAP	0.491349	LRP1	proliferating	0.103004	1.99971	0.905345
mesenchyme	APOE	0.570934	LRP1	proliferating	0.103004	2.43131	0.964483
tip	APOE	0.727273	LRP1	proliferating	0.103004	2.43345	0.964828
tip	SERPINA1	0.858586	LRP1	proliferating	0.103004	3.69608	0.994828
tip	PSAP	0.555556	LRP1	proliferating	0.103004	2.13106	0.932069
proliferating	SERPINA1	0.618026	LRP1	proliferating	0.103004	3.41522	0.994483
trunk	SERPING1	0.489362	LRP1	proliferating	0.103004	2.27407	0.950517
proliferating	MDK	0.901288	LRP1	proliferating	0.103004	7.1004	0.998793
proliferating	PSAP	0.545064	LRP1	proliferating	0.103004	2.57841	0.975345
tip	SERPING1	0.454545	LRP1	proliferating	0.103004	2.1213	0.931207
proliferating	APOE	0.660944	LRP1	proliferating	0.103004	2.70698	0.98
trunk	PSAP	0.425532	LRP1	proliferating	0.103004	2.24405	0.946379
proliferating	SERPING1	0.493562	LRP1	proliferating	0.103004	2.14348	0.933966
trunk	APOE	0.516717	LRP1	proliferating	0.103004	2.47353	0.967759
trunk	SERPINA1	0.772036	LRP1	proliferating	0.103004	3.71539	0.994828
mesenchyme	MDK	0.937716	LRP1	proliferating	0.103004	5.47986	0.997414
proliferating	THBS1	0.128755	LRP1	proliferating	0.103004	2.33611	0.957759
mesenchyme	SERPING1	0.477509	LRP1	proliferating	0.103004	2.20652	0.940172
tip	MDK	0.979798	LRP1	proliferating	0.103004	7.13789	0.998793
mesenchyme	IGFBP4	0.273356	LRP6	proliferating	0.180258	2.53707	0.973276
proliferating	IGFBP4	0.103004	LRP6	proliferating	0.180258	2.05357	0.922241
mesenchyme	EGFL7	0.0657439	NOTCH1	proliferating	0.296137	2.82685	0.983966
mesenchyme	EGFL7	0.0657439	NOTCH3	proliferating	0.287554	2.40377	0.963448
tip	NID1	0.111111	PTPRF	proliferating	0.450644	2.03636	0.919828
mesenchyme	NID1	0.373702	PTPRF	proliferating	0.450644	3.46667	0.994483
proliferating	NID1	0.150215	PTPRF	proliferating	0.450644	2.05714	0.922931
proliferating	HMGB1	0.660944	SDC1	proliferating	0.0858369	3.17143	0.991379
proliferating	MDK	0.901288	SDC1	proliferating	0.0858369	6.46381	0.998793
mesenchyme	PTN	0.439446	SDC1	proliferating	0.0858369	2.65906	0.978276
tip	HMGB1	0.69697	SDC1	proliferating	0.0858369	2.48696	0.968448
trunk	HMGB1	0.519757	SDC1	proliferating	0.0858369	2.44444	0.965345
tip	MDK	0.979798	SDC1	proliferating	0.0858369	6.49794	0.998793
trunk	MDK	0.933131	SDC1	proliferating	0.0858369	6.54984	0.998793
mesenchyme	MDK	0.937716	SDC1	proliferating	0.0858369	4.98856	0.996897
mesenchyme	HMGB1	0.512111	SDC1	proliferating	0.0858369	2.36351	0.959138
proliferating	THBS1	0.128755	SDC1	proliferating	0.0858369	2.12667	0.931552
tip	FN1	0.838384	SDC2	proliferating	0.274678	7.61935	0.998793
trunk	FN1	0.699088	SDC2	proliferating	0.274678	4.76019	0.996552
mesenchyme	FN1	0.802768	SDC2	proliferating	0.274678	5.14157	0.997241
proliferating	FN1	0.583691	SDC2	proliferating	0.274678	3.3102	0.992759
mesenchyme	FGF2	0.110727	SDC2	proliferating	0.274678	2.20117	0.93931
tip	MDK	0.979798	SDC4	proliferating	0.253219	7.6093	0.998793
proliferating	MDK	0.901288	SDC4	proliferating	0.253219	7.56933	0.998793
trunk	MDK	0.933131	SDC4	proliferating	0.253219	7.67007	0.998793
mesenchyme	MDK	0.937716	SDC4	proliferating	0.253219	5.84177	0.998103
mesenchyme	GRN	0.141869	SORT1	proliferating	0.218884	1.99713	0.905
proliferating	GRN	0.201717	SORT1	proliferating	0.218884	2.1627	0.935172
trunk	TGFB2	0.0729483	TGFBR1	proliferating	0.0944206	2.0625	0.923448
tip	TGFB2	0.0909091	TGFBR1	proliferating	0.0944206	2.33333	0.957759
trunk	TDGF1	0.3769	ACVR1B	tip	0.161616	2.16734	0.938103
mesenchyme	TDGF1	0.425606	ACVR1B	tip	0.161616	3.30285	0.988621
proliferating	TDGF1	0.76824	ACVR1B	tip	0.161616	4.75733	0.995862
tip	TDGF1	0.434343	ACVR1B	tip	0.161616	2.47093	0.96069
tip	TDGF1	0.434343	BMPR2	tip	0.0909091	2.10853	0.931897
proliferating	TDGF1	0.76824	BMPR2	tip	0.0909091	4.05959	0.993793
mesenchyme	TDGF1	0.425606	BMPR2	tip	0.0909091	2.81843	0.978276
tip	BMP7	0.111111	BMPR2	tip	0.0909091	2.42424	0.957414
mesenchyme	COL1A2	0.851211	DDR1	tip	0.131313	7.76735	0.999138
trunk	COL2A1	0.586626	DDR1	tip	0.131313	3.50179	0.991207
mesenchyme	COL5A2	0.145329	DDR1	tip	0.131313	2.52747	0.966207
proliferating	COL2A1	0.480687	DDR1	tip	0.131313	3.8228	0.992414
tip	COL2A1	0.565657	DDR1	tip	0.131313	3.28571	0.988621
tip	COL3A1	0.171717	DDR1	tip	0.131313	2.28959	0.948793
tip	COL1A2	0.282828	DDR1	tip	0.131313	2.90659	0.980172
tip	COL1A1	0.565657	DDR1	tip	0.131313	4.20192	0.99431
mesenchyme	COL1A1	0.982699	DDR1	tip	0.131313	30.1143	1
trunk	COL1A2	0.227964	DDR1	tip	0.131313	2.64205	0.970345
trunk	COL1A1	0.571429	DDR1	tip	0.131313	3.99959	0.993103
proliferating	COL3A1	0.124464	DDR1	tip	0.131313	2.68435	0.97431
proliferating	COL1A1	0.630901	DDR1	tip	0.131313	4.94662	0.996207
proliferating	COL1A2	0.27897	DDR1	tip	0.131313	2.42249	0.956724
mesenchyme	COL3A1	0.820069	DDR1	tip	0.131313	7.74132	0.999138
trunk	COL3A1	0.145897	DDR1	tip	0.131313	2.2484	0.944483
mesenchyme	COL11A1	0.0968858	DDR1	tip	0.131313	2.46429	0.960517
mesenchyme	COL2A1	0.228374	DDR1	tip	0.131313	2.30536	0.949483
tip	VEGFA	0.373737	EPHB2	tip	0.131313	2.12474	0.933793
proliferating	FGF9	0.0729614	FGFR1	tip	0.333333	1.99287	0.907241
mesenchyme	NCAM1	0.15917	FGFR1	tip	0.333333	2.09618	0.930172
trunk	FGF2	0.0759878	FGFR4	tip	0.40404	1.984	0.90569
proliferating	FGF9	0.0729614	FGFR4	tip	0.40404	2.37059	0.954483
mesenchyme	FGF2	0.110727	FGFR4	tip	0.40404	2.22812	0.943103
proliferating	FGF2	0.197425	FGFR4	tip	0.40404	1.98804	0.906552
trunk	FGF9	0.0759878	FGFR4	tip	0.40404	2.294	0.949138
trunk	INS	0.0516717	INSR	tip	0.111111	3.89305	0.992759
proliferating	INS	0.0600858	INSR	tip	0.111111	4.36364	0.995
mesenchyme	INS	0.0519031	INSR	tip	0.111111	2.6303	0.97
mesenchyme	THBS1	0.0692042	ITGA6	tip	0.20202	2.08	0.928448
proliferating	LGALS3BP	0.107296	ITGA6	tip	0.20202	1.984	0.90569
proliferating	THBS1	0.128755	ITGA6	tip	0.20202	3.09333	0.986034
tip	THBS1	0.0707071	ITGA6	tip	0.20202	2.05714	0.92569
mesenchyme	LGALS3BP	0.0968858	ITGA6	tip	0.20202	2.34286	0.952759
proliferating	ANGPT2	0.0600858	ITGB1	tip	0.282828	2.15816	0.936724
tip	ANGPT2	0.0808081	ITGB1	tip	0.282828	2.30804	0.95
tip	FGB	0.40404	ITGB1	tip	0.282828	5.16161	0.997069
tip	SPP1	0.262626	ITGB1	tip	0.282828	2.71154	0.97569
proliferating	TIMP2	0.0515021	ITGB1	tip	0.282828	2.09821	0.930345
proliferating	RELN	0.248927	ITGB1	tip	0.282828	2.5468	0.966379
tip	FN1	0.838384	ITGB1	tip	0.282828	8.35241	0.999138
trunk	THBS1	0.0942249	ITGB1	tip	0.282828	1.94931	0.90069
trunk	LAMA1	0.197568	ITGB1	tip	0.282828	2.47912	0.961207
proliferating	SPP1	0.343348	ITGB1	tip	0.282828	4.07054	0.993793
tip	THBS1	0.0707071	ITGB1	tip	0.282828	2.15816	0.936724
mesenchyme	LAMA1	0.100346	ITGB1	tip	0.282828	2.19951	0.940862
proliferating	FBLN1	0.197425	ITGB1	tip	0.282828	2.3354	0.952586
proliferating	FGB	0.120172	ITGB1	tip	0.282828	3.0574	0.985517
tip	LGALS3BP	0.111111	ITGB1	tip	0.282828	1.98377	0.90569
trunk	FBLN1	0.142857	ITGB1	tip	0.282828	2	0.919138
proliferating	VCAN	0.257511	ITGB1	tip	0.282828	2.18214	0.939138
trunk	ANGPT2	0.0790274	ITGB1	tip	0.282828	2.00137	0.919138
proliferating	FN1	0.583691	ITGB1	tip	0.282828	3.62868	0.991897
mesenchyme	ANGPT2	0.0657439	ITGB1	tip	0.282828	2.91541	0.980172
mesenchyme	FBN1	0.321799	ITGB1	tip	0.282828	2.86982	0.97931
mesenchyme	FGB	0.217993	ITGB1	tip	0.282828	3.43707	0.99069
trunk	FN1	0.699088	ITGB1	tip	0.282828	5.21817	0.997241
tip	LAMA1	0.181818	ITGB1	tip	0.282828	2.2381	0.943448
mesenchyme	RELN	0.15917	ITGB1	tip	0.282828	2.66382	0.971034
mesenchyme	VCAN	0.273356	ITGB1	tip	0.282828	2.52848	0.966207
trunk	FGB	0.191489	ITGB1	tip	0.282828	3.70351	0.992241
mesenchyme	LGALS3BP	0.0968858	ITGB1	tip	0.282828	2.45791	0.959655
mesenchyme	FN1	0.802768	ITGB1	tip	0.282828	5.63624	0.998103
proliferating	LAMA1	0.201717	ITGB1	tip	0.282828	2.78571	0.978103
trunk	VCAN	0.130699	ITGB1	tip	0.282828	1.99086	0.906724
mesenchyme	THBS1	0.0692042	ITGB1	tip	0.282828	2.18214	0.939138
proliferating	LGALS3BP	0.107296	ITGB1	tip	0.282828	2.08143	0.928621
trunk	RELN	0.246201	ITGB1	tip	0.282828	2.85979	0.978793
proliferating	THBS1	0.128755	ITGB1	tip	0.282828	3.24524	0.988103
trunk	SPP1	0.37386	ITGB1	tip	0.282828	4.59901	0.995345
tip	RELN	0.272727	ITGB1	tip	0.282828	2.67328	0.973621
mesenchyme	SPP1	0.3391	ITGB1	tip	0.282828	3.81961	0.992414
trunk	TIMP2	0.0547112	ITGB1	tip	0.282828	2.33135	0.951034
tip	VCAN	0.0808081	ITGB1	tip	0.282828	2.09821	0.930345
mesenchyme	FBLN1	0.318339	ITGB1	tip	0.282828	2.55435	0.966552
mesenchyme	TIMP2	0.121107	ITGB1	tip	0.282828	2.35	0.953276
mesenchyme	SPP1	0.3391	ITGB5	tip	0.0808081	2.55995	0.966552
proliferating	SPP1	0.343348	ITGB5	tip	0.0808081	2.72812	0.976034
trunk	SPP1	0.37386	ITGB5	tip	0.0808081	3.08232	0.986034
proliferating	COL4A1	0.133047	ITGB8	tip	0.0606061	1.98387	0.90569
mesenchyme	FN1	0.802768	ITGB8	tip	0.0606061	5.03664	0.996897
proliferating	FN1	0.583691	ITGB8	tip	0.0606061	3.24265	0.988103
tip	FN1	0.838384	ITGB8	tip	0.0606061	7.46386	0.998966
mesenchyme	COL4A1	0.32526	ITGB8	tip	0.0606061	2.64894	0.97069
trunk	LAMA1	0.197568	ITGB8	tip	0.0606061	2.21538	0.942414
trunk	FN1	0.699088	ITGB8	tip	0.0606061	4.66304	0.995862
tip	LAMA1	0.181818	ITGB8	tip	0.0606061	2	0.919138
proliferating	LAMA1	0.201717	ITGB8	tip	0.0606061	2.48936	0.962069
mesenchyme	LAMA1	0.100346	ITGB8	tip	0.0606061	1.96552	0.903621
tip	APOB	0.151515	LDLR	tip	0.0909091	1.95556	0.902241
trunk	APOB	0.0851064	LDLR	tip	0.0909091	2.22619	0.943103
trunk	APOE	0.516717	LDLR	tip	0.0909091	2.50196	0.96569
tip	APOE	0.727273	LDLR	tip	0.0909091	2.46142	0.959828
proliferating	APOE	0.660944	LDLR	tip	0.0909091	2.7381	0.976207
mesenchyme	APOE	0.570934	LDLR	tip	0.0909091	2.45926	0.959828
trunk	APOE	0.516717	LRP1	tip	0.0707071	2.04706	0.922759
proliferating	MDK	0.901288	LRP1	tip	0.0707071	5.87619	0.998621
proliferating	SERPINA1	0.618026	LRP1	tip	0.0707071	2.82639	0.978276
mesenchyme	APOE	0.570934	LRP1	tip	0.0707071	2.01212	0.91931
mesenchyme	PLAT	0.463668	LRP1	tip	0.0707071	2.13433	0.934483
mesenchyme	SERPINA1	0.543253	LRP1	tip	0.0707071	2.28662	0.948793
tip	SERPINA1	0.858586	LRP1	tip	0.0707071	3.05882	0.985517
proliferating	PSAP	0.545064	LRP1	tip	0.0707071	2.13386	0.934483
tip	APOE	0.727273	LRP1	tip	0.0707071	2.01389	0.91931
tip	MDK	0.979798	LRP1	tip	0.0707071	5.90722	0.998621
trunk	SERPINA1	0.772036	LRP1	tip	0.0707071	3.0748	0.98569
mesenchyme	MDK	0.937716	LRP1	tip	0.0707071	4.53506	0.995345
proliferating	APOE	0.660944	LRP1	tip	0.0707071	2.24026	0.943793
trunk	MDK	0.933131	LRP1	tip	0.0707071	5.9544	0.998621
proliferating	EGFL7	0.0772532	NOTCH1	tip	0.232323	2.02899	0.92069
mesenchyme	EGFL7	0.0657439	NOTCH1	tip	0.232323	3.11213	0.986207
tip	EGFL7	0.0707071	NOTCH1	tip	0.232323	1.98758	0.906207
mesenchyme	EGFL7	0.0657439	NOTCH3	tip	0.212121	2.04511	0.922759
trunk	NID1	0.112462	PTPRF	tip	0.484848	2.15541	0.936207
proliferating	NID1	0.150215	PTPRF	tip	0.484848	2.33036	0.951034
tip	NID1	0.111111	PTPRF	tip	0.484848	2.30682	0.949655
mesenchyme	NID1	0.373702	PTPRF	tip	0.484848	3.92708	0.993103
tip	MDK	0.979798	SDC1	tip	0.0606061	9.84536	0.99931
tip	HMGB1	0.69697	SDC1	tip	0.0606061	3.76812	0.992414
proliferating	FGF2	0.197425	SDC1	tip	0.0606061	2.13768	0.934828
mesenchyme	HMGB1	0.512111	SDC1	tip	0.0606061	3.58108	0.991379
trunk	HMGB1	0.519757	SDC1	tip	0.0606061	3.7037	0.992241
mesenchyme	MDK	0.937716	SDC1	tip	0.0606061	7.55843	0.999138
proliferating	MDK	0.901288	SDC1	tip	0.0606061	9.79365	0.99931
proliferating	HMGB1	0.660944	SDC1	tip	0.0606061	4.80519	0.995862
trunk	FGF2	0.0759878	SDC1	tip	0.0606061	2.13333	0.93431
trunk	MDK	0.933131	SDC1	tip	0.0606061	9.924	0.99931
mesenchyme	FGF2	0.110727	SDC1	tip	0.0606061	2.39583	0.95569
proliferating	PTN	0.167382	SDC1	tip	0.0606061	2.30769	0.95
tip	THBS1	0.0707071	SDC1	tip	0.0606061	2.14286	0.93569
proliferating	THBS1	0.128755	SDC1	tip	0.0606061	3.22222	0.987931
mesenchyme	THBS1	0.0692042	SDC1	tip	0.0606061	2.16667	0.938103
mesenchyme	PTN	0.439446	SDC1	tip	0.0606061	4.02887	0.993793
mesenchyme	FGF2	0.110727	SDC2	tip	0.171717	2.02941	0.92069
mesenchyme	FN1	0.802768	SDC2	tip	0.171717	4.74037	0.995862
proliferating	FN1	0.583691	SDC2	tip	0.171717	3.0519	0.985517
tip	FN1	0.838384	SDC2	tip	0.171717	7.02481	0.998966
trunk	FN1	0.699088	SDC2	tip	0.171717	4.38875	0.995172
mesenchyme	MDK	0.937716	SDC4	tip	0.313131	5.99798	0.998621
trunk	MDK	0.933131	SDC4	tip	0.313131	7.87517	0.999138
tip	MDK	0.979798	SDC4	tip	0.313131	7.81277	0.999138
proliferating	MDK	0.901288	SDC4	tip	0.313131	7.77174	0.999138
tip	TGFB2	0.0909091	TGFBR1	tip	0.10101	2.33333	0.952586
trunk	TGFB2	0.0729483	TGFBR1	tip	0.10101	2.0625	0.926552
trunk	TDGF1	0.3769	ACVR1B	trunk	0.148936	2.15142	0.921034
tip	TDGF1	0.434343	ACVR1B	trunk	0.148936	2.45278	0.952586
mesenchyme	TDGF1	0.425606	ACVR1B	trunk	0.148936	3.27858	0.986552
proliferating	TDGF1	0.76824	ACVR1B	trunk	0.148936	4.72238	0.996552
proliferating	TDGF1	0.76824	BMPR2	trunk	0.106383	3.39266	0.989483
tip	BMP7	0.111111	BMPR2	trunk	0.106383	2.02597	0.901724
mesenchyme	TDGF1	0.425606	BMPR2	trunk	0.106383	2.3554	0.944828
mesenchyme	LAMA2	0.117647	DAG1	trunk	0.151976	2.63118	0.966207
trunk	AGR2	0.0942249	DAG1	trunk	0.151976	2.1071	0.91569
tip	COL1A1	0.565657	DDR1	trunk	0.179331	2.97881	0.978966
trunk	COL1A1	0.571429	DDR1	trunk	0.179331	2.83538	0.975172
trunk	COL2A1	0.586626	DDR1	trunk	0.179331	2.48248	0.954138
mesenchyme	COL1A2	0.851211	DDR1	trunk	0.179331	5.50641	0.998103
proliferating	COL1A1	0.630901	DDR1	trunk	0.179331	3.50675	0.990862
tip	COL2A1	0.565657	DDR1	trunk	0.179331	2.3293	0.941379
tip	COL1A2	0.282828	DDR1	trunk	0.179331	2.06053	0.906897
proliferating	COL2A1	0.480687	DDR1	trunk	0.179331	2.71005	0.970862
mesenchyme	COL3A1	0.820069	DDR1	trunk	0.179331	5.48795	0.998103
mesenchyme	COL1A1	0.982699	DDR1	trunk	0.179331	21.3485	1
trunk	VCAN	0.130699	EGFR	trunk	0.0729483	2.07558	0.909483
mesenchyme	VCAN	0.273356	EGFR	trunk	0.0729483	2.63608	0.966897
proliferating	TGFA	0.0729614	EGFR	trunk	0.0729483	2.57353	0.962931
trunk	EFEMP1	0.0851064	EGFR	trunk	0.0729483	2.625	0.966207
trunk	DCN	0.0942249	EGFR	trunk	0.0729483	2.14516	0.920517
tip	VCAN	0.0808081	EGFR	trunk	0.0729483	2.1875	0.923448
proliferating	VCAN	0.257511	EGFR	trunk	0.0729483	2.275	0.936207
mesenchyme	DCN	0.712803	EGFR	trunk	0.0729483	5.80218	0.998276
mesenchyme	SPINK1	0.0657439	EGFR	trunk	0.0729483	2.02632	0.901724
proliferating	DCN	0.120172	EGFR	trunk	0.0729483	2.1875	0.923448
trunk	SPINK1	0.243161	EGFR	trunk	0.0729483	3.15	0.985862
proliferating	SPINK1	0.248927	EGFR	trunk	0.0729483	2.92672	0.977759
proliferating	EFEMP1	0.0987124	EGFR	trunk	0.0729483	2.51087	0.96
tip	SPINK1	0.424242	EGFR	trunk	0.0729483	4.04167	0.995172
trunk	TGFA	0.0851064	EGFR	trunk	0.0729483	2.5	0.959483
trunk	VEGFA	0.306991	EPHB2	trunk	0.12766	2.15229	0.921034
tip	VEGFA	0.373737	EPHB2	trunk	0.12766	2.58366	0.963448
proliferating	VEGFA	0.236052	EPHB2	trunk	0.12766	2.28571	0.938103
mesenchyme	FGF2	0.110727	FGFR2	trunk	0.261398	2.15625	0.921379
proliferating	FGF9	0.0729614	FGFR2	trunk	0.261398	2.29412	0.938621
trunk	FGF9	0.0759878	FGFR2	trunk	0.261398	2.22	0.93
trunk	FGF9	0.0759878	FGFR3	trunk	0.258359	2.14165	0.920345
proliferating	FGF9	0.0729614	FGFR3	trunk	0.258359	2.21315	0.92931
mesenchyme	FGF2	0.110727	FGFR3	trunk	0.258359	2.08015	0.911379
mesenchyme	FGF2	0.110727	FGFR4	trunk	0.285714	2.24801	0.933793
trunk	FGF9	0.0759878	FGFR4	trunk	0.285714	2.31447	0.94
proliferating	FGF9	0.0729614	FGFR4	trunk	0.285714	2.39174	0.947586
mesenchyme	INS	0.0519031	IGF1R	trunk	0.212766	3.1	0.983793
trunk	INS	0.0516717	IGF1R	trunk	0.212766	4.58824	0.996034
proliferating	IGF2	0.0987124	IGF1R	trunk	0.212766	2.15217	0.921034
proliferating	INS	0.0600858	IGF1R	trunk	0.212766	5.14286	0.997759
proliferating	IGF2	0.0987124	INSR	trunk	0.0699088	2.0586	0.906379
trunk	INS	0.0516717	INSR	trunk	0.0699088	4.38875	0.995517
mesenchyme	INS	0.0519031	INSR	trunk	0.0699088	2.96522	0.978448
proliferating	INS	0.0600858	INSR	trunk	0.0699088	4.91925	0.996552
proliferating	THBS1	0.128755	ITGA6	trunk	0.148936	2.56463	0.961724
proliferating	ANGPT2	0.0600858	ITGB1	trunk	0.358663	2.14649	0.92069
trunk	FN1	0.699088	ITGB1	trunk	0.358663	5.18994	0.997759
tip	SPP1	0.262626	ITGB1	trunk	0.358663	2.69687	0.970517
mesenchyme	FN1	0.802768	ITGB1	trunk	0.358663	5.60575	0.998103
proliferating	RELN	0.248927	ITGB1	trunk	0.358663	2.53302	0.96069
trunk	FGB	0.191489	ITGB1	trunk	0.358663	3.68348	0.992586
proliferating	VCAN	0.257511	ITGB1	trunk	0.358663	2.17034	0.922069
trunk	RELN	0.246201	ITGB1	trunk	0.358663	2.84432	0.975345
tip	THBS1	0.0707071	ITGB1	trunk	0.358663	2.14649	0.92069
proliferating	SPP1	0.343348	ITGB1	trunk	0.358663	4.04852	0.995172
tip	VCAN	0.0808081	ITGB1	trunk	0.358663	2.08686	0.912069
proliferating	FN1	0.583691	ITGB1	trunk	0.358663	3.60905	0.991897
tip	LAMA1	0.181818	ITGB1	trunk	0.358663	2.22599	0.930517
proliferating	FBLN1	0.197425	ITGB1	trunk	0.358663	2.32277	0.941034
proliferating	FGB	0.120172	ITGB1	trunk	0.358663	3.04086	0.982414
tip	FGB	0.40404	ITGB1	trunk	0.358663	5.13369	0.997759
proliferating	TIMP2	0.0515021	ITGB1	trunk	0.358663	2.08686	0.912069
trunk	TIMP2	0.0547112	ITGB1	trunk	0.358663	2.31874	0.940862
mesenchyme	RELN	0.15917	ITGB1	trunk	0.358663	2.64941	0.967586
proliferating	LAMA1	0.201717	ITGB1	trunk	0.358663	2.77065	0.973448
tip	FN1	0.838384	ITGB1	trunk	0.358663	8.30723	0.999138
trunk	SPP1	0.37386	ITGB1	trunk	0.358663	4.57414	0.995862
tip	ANGPT2	0.0808081	ITGB1	trunk	0.358663	2.29555	0.938621
mesenchyme	FGB	0.217993	ITGB1	trunk	0.358663	3.41848	0.989483
mesenchyme	VCAN	0.273356	ITGB1	trunk	0.358663	2.5148	0.96
mesenchyme	FBLN1	0.318339	ITGB1	trunk	0.358663	2.54053	0.961034
proliferating	LGALS3BP	0.107296	ITGB1	trunk	0.358663	2.07017	0.90931
tip	RELN	0.272727	ITGB1	trunk	0.358663	2.65882	0.967931
proliferating	THBS1	0.128755	ITGB1	trunk	0.358663	3.22768	0.986207
mesenchyme	LAMA1	0.100346	ITGB1	trunk	0.358663	2.18761	0.923448
trunk	LAMA1	0.197568	ITGB1	trunk	0.358663	2.46571	0.953103
mesenchyme	FBN1	0.321799	ITGB1	trunk	0.358663	2.85429	0.975517
mesenchyme	TIMP2	0.121107	ITGB1	trunk	0.358663	2.33729	0.943276
mesenchyme	LGALS3BP	0.0968858	ITGB1	trunk	0.358663	2.44461	0.952069
mesenchyme	ANGPT2	0.0657439	ITGB1	trunk	0.358663	2.89964	0.977241
mesenchyme	THBS1	0.0692042	ITGB1	trunk	0.358663	2.17034	0.922069
mesenchyme	SPP1	0.3391	ITGB1	trunk	0.358663	3.79895	0.993276
trunk	SPP1	0.37386	ITGB5	trunk	0.109422	3.19648	0.986034
mesenchyme	SPP1	0.3391	ITGB5	trunk	0.109422	2.65476	0.967759
proliferating	SPP1	0.343348	ITGB5	trunk	0.109422	2.82917	0.975172
trunk	APOB	0.0851064	LDLR	trunk	0.106383	2.75816	0.973276
tip	APOE	0.727273	LDLR	trunk	0.106383	3.0496	0.982414
trunk	APOE	0.516717	LDLR	trunk	0.106383	3.09983	0.983793
mesenchyme	APOE	0.570934	LDLR	trunk	0.106383	3.04693	0.982414
proliferating	APOE	0.660944	LDLR	trunk	0.106383	3.39239	0.989483
tip	APOB	0.151515	LDLR	trunk	0.106383	2.42286	0.949655
trunk	MDK	0.933131	LRP1	trunk	0.0851064	6.59237	0.998448
mesenchyme	SERPING1	0.477509	LRP1	trunk	0.0851064	2.02174	0.900517
trunk	SERPINA1	0.772036	LRP1	trunk	0.0851064	3.40425	0.989483
trunk	SERPING1	0.489362	LRP1	trunk	0.0851064	2.08363	0.912069
proliferating	SERPINA1	0.618026	LRP1	trunk	0.0851064	3.12922	0.985
tip	SERPINA1	0.858586	LRP1	trunk	0.0851064	3.38655	0.989483
mesenchyme	APOE	0.570934	LRP1	trunk	0.0851064	2.22771	0.93069
proliferating	MDK	0.901288	LRP1	trunk	0.0851064	6.50578	0.998448
tip	MDK	0.979798	LRP1	trunk	0.0851064	6.54013	0.998448
mesenchyme	MDK	0.937716	LRP1	trunk	0.0851064	5.02095	0.997586
trunk	PSAP	0.425532	LRP1	trunk	0.0851064	2.05612	0.905517
mesenchyme	SERPINA1	0.543253	LRP1	trunk	0.0851064	2.53162	0.96069
trunk	APOE	0.516717	LRP1	trunk	0.0851064	2.26639	0.935517
proliferating	THBS1	0.128755	LRP1	trunk	0.0851064	2.14048	0.920345
tip	APOE	0.727273	LRP1	trunk	0.0851064	2.22966	0.931034
mesenchyme	PLAT	0.463668	LRP1	trunk	0.0851064	2.36301	0.945345
proliferating	APOE	0.660944	LRP1	trunk	0.0851064	2.48029	0.954138
proliferating	PSAP	0.545064	LRP1	trunk	0.0851064	2.36249	0.945345
mesenchyme	IGFBP4	0.273356	LRP6	trunk	0.133739	2.35155	0.94431
mesenchyme	EGFL7	0.0657439	NOTCH1	trunk	0.261398	2.82987	0.975172
mesenchyme	EGFL7	0.0657439	NOTCH3	trunk	0.167173	2.21244	0.92931
proliferating	NID1	0.150215	PTPRF	trunk	0.462006	2.03008	0.902069
mesenchyme	NID1	0.373702	PTPRF	trunk	0.462006	3.42105	0.989655
mesenchyme	FGF2	0.110727	SDC2	trunk	0.170213	2.18192	0.922586
proliferating	FN1	0.583691	SDC2	trunk	0.170213	3.28125	0.986552
tip	FN1	0.838384	SDC2	trunk	0.170213	7.55271	0.998966
trunk	FN1	0.699088	SDC2	trunk	0.170213	4.71856	0.996552
mesenchyme	FN1	0.802768	SDC2	trunk	0.170213	5.0966	0.997759

## Sheet: Interactome_9+6w
					Supplementary Data 2. InterCom analysis of ligand-receptor pairs and downstream pathways
Ligand Population	Ligand	Ligand Expression (in % of cells)	Receptor	Receptor Population	Receptor Expression (in % of cells)	Score	Significance (Percentile)		* Score= the strength of the interaction calculated as the product of average non-zero expression values of the ligand in “Lig.pop” and the receptor in “Rec.pop
mesenchyme	TDGF1	0.233333	BMPR2	endocrine	0.3	1.5	0.90331
endocrine	TDGF1	0.25	BMPR2	endocrine	0.3	2	0.952966
proliferating	TDGF1	0.660714	BMPR2	endocrine	0.3	1.7027	0.915724
proliferating	VEGFA	0.142857	EPHB2	endocrine	0.15	2.66667	0.976
trunk	VEGFA	0.209524	EPHB2	endocrine	0.15	2.06061	0.954069
endocrine	VEGFA	0.35	EPHB2	endocrine	0.15	2.66667	0.976
mesenchyme	VEGFA	0.133333	EPHB2	endocrine	0.15	2	0.952966
tip	VEGFA	0.359551	EPHB2	endocrine	0.15	2.16667	0.956138
proliferating	FGF2	0.0892857	FGFR3	endocrine	0.15	1.6	0.906621
trunk	FGF9	0.0571429	FGFR3	endocrine	0.15	2.22222	0.958345
proliferating	FGF9	0.0535714	FGFR3	endocrine	0.15	1.77778	0.923448
tip	COL18A1	0.157303	GPC1	endocrine	0.25	2.05714	0.954069
mesenchyme	VEGFA	0.133333	GPC1	endocrine	0.25	1.8	0.924
mesenchyme	SLIT2	0.166667	GPC1	endocrine	0.25	1.8	0.924
mesenchyme	COL18A1	0.283333	GPC1	endocrine	0.25	1.69412	0.915448
trunk	VEGFA	0.209524	GPC1	endocrine	0.25	1.85455	0.926345
trunk	COL18A1	0.266667	GPC1	endocrine	0.25	1.71429	0.916552
proliferating	VEGFA	0.142857	GPC1	endocrine	0.25	2.4	0.964414
tip	VEGFA	0.359551	GPC1	endocrine	0.25	1.95	0.930345
proliferating	COL18A1	0.267857	GPC1	endocrine	0.25	1.84	0.925793
endocrine	VEGFA	0.35	GPC1	endocrine	0.25	2.4	0.964414
tip	APOE	0.382022	LDLR	endocrine	0.2	1.70588	0.915724
mesenchyme	APOE	0.433333	LDLR	endocrine	0.2	1.69231	0.915448
proliferating	APOE	0.571429	LDLR	endocrine	0.2	2.03125	0.953103
mesenchyme	APOE	0.433333	LRP1	endocrine	0.2	1.69231	0.915448
mesenchyme	CALR	0.15	LRP1	endocrine	0.2	2.11111	0.955034
mesenchyme	MDK	0.866667	LRP1	endocrine	0.2	3.65385	0.988966
proliferating	MDK	0.75	LRP1	endocrine	0.2	2.83333	0.977931
endocrine	MDK	0.8	LRP1	endocrine	0.2	4.5	0.995034
mesenchyme	PLAT	0.383333	LRP1	endocrine	0.2	1.69565	0.915448
mesenchyme	PSAP	0.433333	LRP1	endocrine	0.2	1.69231	0.915448
mesenchyme	SERPINA1	0.65	LRP1	endocrine	0.2	2.5641	0.970621
proliferating	SERPING1	0.375	LRP1	endocrine	0.2	1.80952	0.92469
trunk	MDK	0.67619	LRP1	endocrine	0.2	3.29577	0.985379
mesenchyme	TFPI	0.1	LRP1	endocrine	0.2	1.5	0.90331
trunk	SERPINA1	0.695238	LRP1	endocrine	0.2	3.41096	0.98731
tip	PSAP	0.573034	LRP1	endocrine	0.2	1.76471	0.922897
trunk	CALR	0.104762	LRP1	endocrine	0.2	1.63636	0.909103
proliferating	APOE	0.571429	LRP1	endocrine	0.2	2.03125	0.953103
proliferating	SERPINA1	0.678571	LRP1	endocrine	0.2	3.18421	0.984828
tip	MDK	0.865169	LRP1	endocrine	0.2	4.1039	0.994345
proliferating	THBS1	0.125	LRP1	endocrine	0.2	2	0.952966
endocrine	PSAP	0.5	LRP1	endocrine	0.2	1.5	0.90331
proliferating	PSAP	0.464286	LRP1	endocrine	0.2	1.76923	0.922897
tip	APOE	0.382022	LRP1	endocrine	0.2	1.70588	0.915724
endocrine	SERPINA1	0.6	LRP1	endocrine	0.2	1.75	0.922897
tip	SERPINA1	0.842697	LRP1	endocrine	0.2	3.72	0.988966
mesenchyme	NID1	0.3	PTPRF	endocrine	0.55	3.18182	0.984828
proliferating	NID1	0.0892857	PTPRF	endocrine	0.55	2.67273	0.976
trunk	NID1	0.0857143	PTPRF	endocrine	0.55	2.75758	0.976552
tip	NID1	0.101124	PTPRF	endocrine	0.55	2.33333	0.963034
mesenchyme	FN1	0.55	SDC2	endocrine	0.1	1.75758	0.922897
trunk	FN1	0.466667	SDC2	endocrine	0.1	1.89796	0.92869
proliferating	FN1	0.464286	SDC2	endocrine	0.1	1.61538	0.907862
proliferating	BMP7	0.125	BMPR2	mesenchyme	0.166667	1.8	0.909379
mesenchyme	TDGF1	0.233333	BMPR2	mesenchyme	0.166667	2.1	0.945793
proliferating	TDGF1	0.660714	BMPR2	mesenchyme	0.166667	2.38378	0.956828
tip	TDGF1	0.292135	BMPR2	mesenchyme	0.166667	1.72308	0.900828
trunk	TDGF1	0.142857	BMPR2	mesenchyme	0.166667	1.77333	0.907448
endocrine	TDGF1	0.25	BMPR2	mesenchyme	0.166667	2.8	0.971034
endocrine	AGR2	0.2	DAG1	mesenchyme	0.183333	2	0.943448
proliferating	FGF2	0.0892857	FGFR1	mesenchyme	0.366667	1.90909	0.917931
tip	NCAM1	0.0674157	FGFR1	mesenchyme	0.366667	1.85606	0.912828
trunk	FGF9	0.0571429	FGFR1	mesenchyme	0.366667	2.65152	0.966207
proliferating	FGF9	0.0535714	FGFR1	mesenchyme	0.366667	2.12121	0.945793
endocrine	NCAM1	0.2	FGFR1	mesenchyme	0.366667	1.98864	0.919724
trunk	FGF9	0.0571429	FGFR2	mesenchyme	0.216667	1.92308	0.918621
trunk	NRTN	0.0666667	GFRA1	mesenchyme	0.116667	2.20408	0.949655
tip	NRTN	0.101124	GFRA1	mesenchyme	0.116667	2.09524	0.945517
mesenchyme	GDNF	0.0666667	GFRA1	mesenchyme	0.116667	1.71429	0.900414
trunk	IGF2	0.161905	IGF1R	mesenchyme	0.133333	2.02941	0.943862
tip	INS	0.303371	IGF1R	mesenchyme	0.133333	4.88889	0.99669
proliferating	IGF2	0.125	IGF1R	mesenchyme	0.133333	1.71429	0.900414
mesenchyme	INS	0.133333	IGF1R	mesenchyme	0.133333	2.8125	0.971172
proliferating	INS	0.392857	IGF1R	mesenchyme	0.133333	3.68182	0.989103
endocrine	INS	0.85	IGF1R	mesenchyme	0.133333	192.265	1
trunk	INS	0.2	IGF1R	mesenchyme	0.133333	3.71429	0.989103
tip	IGF2	0.179775	IGF1R	mesenchyme	0.133333	1.96875	0.919586
mesenchyme	RELN	0.25	ITGB1	mesenchyme	0.233333	2.31429	0.953655
trunk	LGALS3BP	0.0952381	ITGB1	mesenchyme	0.233333	1.8	0.909379
endocrine	LAMA1	0.2	ITGB1	mesenchyme	0.233333	1.92857	0.918897
trunk	THBS1	0.0857143	ITGB1	mesenchyme	0.233333	1.71429	0.900552
tip	SPP1	0.47191	ITGB1	mesenchyme	0.233333	2.32653	0.953793
mesenchyme	FBN1	0.283333	ITGB1	mesenchyme	0.233333	2.11765	0.945793
proliferating	FGB	0.0714286	ITGB1	mesenchyme	0.233333	2.89286	0.973241
mesenchyme	SPP1	0.466667	ITGB1	mesenchyme	0.233333	2.89286	0.973241
endocrine	SPP1	0.55	ITGB1	mesenchyme	0.233333	2.1039	0.945793
mesenchyme	VCAN	0.283333	ITGB1	mesenchyme	0.233333	2.19328	0.949379
proliferating	FBLN1	0.142857	ITGB1	mesenchyme	0.233333	1.76786	0.907448
proliferating	THBS1	0.125	ITGB1	mesenchyme	0.233333	2.57143	0.965241
trunk	FN1	0.466667	ITGB1	mesenchyme	0.233333	2.44023	0.960276
mesenchyme	FN1	0.55	ITGB1	mesenchyme	0.233333	2.25974	0.951448
proliferating	FBN1	0.0892857	ITGB1	mesenchyme	0.233333	2.05714	0.944552
proliferating	FN1	0.464286	ITGB1	mesenchyme	0.233333	2.07692	0.945103
proliferating	LGALS3BP	0.125	ITGB1	mesenchyme	0.233333	2.02041	0.943586
trunk	VCAN	0.104762	ITGB1	mesenchyme	0.233333	1.75325	0.90731
proliferating	RELN	0.107143	ITGB1	mesenchyme	0.233333	1.71429	0.900552
proliferating	TIMP2	0.0714286	ITGB1	mesenchyme	0.233333	1.92857	0.918897
trunk	SPP1	0.438095	ITGB1	mesenchyme	0.233333	2.76708	0.969379
tip	FGB	0.0898876	ITGB1	mesenchyme	0.233333	2.41071	0.960138
proliferating	LAMA1	0.0714286	ITGB1	mesenchyme	0.233333	1.92857	0.918897
proliferating	SPP1	0.410714	ITGB1	mesenchyme	0.233333	3.01863	0.982069
mesenchyme	FGB	0.0666667	ITGB1	mesenchyme	0.233333	2.25	0.951448
tip	FN1	0.494382	ITGB1	mesenchyme	0.233333	1.75325	0.90731
mesenchyme	LGALS3BP	0.133333	ITGB1	mesenchyme	0.233333	2.08929	0.945379
mesenchyme	PCSK9	0.116667	LDLR	mesenchyme	0.1	2.14286	0.947172
trunk	APOE	0.352381	LDLR	mesenchyme	0.1	2.25225	0.951448
proliferating	APOE	0.571429	LDLR	mesenchyme	0.1	3.38542	0.985517
endocrine	APOE	0.4	LDLR	mesenchyme	0.1	2.29167	0.952828
mesenchyme	APOE	0.433333	LDLR	mesenchyme	0.1	2.82051	0.97131
tip	PCSK9	0.101124	LDLR	mesenchyme	0.1	2.40741	0.960138
tip	APOE	0.382022	LDLR	mesenchyme	0.1	2.84314	0.97131
proliferating	PCSK9	0.107143	LDLR	mesenchyme	0.1	2.22222	0.950345
proliferating	SERPINA1	0.678571	LRP1	mesenchyme	0.183333	3.18421	0.983586
mesenchyme	CALR	0.15	LRP1	mesenchyme	0.183333	2.11111	0.945793
tip	PSAP	0.573034	LRP1	mesenchyme	0.183333	1.76471	0.907448
endocrine	SERPINA1	0.6	LRP1	mesenchyme	0.183333	1.75	0.90731
tip	SERPINA1	0.842697	LRP1	mesenchyme	0.183333	3.72	0.989241
trunk	MDK	0.67619	LRP1	mesenchyme	0.183333	3.29577	0.984552
proliferating	APOE	0.571429	LRP1	mesenchyme	0.183333	2.03125	0.943862
mesenchyme	MDK	0.866667	LRP1	mesenchyme	0.183333	3.65385	0.988828
proliferating	MDK	0.75	LRP1	mesenchyme	0.183333	2.83333	0.97131
proliferating	THBS1	0.125	LRP1	mesenchyme	0.183333	2	0.943448
mesenchyme	SERPINA1	0.65	LRP1	mesenchyme	0.183333	2.5641	0.96469
tip	MDK	0.865169	LRP1	mesenchyme	0.183333	4.1039	0.994897
endocrine	MDK	0.8	LRP1	mesenchyme	0.183333	4.5	0.996276
trunk	SERPINA1	0.695238	LRP1	mesenchyme	0.183333	3.41096	0.985517
proliferating	SERPING1	0.375	LRP1	mesenchyme	0.183333	1.80952	0.909655
proliferating	PSAP	0.464286	LRP1	mesenchyme	0.183333	1.76923	0.907448
trunk	EGFL7	0.0857143	NOTCH1	mesenchyme	0.116667	3.14286	0.983448
proliferating	EGFL7	0.125	NOTCH1	mesenchyme	0.116667	3.59184	0.988552
proliferating	PDGFA	0.0892857	PDGFRA	mesenchyme	0.1	2	0.943448
tip	PDGFA	0.101124	PDGFRA	mesenchyme	0.1	2.59259	0.965241
tip	MDK	0.865169	SDC4	mesenchyme	0.183333	5.59622	0.997931
mesenchyme	MDK	0.866667	SDC4	mesenchyme	0.183333	4.98252	0.996828
trunk	MDK	0.67619	SDC4	mesenchyme	0.183333	4.49424	0.995586
endocrine	MDK	0.8	SDC4	mesenchyme	0.183333	6.13636	0.999034
proliferating	MDK	0.75	SDC4	mesenchyme	0.183333	3.86364	0.990207
endocrine	GRN	0.15	TNFRSF1A	mesenchyme	0.116667	2.28571	0.952414
trunk	GRN	0.133333	TNFRSF1A	mesenchyme	0.116667	2.36735	0.956414
proliferating	COL1A1	0.553571	CD44	proliferating	0.0535714	2.29032	0.963586
trunk	SPP1	0.438095	CD44	proliferating	0.0535714	2.15217	0.959724
mesenchyme	FN1	0.55	CD44	proliferating	0.0535714	1.75758	0.909793
trunk	FN1	0.466667	CD44	proliferating	0.0535714	1.89796	0.923586
mesenchyme	COL1A1	0.9	CD44	proliferating	0.0535714	15.4815	0.999862
mesenchyme	COL1A2	0.733333	CD44	proliferating	0.0535714	4.29545	0.996276
proliferating	SPP1	0.410714	CD44	proliferating	0.0535714	2.34783	0.966759
mesenchyme	SPP1	0.466667	CD44	proliferating	0.0535714	2.25	0.962345
mesenchyme	VCAN	0.283333	CD44	proliferating	0.0535714	1.70588	0.903862
tip	SPP1	0.47191	CD44	proliferating	0.0535714	1.80952	0.916552
endocrine	AGR2	0.2	DAG1	proliferating	0.357143	2.5	0.972966
mesenchyme	LAMA2	0.2	DAG1	proliferating	0.357143	1.875	0.92331
mesenchyme	AGR2	0.2	DAG1	proliferating	0.357143	1.875	0.92331
tip	EFNA1	0.0786517	EPHA2	proliferating	0.107143	1.66667	0.903034
trunk	EFNA1	0.104762	EPHA2	proliferating	0.107143	1.90909	0.924276
mesenchyme	EFNA1	0.0666667	EPHA2	proliferating	0.107143	2.04167	0.955586
proliferating	EFNA1	0.0714286	EPHA2	proliferating	0.107143	2.04167	0.955586
trunk	TGFA	0.0571429	ERBB2	proliferating	0.107143	2.5	0.972966
trunk	FGF9	0.0571429	FGFR1	proliferating	0.303571	2.54902	0.974345
tip	NCAM1	0.0674157	FGFR1	proliferating	0.303571	1.78431	0.913103
proliferating	FGF9	0.0535714	FGFR1	proliferating	0.303571	2.03922	0.955448
proliferating	FGF2	0.0892857	FGFR1	proliferating	0.303571	1.83529	0.918207
endocrine	NCAM1	0.2	FGFR1	proliferating	0.303571	1.91176	0.924276
proliferating	FGF2	0.0892857	FGFR3	proliferating	0.214286	2	0.954759
trunk	FGF9	0.0571429	FGFR3	proliferating	0.214286	2.77778	0.98069
proliferating	FGF9	0.0535714	FGFR3	proliferating	0.214286	2.22222	0.961655
endocrine	FGF2	0.1	FGFR3	proliferating	0.214286	1.66667	0.903034
tip	INS	0.303371	IGF1R	proliferating	0.125	4.65608	0.996828
trunk	IGF2	0.161905	IGF1R	proliferating	0.125	1.93277	0.925793
trunk	INS	0.2	IGF1R	proliferating	0.125	3.53741	0.991586
tip	IGF2	0.179775	IGF1R	proliferating	0.125	1.875	0.92331
mesenchyme	INS	0.133333	IGF1R	proliferating	0.125	2.67857	0.978621
proliferating	INS	0.392857	IGF1R	proliferating	0.125	3.50649	0.991586
endocrine	INS	0.85	IGF1R	proliferating	0.125	183.109	1
mesenchyme	FGB	0.0666667	ITGA5	proliferating	0.0714286	1.75	0.909793
tip	FGB	0.0898876	ITGA5	proliferating	0.0714286	1.875	0.92331
proliferating	COL1A1	0.553571	ITGA5	proliferating	0.0714286	2.29032	0.963586
tip	COL18A1	0.157303	ITGA5	proliferating	0.0714286	1.71429	0.905517
trunk	FN1	0.466667	ITGA5	proliferating	0.0714286	1.89796	0.923586
trunk	SPP1	0.438095	ITGA5	proliferating	0.0714286	2.15217	0.959724
mesenchyme	FN1	0.55	ITGA5	proliferating	0.0714286	1.75758	0.909793
mesenchyme	SPP1	0.466667	ITGA5	proliferating	0.0714286	2.25	0.962345
proliferating	SPP1	0.410714	ITGA5	proliferating	0.0714286	2.34783	0.966759
proliferating	FGB	0.0714286	ITGA5	proliferating	0.0714286	2.25	0.962345
tip	SPP1	0.47191	ITGA5	proliferating	0.0714286	1.80952	0.916552
mesenchyme	COL1A1	0.9	ITGA5	proliferating	0.0714286	15.4815	0.999862
tip	THBS1	0.11236	ITGA6	proliferating	0.142857	2.4375	0.968828
trunk	LGALS3BP	0.0952381	ITGA6	proliferating	0.142857	2.625	0.976276
tip	LGALS3BP	0.202247	ITGA6	proliferating	0.142857	2.29167	0.963586
proliferating	LGALS3BP	0.125	ITGA6	proliferating	0.142857	2.94643	0.982759
mesenchyme	LGALS3BP	0.133333	ITGA6	proliferating	0.142857	3.04688	0.988
mesenchyme	THBS1	0.15	ITGA6	proliferating	0.142857	2.08333	0.957517
proliferating	THBS1	0.125	ITGA6	proliferating	0.142857	3.75	0.992414
trunk	THBS1	0.0857143	ITGA6	proliferating	0.142857	2.5	0.972966
endocrine	LGALS3BP	0.2	ITGA6	proliferating	0.142857	2.34375	0.966759
tip	LTBP3	0.0786517	ITGB5	proliferating	0.107143	2.09524	0.957517
tip	SPP1	0.47191	ITGB5	proliferating	0.107143	2.4127	0.968276
proliferating	LTBP3	0.0535714	ITGB5	proliferating	0.107143	1.77778	0.912552
trunk	LTBP3	0.0857143	ITGB5	proliferating	0.107143	1.77778	0.912552
endocrine	SPP1	0.55	ITGB5	proliferating	0.107143	2.18182	0.960552
proliferating	SPP1	0.410714	ITGB5	proliferating	0.107143	3.13043	0.98869
mesenchyme	SPP1	0.466667	ITGB5	proliferating	0.107143	3	0.987724
trunk	SPP1	0.438095	ITGB5	proliferating	0.107143	2.86957	0.982345
tip	APOE	0.382022	LDLR	proliferating	0.0714286	4.69118	0.996828
mesenchyme	APOE	0.433333	LDLR	proliferating	0.0714286	4.65385	0.996828
mesenchyme	PCSK9	0.116667	LDLR	proliferating	0.0714286	3.53571	0.991586
trunk	APOE	0.352381	LDLR	proliferating	0.0714286	3.71622	0.992138
proliferating	APOE	0.571429	LDLR	proliferating	0.0714286	5.58594	0.998069
tip	PCSK9	0.101124	LDLR	proliferating	0.0714286	3.97222	0.992552
proliferating	PCSK9	0.107143	LDLR	proliferating	0.0714286	3.66667	0.992138
endocrine	APOE	0.4	LDLR	proliferating	0.0714286	3.78125	0.992414
proliferating	PSAP	0.464286	LRP1	proliferating	0.0714286	1.76923	0.910897
proliferating	SERPINA1	0.678571	LRP1	proliferating	0.0714286	3.18421	0.988828
mesenchyme	APOE	0.433333	LRP1	proliferating	0.0714286	1.69231	0.90331
mesenchyme	CALR	0.15	LRP1	proliferating	0.0714286	2.11111	0.957931
proliferating	THBS1	0.125	LRP1	proliferating	0.0714286	2	0.954759
tip	APOE	0.382022	LRP1	proliferating	0.0714286	1.70588	0.903862
mesenchyme	PLAT	0.383333	LRP1	proliferating	0.0714286	1.69565	0.903586
mesenchyme	PSAP	0.433333	LRP1	proliferating	0.0714286	1.69231	0.90331
mesenchyme	SERPINA1	0.65	LRP1	proliferating	0.0714286	2.5641	0.974345
endocrine	SERPINA1	0.6	LRP1	proliferating	0.0714286	1.75	0.909793
mesenchyme	MDK	0.866667	LRP1	proliferating	0.0714286	3.65385	0.992
proliferating	SERPING1	0.375	LRP1	proliferating	0.0714286	1.80952	0.916552
proliferating	MDK	0.75	LRP1	proliferating	0.0714286	2.83333	0.981103
proliferating	APOE	0.571429	LRP1	proliferating	0.0714286	2.03125	0.955448
trunk	MDK	0.67619	LRP1	proliferating	0.0714286	3.29577	0.989931
tip	PSAP	0.573034	LRP1	proliferating	0.0714286	1.76471	0.910897
trunk	SERPINA1	0.695238	LRP1	proliferating	0.0714286	3.41096	0.990483
tip	SERPINA1	0.842697	LRP1	proliferating	0.0714286	3.72	0.992138
endocrine	MDK	0.8	LRP1	proliferating	0.0714286	4.5	0.996828
tip	MDK	0.865169	LRP1	proliferating	0.0714286	4.1039	0.995862
mesenchyme	IGFBP4	0.3	LRP6	proliferating	0.0892857	1.86667	0.919862
trunk	DCN	0.0952381	MET	proliferating	0.0535714	2.56667	0.974345
proliferating	DCN	0.125	MET	proliferating	0.0535714	2.33333	0.966483
mesenchyme	DCN	0.433333	MET	proliferating	0.0535714	8.16667	0.999862
proliferating	EGFL7	0.125	NOTCH1	proliferating	0.178571	3.2	0.988828
trunk	EGFL7	0.0857143	NOTCH1	proliferating	0.178571	2.8	0.980828
trunk	EGFL7	0.0857143	NOTCH3	proliferating	0.214286	2.5	0.972966
proliferating	EGFL7	0.125	NOTCH3	proliferating	0.214286	2.85714	0.981379
mesenchyme	NID1	0.3	PTPRF	proliferating	0.214286	2.22222	0.961655
trunk	NID1	0.0857143	PTPRF	proliferating	0.214286	1.92593	0.924828
proliferating	NID1	0.0892857	PTPRF	proliferating	0.214286	1.86667	0.919862
tip	FN1	0.494382	SDC2	proliferating	0.303571	1.68449	0.90331
mesenchyme	FN1	0.55	SDC2	proliferating	0.303571	2.17112	0.960552
trunk	FN1	0.466667	SDC2	proliferating	0.303571	2.34454	0.966759
proliferating	FN1	0.464286	SDC2	proliferating	0.303571	1.99548	0.927862
tip	MDK	0.865169	SDC4	proliferating	0.375	6.44898	0.998897
mesenchyme	MDK	0.866667	SDC4	proliferating	0.375	5.74176	0.998345
proliferating	FGF2	0.0892857	SDC4	proliferating	0.375	1.88571	0.923586
trunk	MDK	0.67619	SDC4	proliferating	0.375	5.17907	0.997655
endocrine	MDK	0.8	SDC4	proliferating	0.375	7.07143	0.998897
proliferating	MDK	0.75	SDC4	proliferating	0.375	4.45238	0.99669
proliferating	TDGF1	0.660714	ACVR1B	tip	0.202247	1.89189	0.920828
endocrine	TDGF1	0.25	ACVR1B	tip	0.202247	2.22222	0.95269
trunk	EFNA1	0.104762	EPHA2	tip	0.134831	2.31818	0.957241
tip	EFNA1	0.0786517	EPHA2	tip	0.134831	2.02381	0.943862
proliferating	EFNA1	0.0714286	EPHA2	tip	0.134831	2.47917	0.965379
mesenchyme	EFNA1	0.0666667	EPHA2	tip	0.134831	2.47917	0.965379
tip	EFNA4	0.0898876	EPHA2	tip	0.134831	1.94792	0.924276
endocrine	EFNA1	0.15	EPHA2	tip	0.134831	1.88889	0.920828
mesenchyme	VEGFA	0.133333	EPHB2	tip	0.168539	2.2	0.950759
proliferating	VEGFA	0.142857	EPHB2	tip	0.168539	2.93333	0.976828
trunk	VEGFA	0.209524	EPHB2	tip	0.168539	2.26667	0.956138
tip	VEGFA	0.359551	EPHB2	tip	0.168539	2.38333	0.960276
endocrine	VEGFA	0.35	EPHB2	tip	0.168539	2.93333	0.976828
proliferating	FGF2	0.0892857	FGFR1	tip	0.325843	2.48276	0.965379
endocrine	NCAM1	0.2	FGFR1	tip	0.325843	2.58621	0.969241
mesenchyme	NCAM1	0.0666667	FGFR1	tip	0.325843	2.06897	0.946483
proliferating	FGF9	0.0535714	FGFR1	tip	0.325843	2.75862	0.974621
proliferating	NCAM1	0.0535714	FGFR1	tip	0.325843	2.06897	0.946483
trunk	FGF9	0.0571429	FGFR1	tip	0.325843	3.44828	0.989241
endocrine	FGF2	0.1	FGFR1	tip	0.325843	2.06897	0.946483
tip	NCAM1	0.0674157	FGFR1	tip	0.325843	2.41379	0.963862
trunk	FGF9	0.0571429	FGFR3	tip	0.202247	2.59259	0.969517
proliferating	FGF9	0.0535714	FGFR3	tip	0.202247	2.07407	0.946483
proliferating	FGF2	0.0892857	FGFR3	tip	0.202247	1.86667	0.91669
trunk	FGF9	0.0571429	FGFR4	tip	0.404494	2.26852	0.956138
proliferating	FGF9	0.0535714	FGFR4	tip	0.404494	1.81481	0.908828
mesenchyme	INS	0.133333	IGF1R	tip	0.191011	2.53676	0.96869
trunk	INS	0.2	IGF1R	tip	0.191011	3.35014	0.988414
trunk	IGF2	0.161905	IGF1R	tip	0.191011	1.83045	0.909655
tip	INS	0.303371	IGF1R	tip	0.191011	4.40959	0.996276
endocrine	INS	0.85	IGF1R	tip	0.191011	173.415	1
tip	IGF2	0.179775	IGF1R	tip	0.191011	1.77574	0.903862
proliferating	INS	0.392857	IGF1R	tip	0.191011	3.32086	0.987862
tip	CREG1	0.101124	IGF2R	tip	0.0898876	1.83333	0.912
trunk	IGF2	0.161905	IGF2R	tip	0.0898876	1.86029	0.916276
tip	IGF2	0.179775	IGF2R	tip	0.0898876	1.80469	0.908414
trunk	CREG1	0.0571429	IGF2R	tip	0.0898876	2.0625	0.946207
mesenchyme	INS	0.133333	INSR	tip	0.101124	2.29167	0.957103
tip	INS	0.303371	INSR	tip	0.101124	3.98354	0.993103
trunk	INS	0.2	INSR	tip	0.101124	3.02646	0.985793
endocrine	INS	0.85	INSR	tip	0.101124	156.66	1
proliferating	INS	0.392857	INSR	tip	0.101124	3	0.985793
proliferating	THBS1	0.125	ITGA6	tip	0.11236	2.2	0.951172
mesenchyme	LGALS3BP	0.133333	ITGA6	tip	0.11236	1.7875	0.904966
proliferating	FBN1	0.0892857	ITGB1	tip	0.269663	2.86667	0.975586
tip	LGALS3BP	0.202247	ITGB1	tip	0.269663	2.18981	0.950483
proliferating	THBS1	0.125	ITGB1	tip	0.269663	3.58333	0.990345
tip	SPP1	0.47191	ITGB1	tip	0.269663	3.24206	0.987724
mesenchyme	VCAN	0.283333	ITGB1	tip	0.269663	3.05637	0.986759
mesenchyme	FGB	0.0666667	ITGB1	tip	0.269663	3.13542	0.986897
mesenchyme	LGALS3BP	0.133333	ITGB1	tip	0.269663	2.91146	0.976138
tip	FGB	0.0898876	ITGB1	tip	0.269663	3.35938	0.988414
proliferating	FBLN1	0.142857	ITGB1	tip	0.269663	2.46354	0.965241
mesenchyme	RELN	0.25	ITGB1	tip	0.269663	3.225	0.987724
tip	RELN	0.0674157	ITGB1	tip	0.269663	1.79167	0.904966
tip	VCAN	0.157303	ITGB1	tip	0.269663	1.91964	0.922069
mesenchyme	SPP1	0.466667	ITGB1	tip	0.269663	4.03125	0.995862
tip	THBS1	0.11236	ITGB1	tip	0.269663	2.32917	0.957655
proliferating	VCAN	0.267857	ITGB1	tip	0.269663	1.79167	0.904966
trunk	SPP1	0.438095	ITGB1	tip	0.269663	3.85598	0.992552
mesenchyme	TIMP2	0.15	ITGB1	tip	0.269663	2.18981	0.950483
tip	LAMA1	0.0786517	ITGB1	tip	0.269663	2.04762	0.945103
trunk	FBLN1	0.0952381	ITGB1	tip	0.269663	2.15	0.949517
trunk	FN1	0.466667	ITGB1	tip	0.269663	3.40051	0.988828
proliferating	FGB	0.0714286	ITGB1	tip	0.269663	4.03125	0.995862
trunk	TIMP2	0.0571429	ITGB1	tip	0.269663	2.09028	0.946759
endocrine	LGALS3BP	0.2	ITGB1	tip	0.269663	2.23958	0.952828
mesenchyme	FBN1	0.283333	ITGB1	tip	0.269663	2.95098	0.977655
trunk	VCAN	0.104762	ITGB1	tip	0.269663	2.44318	0.964
trunk	RELN	0.0857143	ITGB1	tip	0.269663	1.99074	0.925517
tip	FN1	0.494382	ITGB1	tip	0.269663	2.44318	0.964
mesenchyme	THBS1	0.15	ITGB1	tip	0.269663	1.99074	0.925517
proliferating	LGALS3BP	0.125	ITGB1	tip	0.269663	2.81548	0.975448
proliferating	FN1	0.464286	ITGB1	tip	0.269663	2.89423	0.975724
trunk	FGB	0.0952381	ITGB1	tip	0.269663	2.15	0.949517
proliferating	LAMA1	0.0714286	ITGB1	tip	0.269663	2.6875	0.973379
trunk	LGALS3BP	0.0952381	ITGB1	tip	0.269663	2.50833	0.96869
tip	FBN1	0.0674157	ITGB1	tip	0.269663	1.79167	0.904966
endocrine	FGB	0.1	ITGB1	tip	0.269663	1.79167	0.904966
endocrine	LAMA1	0.2	ITGB1	tip	0.269663	2.6875	0.973379
proliferating	TIMP2	0.0714286	ITGB1	tip	0.269663	2.6875	0.973379
mesenchyme	FBLN1	0.283333	ITGB1	tip	0.269663	2.10784	0.947586
proliferating	RELN	0.107143	ITGB1	tip	0.269663	2.38889	0.960276
proliferating	SPP1	0.410714	ITGB1	tip	0.269663	4.20652	0.996276
endocrine	SPP1	0.55	ITGB1	tip	0.269663	2.93182	0.976828
mesenchyme	FN1	0.55	ITGB1	tip	0.269663	3.14899	0.986897
trunk	LAMA1	0.114286	ITGB1	tip	0.269663	2.23958	0.952828
trunk	THBS1	0.0857143	ITGB1	tip	0.269663	2.38889	0.960276
endocrine	FN1	0.15	ITGB1	tip	0.269663	1.79167	0.904966
proliferating	LTBP3	0.0535714	ITGB5	tip	0.134831	1.88889	0.920828
trunk	LTBP3	0.0857143	ITGB5	tip	0.134831	1.88889	0.920828
mesenchyme	SPP1	0.466667	ITGB5	tip	0.134831	3.1875	0.986897
proliferating	SPP1	0.410714	ITGB5	tip	0.134831	3.32609	0.987862
tip	SPP1	0.47191	ITGB5	tip	0.134831	2.56349	0.968828
trunk	SPP1	0.438095	ITGB5	tip	0.134831	3.04891	0.986483
endocrine	SPP1	0.55	ITGB5	tip	0.134831	2.31818	0.957241
tip	LTBP3	0.0786517	ITGB5	tip	0.134831	2.22619	0.95269
mesenchyme	APOE	0.433333	LDLR	tip	0.134831	2.11538	0.947862
tip	APOE	0.382022	LDLR	tip	0.134831	2.13235	0.948
tip	PCSK9	0.101124	LDLR	tip	0.134831	1.80556	0.908414
proliferating	APOE	0.571429	LDLR	tip	0.134831	2.53906	0.96869
proliferating	MDK	0.75	LRP1	tip	0.0898876	3.54167	0.990345
mesenchyme	APOE	0.433333	LRP1	tip	0.0898876	2.11538	0.947862
mesenchyme	C3	0.116667	LRP1	tip	0.0898876	1.78571	0.904966
mesenchyme	CALR	0.15	LRP1	tip	0.0898876	2.63889	0.971034
proliferating	PSAP	0.464286	LRP1	tip	0.0898876	2.21154	0.95131
endocrine	SERPINA1	0.6	LRP1	tip	0.0898876	2.1875	0.950483
proliferating	SERPINA1	0.678571	LRP1	tip	0.0898876	3.98026	0.993103
proliferating	SERPING1	0.375	LRP1	tip	0.0898876	2.2619	0.956
tip	PSAP	0.573034	LRP1	tip	0.0898876	2.20588	0.95131
tip	SERPINA1	0.842697	LRP1	tip	0.0898876	4.65	0.997241
mesenchyme	PSAP	0.433333	LRP1	tip	0.0898876	2.11538	0.947862
mesenchyme	SERPINA1	0.65	LRP1	tip	0.0898876	3.20513	0.987034
proliferating	THBS1	0.125	LRP1	tip	0.0898876	2.5	0.968552
mesenchyme	MDK	0.866667	LRP1	tip	0.0898876	4.56731	0.99669
tip	APOE	0.382022	LRP1	tip	0.0898876	2.13235	0.948
tip	SERPING1	0.382022	LRP1	tip	0.0898876	1.83824	0.91269
trunk	SERPING1	0.4	LRP1	tip	0.0898876	1.75595	0.902069
mesenchyme	PLAT	0.383333	LRP1	tip	0.0898876	2.11957	0.947862
trunk	CALR	0.104762	LRP1	tip	0.0898876	2.04545	0.945103
mesenchyme	SERPINE2	0.116667	LRP1	tip	0.0898876	1.78571	0.904966
mesenchyme	TFPI	0.1	LRP1	tip	0.0898876	1.875	0.920414
trunk	SERPINA1	0.695238	LRP1	tip	0.0898876	4.2637	0.996276
endocrine	PSAP	0.5	LRP1	tip	0.0898876	1.875	0.920414
proliferating	APOE	0.571429	LRP1	tip	0.0898876	2.53906	0.96869
trunk	MDK	0.67619	LRP1	tip	0.0898876	4.11972	0.996138
tip	MDK	0.865169	LRP1	tip	0.0898876	5.12987	0.998207
endocrine	MDK	0.8	LRP1	tip	0.0898876	5.625	0.998483
mesenchyme	IGFBP4	0.3	LRP6	tip	0.134831	1.81481	0.908828
trunk	EGFL7	0.0857143	NOTCH1	tip	0.280899	3.28	0.987862
proliferating	EGFL7	0.125	NOTCH1	tip	0.280899	3.74857	0.991862
proliferating	EGFL7	0.125	NOTCH3	tip	0.157303	3.42857	0.989241
trunk	EGFL7	0.0857143	NOTCH3	tip	0.157303	3	0.985655
trunk	NID1	0.0857143	PTPRF	tip	0.550562	2.71202	0.974207
proliferating	NID1	0.0892857	PTPRF	tip	0.550562	2.62857	0.970759
mesenchyme	NID1	0.3	PTPRF	tip	0.550562	3.12925	0.986897
tip	NID1	0.101124	PTPRF	tip	0.550562	2.29478	0.957103
mesenchyme	FN1	0.55	SDC2	tip	0.157303	2.63636	0.971034
proliferating	FN1	0.464286	SDC2	tip	0.157303	2.42308	0.964
trunk	FN1	0.466667	SDC2	tip	0.157303	2.84694	0.975448
proliferating	FGF2	0.0892857	SDC2	tip	0.157303	1.8	0.906759
tip	FN1	0.494382	SDC2	tip	0.157303	2.04545	0.945103
mesenchyme	MDK	0.866667	SDC4	tip	0.235955	4.87179	0.997931
trunk	MDK	0.67619	SDC4	tip	0.235955	4.39437	0.996276
tip	MDK	0.865169	SDC4	tip	0.235955	5.47186	0.998345
proliferating	MDK	0.75	SDC4	tip	0.235955	3.77778	0.992552
endocrine	MDK	0.8	SDC4	tip	0.235955	6	0.998897
trunk	FSTL1	0.0857143	TGFBR2	tip	0.0561798	2.48889	0.965517
proliferating	FSTL1	0.160714	TGFBR2	tip	0.0561798	2.66667	0.973241
tip	FSTL1	0.0786517	TGFBR2	tip	0.0561798	2.05714	0.945931
tip	TGFB2	0.11236	TGFBR2	tip	0.0561798	2.24	0.952966
mesenchyme	FSTL1	0.25	TGFBR2	tip	0.0561798	2.45333	0.965103
trunk	GRN	0.133333	TNFRSF1A	tip	0.0674157	2.07143	0.946483
endocrine	GRN	0.15	TNFRSF1A	tip	0.0674157	2	0.943172
trunk	TDGF1	0.142857	BMPR2	trunk	0.0857143	2.11111	0.941517
proliferating	TDGF1	0.660714	BMPR2	trunk	0.0857143	2.83784	0.973793
endocrine	TDGF1	0.25	BMPR2	trunk	0.0857143	3.33333	0.985379
mesenchyme	TDGF1	0.233333	BMPR2	trunk	0.0857143	2.5	0.963862
tip	TDGF1	0.292135	BMPR2	trunk	0.0857143	2.05128	0.937793
proliferating	BMP7	0.125	BMPR2	trunk	0.0857143	2.14286	0.943724
tip	BMP4	0.0786517	BMPR2	trunk	0.0857143	1.90476	0.910207
tip	BMP7	0.179775	BMPR2	trunk	0.0857143	1.875	0.908828
endocrine	AGR2	0.2	DAG1	trunk	0.152381	2.375	0.955862
tip	VEGFA	0.359551	EPHB2	trunk	0.0952381	1.95	0.912552
proliferating	VEGFA	0.142857	EPHB2	trunk	0.0952381	2.4	0.958345
endocrine	VEGFA	0.35	EPHB2	trunk	0.0952381	2.4	0.958345
trunk	VEGFA	0.209524	EPHB2	trunk	0.0952381	1.85455	0.905655
proliferating	FGF9	0.0535714	FGFR1	trunk	0.2	1.84127	0.903862
trunk	FGF9	0.0571429	FGFR1	trunk	0.2	2.30159	0.951724
trunk	INS	0.2	IGF1R	trunk	0.0857143	3.02646	0.981793
mesenchyme	INS	0.133333	IGF1R	trunk	0.0857143	2.29167	0.95131
proliferating	INS	0.392857	IGF1R	trunk	0.0857143	3	0.981517
tip	INS	0.303371	IGF1R	trunk	0.0857143	3.98354	0.988828
endocrine	INS	0.85	IGF1R	trunk	0.0857143	156.66	1
proliferating	LGALS3BP	0.125	ITGA6	trunk	0.0571429	1.83333	0.903586
mesenchyme	LGALS3BP	0.133333	ITGA6	trunk	0.0571429	1.89583	0.909655
proliferating	THBS1	0.125	ITGA6	trunk	0.0571429	2.33333	0.954759
proliferating	FBLN1	0.142857	ITGB1	trunk	0.266667	1.91518	0.910345
proliferating	SPP1	0.410714	ITGB1	trunk	0.266667	3.27019	0.984414
tip	THBS1	0.11236	ITGB1	trunk	0.266667	1.81071	0.901379
trunk	FN1	0.466667	ITGB1	trunk	0.266667	2.64359	0.967586
mesenchyme	FBN1	0.283333	ITGB1	trunk	0.266667	2.29412	0.95131
proliferating	LGALS3BP	0.125	ITGB1	trunk	0.266667	2.18878	0.946483
mesenchyme	FGB	0.0666667	ITGB1	trunk	0.266667	2.4375	0.960828
trunk	VCAN	0.104762	ITGB1	trunk	0.266667	1.89935	0.909793
mesenchyme	FN1	0.55	ITGB1	trunk	0.266667	2.44805	0.961379
trunk	LGALS3BP	0.0952381	ITGB1	trunk	0.266667	1.95	0.912552
proliferating	FN1	0.464286	ITGB1	trunk	0.266667	2.25	0.950207
trunk	SPP1	0.438095	ITGB1	trunk	0.266667	2.99767	0.976138
tip	FGB	0.0898876	ITGB1	trunk	0.266667	2.61161	0.966897
tip	SPP1	0.47191	ITGB1	trunk	0.266667	2.52041	0.964552
mesenchyme	VCAN	0.283333	ITGB1	trunk	0.266667	2.37605	0.955862
mesenchyme	RELN	0.25	ITGB1	trunk	0.266667	2.50714	0.963862
tip	FN1	0.494382	ITGB1	trunk	0.266667	1.89935	0.909793
trunk	THBS1	0.0857143	ITGB1	trunk	0.266667	1.85714	0.905655
proliferating	TIMP2	0.0714286	ITGB1	trunk	0.266667	2.08929	0.940552
endocrine	SPP1	0.55	ITGB1	trunk	0.266667	2.27922	0.950621
proliferating	FGB	0.0714286	ITGB1	trunk	0.266667	3.13393	0.982897
proliferating	THBS1	0.125	ITGB1	trunk	0.266667	2.78571	0.972828
proliferating	FBN1	0.0892857	ITGB1	trunk	0.266667	2.22857	0.94869
proliferating	LAMA1	0.0714286	ITGB1	trunk	0.266667	2.08929	0.940552
mesenchyme	SPP1	0.466667	ITGB1	trunk	0.266667	3.13393	0.982897
proliferating	RELN	0.107143	ITGB1	trunk	0.266667	1.85714	0.905655
mesenchyme	LGALS3BP	0.133333	ITGB1	trunk	0.266667	2.26339	0.950345
endocrine	LAMA1	0.2	ITGB1	trunk	0.266667	2.08929	0.940552
mesenchyme	APOE	0.433333	LDLR	trunk	0.114286	2.25641	0.950345
proliferating	APOE	0.571429	LDLR	trunk	0.114286	2.70833	0.969793
tip	APOE	0.382022	LDLR	trunk	0.114286	2.27451	0.950483
tip	PCSK9	0.101124	LDLR	trunk	0.114286	1.92593	0.911172
trunk	APOE	0.352381	LDLR	trunk	0.114286	1.8018	0.901103
endocrine	APOE	0.4	LDLR	trunk	0.114286	1.83333	0.903448
trunk	CALR	0.104762	LRP1	trunk	0.0952381	2.12727	0.942069
mesenchyme	APOE	0.433333	LRP1	trunk	0.0952381	2.2	0.947448
mesenchyme	C3	0.116667	LRP1	trunk	0.0952381	1.85714	0.905793
mesenchyme	CALR	0.15	LRP1	trunk	0.0952381	2.74444	0.970345
endocrine	PSAP	0.5	LRP1	trunk	0.0952381	1.95	0.91269
endocrine	SERPINA1	0.6	LRP1	trunk	0.0952381	2.275	0.950621
tip	MDK	0.865169	LRP1	trunk	0.0952381	5.33506	0.997241
mesenchyme	PSAP	0.433333	LRP1	trunk	0.0952381	2.2	0.947448
proliferating	MDK	0.75	LRP1	trunk	0.0952381	3.68333	0.987586
mesenchyme	SERPINA1	0.65	LRP1	trunk	0.0952381	3.33333	0.985379
tip	PSAP	0.573034	LRP1	trunk	0.0952381	2.29412	0.95131
mesenchyme	MDK	0.866667	LRP1	trunk	0.0952381	4.75	0.995448
tip	SERPINA1	0.842697	LRP1	trunk	0.0952381	4.836	0.995586
tip	SERPING1	0.382022	LRP1	trunk	0.0952381	1.91176	0.910345
trunk	SERPINA1	0.695238	LRP1	trunk	0.0952381	4.43425	0.995034
trunk	SERPING1	0.4	LRP1	trunk	0.0952381	1.82619	0.901931
mesenchyme	PLAT	0.383333	LRP1	trunk	0.0952381	2.20435	0.947448
proliferating	SERPING1	0.375	LRP1	trunk	0.0952381	2.35238	0.954897
mesenchyme	SERPINE2	0.116667	LRP1	trunk	0.0952381	1.85714	0.905793
proliferating	THBS1	0.125	LRP1	trunk	0.0952381	2.6	0.966897
mesenchyme	TFPI	0.1	LRP1	trunk	0.0952381	1.95	0.91269
tip	APOE	0.382022	LRP1	trunk	0.0952381	2.21765	0.947724
proliferating	APOE	0.571429	LRP1	trunk	0.0952381	2.64062	0.967586
trunk	MDK	0.67619	LRP1	trunk	0.0952381	4.28451	0.994207
proliferating	PSAP	0.464286	LRP1	trunk	0.0952381	2.3	0.951724
endocrine	MDK	0.8	LRP1	trunk	0.0952381	5.85	0.997241
proliferating	SERPINA1	0.678571	LRP1	trunk	0.0952381	4.13947	0.994207
proliferating	EGFL7	0.125	NOTCH1	trunk	0.2	3.80952	0.988552
trunk	EGFL7	0.0857143	NOTCH1	trunk	0.2	3.33333	0.985379
proliferating	PTN	0.178571	PLXNB2	trunk	0.171429	3	0.981517
mesenchyme	PTN	0.333333	PLXNB2	trunk	0.171429	2.475	0.961517
tip	PTN	0.0561798	PLXNB2	trunk	0.171429	3.3	0.984552
trunk	NID1	0.0857143	PTPRF	trunk	0.390476	1.93767	0.911862
mesenchyme	NID1	0.3	PTPRF	trunk	0.390476	2.23577	0.94869
proliferating	NID1	0.0892857	PTPRF	trunk	0.390476	1.87805	0.908828
trunk	FN1	0.466667	SDC2	trunk	0.104762	2.41558	0.959448
mesenchyme	FN1	0.55	SDC2	trunk	0.104762	2.23691	0.94869
proliferating	FN1	0.464286	SDC2	trunk	0.104762	2.05594	0.937931
trunk	MDK	0.67619	SDC4	trunk	0.238095	4.21859	0.994207
proliferating	MDK	0.75	SDC4	trunk	0.238095	3.62667	0.98731
mesenchyme	MDK	0.866667	SDC4	trunk	0.238095	4.67692	0.995448
tip	MDK	0.865169	SDC4	trunk	0.238095	5.25299	0.99669
endocrine	MDK	0.8	SDC4	trunk	0.238095	5.76	0.997241
tip	TGFB2	0.11236	TGFBR1	trunk	0.0666667	1.8	0.901103

## Sheet: Downstream_TFs_per_Rec_7w
Supplementary Data 2. InterCom analysis of ligand-receptor pairs and downstream pathways
Receptor	Receptor Population	Interface TFs	Downstream target TFs
ACVR2B	mesenchyme	FOS	EGR1,ENO1,SFPQ,ZFP36L1
AXL	mesenchyme	ATF4	APEX1,FOS,FOSB
BMPR2	mesenchyme	FOS,FOSB,JUN	EGR1,ENO1,FOS,FOSB,JUN,SFPQ,YBX1,ZFP36L1
DAG1	mesenchyme	FOS,JUN	CAMTA1,EGR1,ENO1,FOS,FOSB,HMGA1,HMGB1,ID1,JUN,KLF6,RBPJ,SFPQ,YBX1,ZFP36L1
EDNRA	mesenchyme	ATF4,FOS,JUN	CAMTA1,EGR1,ENO1,FOS,FOSB,HMGA1,JUN,RBPJ,SFPQ,YBX1,ZFP36L1
ENG	mesenchyme	EGR1,FOS,JUN	EGR1,FOS,HMGB1,ID2,JUN,YBX1
FGFR1	mesenchyme	ATF4,JUN	APEX1,EGR1,FOS,FOSB,HDAC1,HES1,HMGA1,HMGB1,ID1,JUND,KLF6,NFKBIA,POU5F1,RBPJ,STAT3,TBX3,TCF4,ZEB2,ZFP36L1
FGFR2	mesenchyme	ATF4,JUN	APEX1,EGR1,FOS,FOSB,HES1,HMGA1,HMGB1,ID1,JUND,KLF6,RBPJ,ZEB2,ZFP36L1
GPC1	mesenchyme	ATF4	FOS,FOSB
IGF1R	mesenchyme	ATF4,FOS,JUN	APEX1,EGR1,ENO1,FOS,FOSB,HMGB1,ID1,JUN,KLF6,RBPJ,SFPQ,YBX1,ZFP36L1
ITGA5	mesenchyme	FOS,JUN	EGR1,ENO1,FOS,JUN,YBX1
ITGA6	mesenchyme	ATF4,FOS,JUN	EGR1,ENO1,FOS,FOSB,HMGA1,HMGB1,JUN,SFPQ,YBX1,ZFP36L1
ITGB1	mesenchyme	FOS,JUN	APEX1,ARID1A,CAMTA1,EGR1,ENO1,FOS,FOSB,HES1,HMGA1,HMGB1,ID1,JUN,JUND,KLF6,NFKBIA,RBPJ,SFPQ,YBX1,ZEB2,ZFP36L1
ITGB5	mesenchyme	FOS	EGR1,ENO1,JUN,YBX1
LDLR	mesenchyme	EGR1,FOS,JUN	EGR1,ENO1,FOS,HMGA1,HMGB1,ID2,ID3,JUN,NPM1,SFPQ,YBX1,ZFP36L1
LRP1	mesenchyme	EGR1,FOS,FOSB,JUN,JUNB	APEX1,CAMTA1,EGR1,ENO1,FOS,FOSB,HES1,HMGA1,HMGB1,ID2,ID3,JUN,JUNB,KLF6,NPM1,RBPJ,SFPQ,YBX1,ZFP36L1
LRP6	mesenchyme	EGR1,FOS	EGR1,ENO1,FOS,FOSB,ID2,JUN,SFPQ,YBX1,ZFP36L1
NOTCH1	mesenchyme	FOS,JUN	EGR1,ENO1,FOS,FOSB,HMGA1,HMGB1,JUN,SFPQ,YBX1,ZFP36L1
NRP2	mesenchyme	ATF4,JUN	APEX1,EGR1,FOS,FOSB,HMGA1,HMGB1,ZFP36L1
PDGFRA	mesenchyme	ATF4	FOS,FOSB
PDGFRB	mesenchyme	JUN	APEX1,EGR1,FOS,HES1,HMGA1,HMGB1,ID1,JUND,KLF6,NFKBIA,RBPJ,TBX3,ZEB2,ZFP36L1
PLXNB2	mesenchyme	FOS,JUN	APEX1,CAMTA1,EGR1,ENO1,FOS,FOSB,HDAC1,HES1,HMGA1,HMGB1,ID1,JUN,KLF6,NFKBIA,RBPJ,SFPQ,YBX1,ZEB2,ZFP36L1
PTPRF	mesenchyme	ATF4,FOS,HMGA1,JUN,KLF6	APEX1,CAMTA1,EGR1,ENO1,FOS,FOSB,HES1,HMGA1,HMGB1,ID1,ID3,JUN,JUNB,KLF6,NFKBIA,RBPJ,SFPQ,YBX1,ZEB2,ZFP36L1
ROBO1	mesenchyme	FOS,JUN	EGR1,ENO1,FOSB,HMGA1,SFPQ,YBX1,ZFP36L1
SDC2	mesenchyme	FOS,HMGA1,JUN	CAMTA1,EGR1,ENO1,FOS,FOSB,HMGA1,HMGB1,ID3,JUN,RBPJ,SFPQ,YBX1,ZFP36L1
ACVR1B	proliferating	FOS,JUN,RBPJ	APEX1,EGR1,ENO1,FOS,FOSB,HES1,HMGA1,HMGB1,ID1,JUN,RBPJ,SFPQ,YBX1,ZFP36L1
AXL	proliferating	ATF4,EGR1,FOS,JUN,KLF6,YY1	APEX1,ATF4,CAMTA1,EGR1,ENO1,FOS,FOSB,HES1,HMGA1,HMGB1,ID1,ID2,ID3,JUN,KHSRP,KLF6,NFKBIA,NPM1,POU5F1,RBPJ,SFPQ,SMARCA4,SOX2,SOX4,SOX9,YBX1,ZFP36L1
BMPR2	proliferating	EGR1,FOS,JUN	EGR1,ENO1,FOS,HMGA1,ID2,ID3,JUN,NPM1,RBPJ,SFPQ,YBX1,ZFP36L1
DAG1	proliferating	FOS,JUN	APEX1,ARID1A,ATF3,CAMTA1,EGR1,ENO1,FOS,FOSB,FOXA2,HDAC1,HES1,HMGA1,HMGB1,ID1,JUN,JUND,KLF6,POU5F1,RBPJ,SFPQ,YBX1,ZFP36L1
DDR1	proliferating	ATF4,EGR1,FOS,JUN	APEX1,CAMTA1,EGR1,ENO1,EP300,FOS,FOSB,FOXA2,HDAC1,HES1,HMGA1,HMGB1,ID1,ID2,ID3,JUN,JUND,KHSRP,KLF6,NFKBIA,NPM1,RBPJ,SFPQ,SOX9,YBX1,ZFP36L1
EPHB2	proliferating	FOS,HMGA1,JUN	APEX1,CAMTA1,EGR1,ENO1,FOS,FOSB,FOXA2,HMGA1,HMGB1,ID1,ID3,JUN,KLF6,NFKBIA,RBPJ,SFPQ,YBX1,ZFP36L1
IGF1R	proliferating	FOS,JUN	APEX1,CAMTA1,EGR1,ENO1,FGF2,FOS,FOSB,FOXA2,HDAC1,HES1,HMGA1,HMGB1,JUN,JUND,KLF6,NFKBIA,RBPJ,SFPQ,TCF4,YBX1,ZFP36L1
INSR	proliferating	ATF4,EGR1,FOS,HMGA1,JUN	APEX1,CAMTA1,EGR1,ENO1,FOS,FOSB,HMGA1,HMGB1,ID1,ID2,ID3,JUN,NPM1,RBPJ,SFPQ,YBX1
ITGA6	proliferating	ATF4,FOS,HMGA1,JUN,KLF6,YBX1	APEX1,ARID1A,CAMTA1,CREB1,EGR1,ENO1,FOS,FOSB,FOXA2,HDAC1,HES1,HMGA1,HMGB1,ID1,ID3,JUN,KHSRP,KLF6,MYCN,POU5F1,RBPJ,SFPQ,YBX1,ZFP36L1,ZFP36L2
ITGB1	proliferating	FOS	ATF3,CAMTA1,CREM,DDIT3,EGR1,ENO1,FOSB,FOXA2,HMGA1,JUN,KLF6,RBPJ,SFPQ,TP53,YBX1,ZFP36L1
ITGB5	proliferating	FOS,JUN	APEX1,ARID1A,CAMTA1,EGR1,ENO1,FGF2,FOS,FOSB,HDAC1,HES1,HMGA1,HMGB1,ID1,JUN,KLF6,NFKBIA,POU5F1,RBPJ,SFPQ,YBX1,ZFP36L1
LDLR	proliferating	EGR1,FOS,JUN	APEX1,CAMTA1,EGR1,ENO1,FOS,FOSB,HES1,HMGA1,HMGB1,ID1,ID2,ID3,JUN,KLF6,NPM1,RBPJ,SFPQ,YBX1,ZFP36L1
LRP1	proliferating	EGR1,FOS,JUN	CAMTA1,EGR1,ENO1,FOS,HMGA1,HMGB1,ID2,ID3,JUN,NFKBIA,NPM1,RBPJ,SFPQ,YBX1,ZFP36L1
LRP6	proliferating	EGR1,FOS	APEX1,CAMTA1,EGR1,ENO1,EP300,FGF2,FOS,FOSB,HMGA1,ID1,ID2,ID3,JUN,JUNB,JUND,KLF6,NPM1,PDX1,RBPJ,SFPQ,SOX9,TFAM,YBX1,ZFP36L1
NOTCH1	proliferating	FOS,JUN,RBPJ,SOX2,TCF3	APEX1,ARID1A,CAMTA1,CEBPD,DDIT3,DNMT3B,EGR1,ENO1,FGF2,FOS,FOSB,FOXA2,FOXP1,HES1,HES4,HMGA1,HMGB1,ID1,ID2,JUN,JUND,KLF6,NCOR1,NCOR2,NFKBIA,PDX1,POU5F1,RBPJ,RBPJL,SFPQ,SMAD4,SMARCC1,SOX2,SOX9,TERF1,YBX1,ZFP36L1
NOTCH3	proliferating	RBPJ	FOXP1,HES1,HES4,NCOR1,NCOR2,NFKBIA,PDX1,RBPJL,SOX9
PTPRF	proliferating	ATF4,FOS,HMGA1,JUN,KLF6,NCOR2,POU5F1,SMARCC1,TCF3,YBX1	ANP32A,APEX1,ARID1A,ATF3,BACH1,CAMTA1,CEBPB,CEBPD,CREB1,CREB3L2,CTCF,CTNNB1,DDIT3,DNMT3B,E2F4,EGR1,ENO1,ETS2,ETV4,FGF2,FOS,FOSB,FOXA2,HDAC1,HES1,HMGA1,HMGB1,HMGB2,ID1,ID2,ID3,IRF3,JARID2,JUN,JUNB,JUND,KDM5B,KHSRP,KLF6,LIN28A,MYBL2,MYC,MYCN,NCOR2,NFKBIA,NR6A1,NRF1,POU5F1,RBPJ,SAP18,SFPQ,SMAD3,SMAD4,SMARCC1,SOX2,SOX4,STAT3,SUB1,TCF3,TCF4,TERF1,TGIF1,TP53,TRIM24,TRIM28,YBX1,ZFP36L1,ZFP36L2,ZNF143,ZS…
SDC1	proliferating	HMGA1	ID3
SDC2	proliferating	FOS,HMGA1,JUN,SMARCC1,YBX1	APEX1,ARID1A,ATF3,CAMTA1,CREB1,CTCF,DDIT3,E2F4,EGR1,ENO1,ETS2,FGF2,FOS,FOSB,FOXA2,HDAC1,HES1,HMGA1,HMGB1,ID1,ID3,JUN,JUNB,JUND,KLF6,LIN28A,MYC,MYCN,NFKBIA,POU5F1,RBPJ,SFPQ,SMAD4,SOX2,SUB1,TCF4,YBX1,ZFP36L1
SDC4	proliferating	HMGA1,KLF6,POU5F1,SMARCC1,YBX1	DNMT3B,E2F4,EGR1,ENO1,FOS,HMGB1,HMGB2,ID1,ID3,JUN,KDM5B,MYCN,NR6A1,SAP18,SOX2,TERF1,TRIM28,ZFP36L1,ZSCAN10
SORT1	proliferating	EGR1,FOS,FOSB,JUN	APEX1,ARID1A,CAMTA1,EGR1,ENO1,EP300,FOS,FOSB,FOXA2,HDAC1,HES1,HMGA1,HMGB1,ID1,ID2,ID3,JUN,JUNB,JUND,KLF6,NFKBIA,NPM1,PDX1,POU5F1,RBPJ,SFPQ,SOX9,STAT1,TCF7L2,TFAM,TP53,YBX1,ZFP36L1
TGFBR1	proliferating	ATF4,HMGA1	APEX1,FOS,FOSB,ID3
ACVR1B	tip	FOS,RBPJ	CAMTA1,EGR1,ENO1,FOSB,FOXA2,HMGA1,JUN,KLF6,RBPJ,RBPJL,SFPQ,SMAD4,SOX9,YBX1,ZFP36L1
BMPR2	tip	ATF4,EGR1,FOS,HMGA1,JUN	CREM,EGR1,ENO1,FOS,FOSB,HMGA1,ID2,ID3,JUN,RBPJ,SFPQ,YBX1
DDR1	tip	ATF4,FOS,JUN	APEX1,EGR1,ENO1,FOS,FOXA2,HMGA1,HMGB1,JUN,RBPJ,SFPQ,YBX1,ZFP36L1
EPHB2	tip	FOS,JUN	APEX1,CAMTA1,EGR1,ENO1,FOS,FOSB,HMGA1,HMGB1,JUN,RBPJ,SFPQ,YBX1,ZFP36L1
FGFR1	tip	ATF4,JUN	APEX1,CEBPB,E2F4,EGR1,FOS,FOSB,FOXA2,HDAC1,HES1,HMGA1,HMGB1,ID1,JUND,KHSRP,NFKB1,NFKBIA,RBPJ,SMAD3,TCF12,ZFP36L1
FGFR4	tip	ATF4,JUN	APEX1,ARID1A,ATF3,CEBPB,EGR1,FOS,FOSB,FOXA2,HDAC1,HES1,HMGA1,HMGB1,ID1,JUND,KHSRP,KLF6,NFKB1,NFKBIA,POU5F1,PPARA,RBPJ,RELA,SMAD3,ZFP36L1
INSR	tip	ATF4,EGR1,FOS,JUN	APEX1,EGR1,ENO1,FOS,FOSB,FOXA2,HES1,HMGA1,HMGB1,ID2,ID3,JUN,RBPJ,SFPQ,STAT1,YBX1,ZFP36L1
ITGA6	tip	ATF4,FOS,HMGA1,JUN	APEX1,CAMTA1,EGR1,ENO1,FOS,FOSB,FOXA2,HDAC1,HMGA1,HMGB1,ID3,JUN,KHSRP,KLF6,NFAT5,RBPJ,SFPQ,SMAD4,YBX1,ZFP36L1
ITGB1	tip	FOS	CAMTA1,EGR1,ENO1,FOSB,FOXA2,HMGA1,JUN,KLF6,RBPJ,SFPQ,SUB1,TP53,YBX1,ZFP36L1
ITGB5	tip	FOS	EGR1,ENO1,HMGA1,KLF6,SFPQ,YBX1
ITGB8	tip	FOS	EGR1,HMGA1,RBPJ,SFPQ
LDLR	tip	EGR1,FOS	EGR1,ENO1,FOS,HMGA1,ID2,ID3,JUN,RBPJ,SFPQ,YBX1
LRP1	tip	EGR1,FOS	EGR1,FOS,ID2,RBPJ,SFPQ
NOTCH1	tip	FOS,JUN,RBPJ,RBPJL	APEX1,CAMTA1,EGR1,ENO1,FOS,FOSB,FOXA2,FOXP1,HES1,HMGA1,HMGB1,ID1,JUN,JUND,KLF6,NCOR1,NFKBIA,PDX1,RBPJ,RBPJL,SFPQ,SOX2,SOX9,YBX1,ZFP36L1
NOTCH3	tip	RBPJ,RBPJL	HES1,NCOR2,NFKBIA,RBPJL,SOX9
PTPRF	tip	ATF4,FOXA2,JUN,SMARCC1,TCF7L2	APEX1,ATF3,CEBPB,COPS5,CTNNB1,DDX5,E2F4,EGR1,FOS,FOSB,FOXA2,HDAC1,HES1,HIPK2,HMGA1,HMGB1,ID1,ID2,JUN,JUNB,JUND,KHSRP,KLF6,NFKBIA,ONECUT1,PDX1,POU5F1,PPARA,RBPJ,RELA,SMAD3,SMAD4,SOX2,SOX9,SUB1,TCF12,TGIF1,VTN,ZFP36L1
SDC1	tip	JUN	FOS
SDC2	tip	FOS,HMGA1,JUN	APEX1,CAMTA1,EGR1,ENO1,FOS,FOSB,FOXA2,HES1,HMGA1,HMGB1,ID3,JUN,KLF6,NFKBIA,RBPJ,SFPQ,YBX1,ZFP36L1
SDC4	tip	FOXA2,HMGA1,JUN	APEX1,CTNNB1,EGR1,FOS,FOXA2,HES1,HMGA1,HMGB1,ID1,ID3,JUND,KLF6,MYC,NFKBIA,PDX1,RBPJ,TGIF1,ZFP36L1
TGFBR1	tip	ATF4,HMGA1	FOS,FOSB,ID3
ACVR1B	trunk	FOS,JUN,RBPJ	APEX1,EGR1,ENO1,FOS,FOSB,HES1,HMGA1,HMGB1,ID1,JUN,NFKBIA,RBPJ,SFPQ,SOX9,YBX1,ZFP36L1
BMPR2	trunk	EGR1,FOS,FOSB,JUN	APEX1,EGR1,ENO1,FOS,FOSB,HMGA1,ID2,ID3,JUN,NPM1,RBPJ,SFPQ,YBX1,ZFP36L1
DAG1	trunk	EGR1,FOS,JUN	APEX1,EGR1,ENO1,FOS,FOSB,HDAC1,HES1,HMGA1,HMGB1,ID1,ID2,ID3,JUN,NFKBIA,NPM1,RBPJ,SFPQ,SOX9,YBX1,ZFP36L1
DDR1	trunk	ATF4,EGR1,FOS,FOSB,JUN,KLF6	APEX1,ARID1A,CAMTA1,EGR1,ENO1,FOS,FOSB,FOXA2,HDAC1,HES1,HMGA1,HMGB1,ID1,ID2,ID3,JUN,JUND,KHSRP,KLF6,NFKBIA,NPM1,RBPJ,SFPQ,SOX9,TCF7L2,YBX1,ZFP36L1
EGFR	trunk	ATF4,JUN	FOS
EPHB2	trunk	FOS,JUN	EGR1,ENO1,FOS,FOSB,HMGA1,HMGB1,JUN,NFKBIA,RBPJ,SFPQ,YBX1,ZFP36L1
FGFR2	trunk	JUN	APEX1,ARID1A,EGR1,FOS,FOXA2,HDAC1,HES1,HMGA1,HMGB1,ID1,JUND,KLF6,NFKBIA,RBPJ,ZFP36L1
FGFR3	trunk	JUN	APEX1,ARID1A,EGR1,FOS,FOXA2,HDAC1,HES1,HMGA1,HMGB1,ID1,JUND,KLF6,NFKBIA,RBPJ,ZFP36L1
FGFR4	trunk	JUN	APEX1,ARID1A,EGR1,FOS,FOXA2,HDAC1,HES1,HMGA1,HMGB1,ID1,JUND,KLF6,NFKBIA,RBPJ,ZFP36L1
IGF1R	trunk	FOS,JUN	APEX1,EGR1,ENO1,FOS,FOSB,FOXA2,HDAC1,HES1,HMGA1,HMGB1,ID1,JUN,NFKBIA,RBPJ,SFPQ,YBX1,ZFP36L1
INSR	trunk	EGR1,FOS	EGR1,ENO1,FOS,ID2
ITGA6	trunk	ATF4,FOS,JUN	APEX1,CAMTA1,EGR1,ENO1,FOS,FOSB,FOXA2,HMGA1,HMGB1,JUN,RBPJ,SFPQ,YBX1,ZFP36L1
ITGB1	trunk	FOS,JUN	APEX1,ARID1A,ARID4A,ATF3,CAMTA1,CEBPD,DDIT3,EGR1,ENO1,FOS,FOSB,FOXA2,HDAC1,HES1,HMGA1,HMGB1,ID1,JUN,JUND,KLF6,NFKBIA,RBPJ,SFPQ,TCF12,YBX1,ZFP36L1
ITGB5	trunk	FOS	EGR1,ENO1,FOSB,HMGA1,JUN,RBPJ,SFPQ,YBX1
LDLR	trunk	EGR1,FOS,JUN	APEX1,EGR1,ENO1,FOS,FOSB,HMGA1,HMGB1,ID2,ID3,JUN,NPM1,RBPJ,SFPQ,SOX9,YBX1
LRP1	trunk	EGR1,FOS,FOSB,JUN	EGR1,ENO1,FOS,FOSB,HMGA1,ID2,ID3,JUN,NPM1,RBPJ,YBX1
LRP6	trunk	EGR1,FOS	APEX1,EGR1,ENO1,FOS,FOSB,HMGA1,ID2,ID3,JUN,NPM1,RBPJ,SFPQ,YBX1,ZFP36L1
NOTCH1	trunk	FOS,JUN,RBPJ	APEX1,ARID1A,CAMTA1,EGR1,ENO1,FOS,FOSB,FOXA2,HDAC1,HES1,HMGA1,HMGB1,ID1,JUN,JUND,KLF6,NCOR1,NFKBIA,PDX1,RBPJ,RBPJL,SFPQ,SMAD3,SOX9,YBX1,ZFP36L1
NOTCH3	trunk	RBPJ	NFKBIA
PTPRF	trunk	ATF4,FOS,JUN,TCF7L2	APEX1,ARID1A,CAMTA1,CEBPD,DDIT3,DDX5,E2F4,EGR1,ENO1,FOS,FOSB,FOXA2,HDAC1,HES1,HIPK2,HMGA1,HMGB1,ID1,ID2,JUN,JUND,KHSRP,KLF6,NFKBIA,RBPJ,SFPQ,SMAD3,SMAD4,SOX9,TCF12,TP53,YBX1,ZFP36L1
SDC2	trunk	FOS,JUN	APEX1,CAMTA1,EGR1,ENO1,FOS,FOSB,FOXA2,HDAC1,HES1,HMGA1,HMGB1,ID1,JUN,JUND,KLF6,NFKBIA,RBPJ,SFPQ,YBX1,ZFP36L1

## Sheet: Downstream_TFs_per_Rec_9+6w
Supplementary Data 2. InterCom analysis of ligand-receptor pairs and downstream pathways
Receptor	Receptor Population	Interface TFs	Downstream target TFs
BMPR2	endocrine	EGR1,FOS,FOXO1,JUN,PAX6	AFF1,APEX1,ARID5B,DDIT3,EGR1,ENO1,EP300,FOS,FOSB,FOXA2,FOXO1,HES1,HMGA1,ID1,ID2,ID3,JUN,JUNB,JUND,KLF6,MAFB,MEIS2,NFKBIA,NKX6-1,PAX6,RBPJ,SFPQ,SMARCA4,YBX1
EPHB2	endocrine	FOS	EGR1,FOSB,JUN,YBX1
FGFR3	endocrine	JUN	EGR1,FOS
GPC1	endocrine	ATF4,JUN	EGR1,FOS,FOSB,FOXA2,HMGB1,ID1,JUND,KLF6,POU5F1,RBPJ,RELA,ZFP36L1
LDLR	endocrine	FOS,JUN	CREB3L2,DDIT3,EGR1,ENO1,FOS,FOSB,FOXA2,HMGA1,HMGB1,ID1,JUN,JUND,KLF6,RELA,SFPQ,YBX1
LRP1	endocrine	FOS,JUN	APEX1,EGR1,ENO1,FOS,FOSB,HMGA1,JUN,KLF6,NFKBIA,RBPJ,SFPQ,YBX1
PTPRF	endocrine	JUN	APEX1,ATF3,DDIT3,EGR1,EPAS1,FGF2,FOS,FOXA2,HDAC1,HES1,HMGA1,HMGB1,ID1,JUND,KLF6,NFAT5,NFKBIA,NR3C1,POU5F1,RBPJ,RELA,SMAD7,SUB1,ZFP36L1
SDC2	endocrine	FOS,JUN	EGR1,FOS,JUN,SFPQ,YBX1
BMPR2	mesenchyme	ATF4,EGR1,FOS,FOSB,JUN	EGR1,ENO1,FOS,FOSB,ID2,ID3,JUN,JUNB,NPM1,RBPJ,SFPQ,YBX1
DAG1	mesenchyme	FOS,JUN	CSRNP1,EGR1,ENO1,FOS,FOSB,HMGA1,HMGB1,JUN,KLF6,RBPJ,SFPQ,YBX1,ZFP36L1
FGFR1	mesenchyme	JUN	APEX1,ARID1A,EGR1,FOS,HMGA1,HMGB1,ID1,JUND,KLF6,NFKBIA,POU5F1,RBPJ,TBX3,TCF4,ZEB2,ZFP36L1
FGFR2	mesenchyme	ATF4,JUN	EGR1,FOS,FOSB,HES1,HMGA1,HMGB1,ID1,JUND,KLF6,NFKBIA,POU5F1,RBPJ,ZFP36L1
GFRA1	mesenchyme	JUN	FOS,HMGB1
IGF1R	mesenchyme	ATF4	FOS,FOSB
ITGB1	mesenchyme	FOS,JUN	CAMTA1,CEBPD,CSRNP1,EGR1,ENO1,FOS,FOSB,HMGA1,HMGB1,ID1,JUN,KLF6,NFKBIA,POU5F1,SFPQ,YBX1,ZEB2,ZFP36L1
LDLR	mesenchyme	ATF4,FOS	EGR1,FOS,FOSB,SFPQ,ZFP36L1
LRP1	mesenchyme	ATF4,FOS,KLF6	EGR1,ENO1,FOS,FOSB,JUN,JUNB,KLF6,SFPQ,ZFP36L1
NOTCH1	mesenchyme	FOS,JUN	EGR1,ENO1,FOS,FOSB,HMGB1,JUN,RBPJ,YBX1,ZFP36L1
PDGFRA	mesenchyme	FOS	EGR1,ENO1,FOSB,JUN,KLF6,SFPQ
SDC4	mesenchyme	ATF4,KLF6	EGR1,FOS,FOSB,JUN,ZFP36L1
TNFRSF1A	mesenchyme	EGR1,FOS	EGR1,ENO1,FOS,FOSB,HMGA1,ID3,JUN,YBX1,ZFP36L1
CD44	proliferating	JUN	EGR1,HMGA1,POU5F1
DAG1	proliferating	EGR1,FOS,JUN	APEX1,ATF3,CAMTA1,DEAF1,EGR1,ENO1,EP300,FOS,FOSB,HES1,HIF1A,HMGA1,HMGB1,ID1,ID2,ID3,JUN,JUNB,JUND,KLF10,KLF5,KLF6,NFKBIA,NR0B2,PDX1,POU5F1,RBPJ,SALL4,SFPQ,SMAD3,SMAD4,SOX2,SOX9,STAT1,TCF7L2,TFAM,YBX1,ZFP36L1
EPHA2	proliferating	FOS,JUN	APEX1,ATF3,EGR1,FOS,FOSB,FOXA2,HES1,HMGA1,HMGB1,ID1,JUN,JUND,KLF6,NFKBIA,RBPJ,SFPQ,YBX1
ERBB2	proliferating	EGR1,FOS,JUN	APEX1,EGR1,ENO1,EP300,FOS,FOSB,HMGA1,ID1,ID2,ID3,JUN,JUND,KLF6,PDX1,SFPQ,YBX1,ZFP36L1
FGFR1	proliferating	JUN	APEX1,ATF3,EGR1,FGF2,FOS,FOXA2,HMGA1,HMGB1,ID1,JUND,KLF6,POU5F1,RBPJ,SMAD3,ZEB2,ZFP36L1
FGFR3	proliferating	JUN	APEX1,ATF3,CREB1,DDIT3,EGR1,FOS,HES1,HMGA1,HMGB1,ID1,JUND,KLF6,NFKBIA,RBPJ,SMAD3,ZFP36L1
IGF1R	proliferating	FOS,JUN	APEX1,EGR1,ENO1,FOS,FOSB,HMGA1,JUN,KLF6,RBPJ,SFPQ,SMAD3,ZFP36L1
ITGA5	proliferating	EGR1,FOS	EGR1,ENO1,FOS,HMGA1,ID3,SFPQ
ITGA6	proliferating	ATF4,JUN,POU5F1	APEX1,DDIT3,DNMT3B,EGR1,ENO1,FOS,HMGA1,HMGB2,KLF6,RBPJ,TERF1,TRIM28,ZFP36L1
ITGB5	proliferating	FOS,JUN	ATF3,EGR1,ENO1,FOS,FOSB,HES1,HMGA1,HMGB1,JUN,KLF6,NFKBIA,RBPJ,SFPQ,YBX1
LDLR	proliferating	FOS,JUN	FOS,FOSB,HMGA1,HMGB1,JUN,RBPJ,SFPQ,ZFP36L1
LRP1	proliferating	EGR1,FOS,JUN	EGR1,ENO1,FOS,HES1,HMGA1,HMGB1,ID3,JUN,KLF6,SFPQ,YBX1
LRP6	proliferating	EGR1,FOS	EGR1,ENO1,FOS,HMGA1,ID3,JUN,SFPQ,ZFP36L1,ZNF143
MET	proliferating	FOS	EGR1,FOSB,HMGA1,JUN,RBPJ,SFPQ
NOTCH1	proliferating	FOS,JUN,RBPJ	APEX1,ARID1A,ATF3,EGR1,ENO1,FOS,FOSB,HES1,HMGA1,HMGB1,ID1,JUN,JUND,KLF6,NFKBIA,POU5F1,SFPQ,TCF4,YBX1,ZFP36L1
NOTCH3	proliferating	RBPJ	NCOR1,NCOR2
PTPRF	proliferating	ATF4,JUN	APEX1,EGR1,FOS,FOSB,HES1,HMGA1,HMGB1,ID1,KLF6,NFKBIA,POU5F1,RBPJ,ZFP36L1
SDC2	proliferating	FOS,JUN	APEX1,ARID1A,ATF3,CREB1,DDIT3,EGR1,ENO1,FOS,FOSB,HES1,HMGA1,HMGB1,ID1,JUN,JUND,KLF6,NFKBIA,NR0B2,POU5F1,RBPJ,SFPQ,SMAD3,SOX2,TBX2,TCF4,YBX1,ZFP36L1
SDC4	proliferating	JUN,POU5F1	APEX1,ARID1A,ATF3,CREB1,CTNNB1,DNMT3B,EGR1,ENO1,FOS,FOXA2,HDAC1,HES1,HMGA1,HMGB1,HMGB2,ID1,JUN,JUND,KLF6,NFKBIA,NR0B2,POU5F1,RBPJ,SAP18,SMAD3,SOX2,SOX4,SUB1,TCF12,TCF7L1,TERF1,TRIM28,ZFP36L1,ZSCAN10
ACVR1B	tip	FOS,JUN,RBPJ,RBPJL,TCF7L2	APEX1,ATF3,CSRNP1,DDIT3,DDX5,EGR1,ENO1,FOS,FOSB,FOXA2,FOXP1,HES1,HES4,HMGA1,HMGB1,ID1,ID2,JUN,JUND,KLF6,NCOR1,NCOR2,NFKBIA,RBPJ,RBPJL,SFPQ,SOX9,TCF12,YBX1,ZFP36L1
EPHA2	tip	FOS,JUN	APEX1,CSRNP1,EGR1,ENO1,FOS,FOSB,FOXA2,HMGB1,JUN,KLF6,NFKBIA,RBPJ,SFPQ,YBX1,ZFP36L1
EPHB2	tip	CTCF,FOS,JUN	APEX1,ATF3,CEBPD,CREB1,CSRNP1,DDIT3,EGR1,ENO1,FOS,FOSB,HDAC1,HMGA1,HMGB1,ID1,JUN,JUND,KLF6,NFKBIA,RBPJ,SFPQ,YBX1,ZFP36L1
FGFR1	tip	EGR1,JUN	APEX1,ATF3,CEBPD,CSRNP1,DDIT3,EGR1,ENO1,EP300,EPAS1,FOS,FOSB,FOXA2,HDAC1,HES1,HMGA1,HMGB1,ID1,ID2,ID3,JUN,JUNB,JUND,KLF10,KLF5,KLF6,NFKBIA,PDX1,RBPJ,RELA,SALL4,SOX9,TCF7L2,TFAM,TP53,ZFP36L1
FGFR3	tip	JUN	APEX1,ATF3,EGR1,FOS,HDAC1,HES1,HMGA1,HMGB1,ID1,JUND,KLF6,NFKBIA,RBPJ,TCF12,ZFP36L1
FGFR4	tip	JUN	APEX1,ARID1A,ATF3,CEBPD,CREB1,DDIT3,EGR1,FOS,FOXA2,HDAC1,HES1,HMGA1,HMGB1,ID1,JUND,KLF6,MEF2D,NFKBIA,NR0B2,NR4A1,POU5F1,RBPJ,RELA,SMAD3,SMAD7,TCF12,ZFP36L1
IGF1R	tip	EGR1,FOS,JUN	APEX1,ATF3,CSRNP1,DDIT3,EGR1,ENO1,EP300,FOS,FOSB,HES1,HMGA1,HMGB1,ID1,ID2,ID3,JUN,JUNB,JUND,KLF10,KLF6,NFKBIA,PDX1,RBPJ,SFPQ,SOX9,TFAM,YBX1,ZFP36L1
IGF2R	tip	ATF4,FOS,JUN	APEX1,EGR1,ENO1,FOS,FOSB,HMGB1,JUN,KLF6,RBPJ,SFPQ,ZFP36L1
INSR	tip	ATF4,FOS,JUN,KLF6	APEX1,CSRNP1,DDIT3,EGR1,ENO1,FOS,FOSB,HMGA1,JUN,KLF6,RBPJ,SFPQ,SMAD3,YBX1,ZFP36L2
ITGA6	tip	ATF4,FOS,JUN,KLF6	APEX1,DDIT3,EGR1,ENO1,FOS,FOSB,HDAC1,HMGA1,HMGB1,ID1,JUN,JUNB,JUND,KLF6,NFKBIA,RBPJ,SFPQ,YBX1,ZFP36L1,ZFP36L2
ITGB1	tip	FOS,JUN,MYC	APEX1,ARID1A,ATF3,ATF4,BRD4,CEBPD,CREB1,CSRNP1,DDIT3,EGR1,ENO1,EPAS1,FOS,FOSB,FOXA2,HDAC1,HES1,HMGA1,HMGB1,ID1,JUN,JUND,KLF5,KLF6,NFKBIA,RAN,RBPJ,RELA,SFPQ,SMAD3,TCF12,YBX1,ZFP36L1,ZFP36L2
ITGB5	tip	MYC	ATF4,EGR1,ENO1,FOS,ID2,RAN,RBPJ,YBX1,ZFP36L2
LDLR	tip	EGR1,FOS,JUN	CSRNP1,DDIT3,EGR1,ENO1,FOS,FOSB,HMGA1,HMGB1,ID1,ID2,ID3,JUN,JUNB,JUND,KLF6,NFKBIA,PDX1,RBPJ,SFPQ,YBX1,ZFP36L1
LRP1	tip	ATF4,EGR1,FOS,KLF6	EGR1,ENO1,FOS,FOSB,ID2,ID3,JUN,JUNB,KLF6,RBPJ,YBX1
LRP6	tip	FOS,JUN	APEX1,ATF3,EGR1,ENO1,FOS,FOSB,ID1,JUN,KLF6,NFKBIA,RBPJ,SFPQ,SMAD3,YBX1,ZFP36L1
NOTCH1	tip	FOS,JUN,MYC,RBPJ,RBPJL	APEX1,ARID1A,ATF3,ATF4,CSRNP1,DDIT3,EGR1,ENO1,FOS,FOSB,FOXA2,FOXP1,HDAC1,HES1,HES4,HMGA1,HMGB1,ID1,ID2,JUN,JUND,KLF6,MEF2D,MYC,NCOR1,NCOR2,NFKBIA,NR0B2,PDX1,POU5F1,PTF1A,RAN,RBPJ,RBPJL,RELA,SFPQ,SMAD3,SOX9,VTN,YBX1,ZFP36L1,ZFP36L2
NOTCH3	tip	RBPJ	NFKBIA,PDX1,RBPJL,SOX9
PTPRF	tip	ATF4,JUN,TCF7L2	APEX1,ARID1A,ATF3,CEBPB,CEBPD,CREB1,DDIT3,DDX5,EGR1,ETS1,FOS,FOSB,FOXA2,HDAC1,HES1,HMGA1,HMGB1,ID1,ID2,JUN,JUND,KHSRP,KLF6,MEF2D,MYC,NFE2L2,NFIC,NFKB1,NFKBIA,NR0B2,POU5F1,PPARA,RBPJ,RELA,SMAD3,SOX9,SP1,TCF12,ZFP36L1
SDC2	tip	EGR1,FOS,JUN	APEX1,ATF3,DDIT3,EGR1,ENO1,FOS,FOSB,HMGA1,HMGB1,ID1,ID2,ID3,JUN,JUNB,JUND,KLF6,NFKBIA,PDX1,RBPJ,RELA,SFPQ,SMAD3,TFAM,YBX1,ZFP36L1
SDC4	tip	ATF4,KLF6	APEX1,ATF3,DDIT3,EGR1,FOS,FOSB,JUN,JUNB,JUND,KHSRP,NFKBIA,ZFP36L1,ZFP36L2
TGFBR2	tip	JUN	EGR1,FOS,HMGB1,RBPJ
TNFRSF1A	tip	ATF4,EGR1,FOS,JUN	EGR1,FOS,FOSB,HMGA1,JUN,RBPJ,SFPQ
BMPR2	trunk	EGR1,FOS,FOSB,JUN	EGR1,FOS,FOSB,ID2,JUN,RBPJ
DAG1	trunk	EGR1,FOS,JUN	EGR1,ENO1,FOS,FOSB,HDAC1,HMGB1,ID1,ID2,ID3,JUN,JUNB,JUND,KLF10,KLF6,NFKBIA,RBPJ,SFPQ,YBX1,ZFP36L1
EPHB2	trunk	FOS,JUN	EGR1,ENO1,FOS,FOSB,ID1,JUN,RBPJ,SFPQ
FGFR1	trunk	EGR1,JUN	APEX1,EGR1,ENO1,FOS,FOSB,FOXA2,HDAC1,HMGA1,HMGB1,ID1,ID2,ID3,JUN,JUNB,JUND,KLF10,KLF6,NFKBIA,NPM1,RBPJ,TCF12,ZFP36L1
IGF1R	trunk	JUN	EGR1,FOS,RBPJ
ITGA6	trunk	FOS	ENO1
ITGB1	trunk	FOS,JUN	APEX1,CAMTA1,EGR1,ENO1,FOS,FOSB,FOXA2,HDAC1,HES1,HMGA1,HMGB1,ID1,JUN,JUND,KLF6,NFKBIA,RBPJ,SFPQ,TCF12,YBX1,ZFP36L1
LDLR	trunk	FOS,JUN	EGR1,FOS,JUN,SFPQ
LRP1	trunk	EGR1,FOS,JUN	EGR1,ENO1,FOS,HMGB1,ID2,ID3,JUN,RBPJ,SFPQ
NOTCH1	trunk	FOS,JUN,RBPJ	APEX1,ATF3,CAMTA1,EGR1,ENO1,FOS,FOSB,HDAC1,HES1,HMGA1,HMGB1,ID1,JUN,JUND,KLF6,NFKBIA,RBPJ,SFPQ,TCF12,YBX1,ZFP36L1
PLXNB2	trunk	JUN	ATF3,EGR1,FOS,FOXA2,HMGA1,HMGB1,ID1,KLF6,RBPJ,ZFP36L1
PTPRF	trunk	ATF4,FOS,JUN	APEX1,ARID1A,ATF3,CAMTA1,CEBPD,EGR1,ENO1,ETS2,FOS,FOSB,FOXA2,HDAC1,HES1,HMGA1,HMGB1,ID1,JUN,JUND,KLF6,NFE2L2,NFKBIA,RBPJ,SFPQ,TCF12,YBX1,ZFP36L1
SDC2	trunk	FOS,JUN	ATF3,EGR1,ENO1,FOS,FOSB,JUN,NFKBIA,RBPJ,SFPQ
SDC4	trunk	ATF4,JUN,KLF6	APEX1,ATF3,EGR1,FOS,FOSB,HDAC1,HMGA1,HMGB1,ID1,JUN,KLF6,NFKBIA,RBPJ,ZFP36L1
TGFBR1	trunk	FOS	JUN
