# Supplementary material for: A 3D system to model human pancreas development and its reference single-cell transcriptome atlas identify signaling pathways required for progenitor expansion
Source: Nat Commun. 2021 May 25;12:3144. doi: 10.1038/s41467-021-23295-6 (PMC8149728; doi:10.1038/s41467-021-23295-6)
Supplement: Supplementary file 4 — Supplementary Data 3 [file 41467_2021_23295_MOESM4_ESM.xlsx]

## Sheet: CellChat_7wpc
Supplementary Data 3. Cell-cell communication networks inferred by state-of-the-art tools
source	target	ligand	receptor	prob	pval	interaction_name	interaction_name_2	pathway_name	annotation	evidence	Is common?	Comments
tip	proliferating	INHBA	ACVR1B_ACVR2B	1.97149e-05	0.01	INHBA_ACVR1B_ACVR2B	INHBA - (ACVR1B+ACVR2B)	ACTIVIN	Secreted Signaling	KEGG: hsa04351	CellChat	INHBA only expressed in 6 cells; Instead TDGF1 expressed in almost 50% of cells
trunk	proliferating	INHBA	ACVR1B_ACVR2B	1.77347e-05	0.02	INHBA_ACVR1B_ACVR2B	INHBA - (ACVR1B+ACVR2B)	ACTIVIN	Secreted Signaling	KEGG: hsa04351	CellChat	INHBA only expressed in 6 cells; Instead TDGF1 expressed in almost 50% of cells
proliferating	tip	INHBA	ACVR1B_ACVR2B	1.82459e-05	0.01	INHBA_ACVR1B_ACVR2B	INHBA - (ACVR1B+ACVR2B)	ACTIVIN	Secreted Signaling	KEGG: hsa04351	CellChat	INHBA only expressed in 6 cells; Instead TDGF1 expressed in almost 50% of cells
tip	tip	INHBA	ACVR1B_ACVR2B	2.32143e-05	0.05	INHBA_ACVR1B_ACVR2B	INHBA - (ACVR1B+ACVR2B)	ACTIVIN	Secreted Signaling	KEGG: hsa04351	CellChat	INHBA only expressed in 6 cells; Instead TDGF1 expressed in almost 50% of cells
trunk	tip	INHBA	ACVR1B_ACVR2B	2.08826e-05	0	INHBA_ACVR1B_ACVR2B	INHBA - (ACVR1B+ACVR2B)	ACTIVIN	Secreted Signaling	KEGG: hsa04351	CellChat	INHBA only expressed in 6 cells; Instead TDGF1 expressed in almost 50% of cells
tip	trunk	INHBA	ACVR1B_ACVR2B	1.47867e-05	0.01	INHBA_ACVR1B_ACVR2B	INHBA - (ACVR1B+ACVR2B)	ACTIVIN	Secreted Signaling	KEGG: hsa04351	CellChat	INHBA only expressed in 6 cells; Instead TDGF1 expressed in almost 50% of cells
mesenchyme	mesenchyme	MDK	ALK	0.00214348	0	MDK_ALK	MDK - ALK	MK	Secreted Signaling	PMID: 19459784	CellChat	ALK only expressed in 2 cells
proliferating	mesenchyme	MDK	ALK	0.0019122	0.03	MDK_ALK	MDK - ALK	MK	Secreted Signaling	PMID: 19459784	CellChat	ALK only expressed in 2 cells
tip	mesenchyme	MDK	ALK	0.00219374	0	MDK_ALK	MDK - ALK	MK	Secreted Signaling	PMID: 19459784	CellChat	ALK only expressed in 2 cells
trunk	mesenchyme	MDK	ALK	0.0021986	0	MDK_ALK	MDK - ALK	MK	Secreted Signaling	PMID: 19459784	CellChat	ALK only expressed in 2 cells
mesenchyme	proliferating	MDK	ALK	0.00200322	0	MDK_ALK	MDK - ALK	MK	Secreted Signaling	PMID: 19459784	CellChat	ALK only expressed in 2 cells
tip	proliferating	MDK	ALK	0.00205019	0	MDK_ALK	MDK - ALK	MK	Secreted Signaling	PMID: 19459784	CellChat	ALK only expressed in 2 cells
trunk	proliferating	MDK	ALK	0.00205474	0	MDK_ALK	MDK - ALK	MK	Secreted Signaling	PMID: 19459784	CellChat	ALK only expressed in 2 cells
mesenchyme	mesenchyme	PTN	ALK	0.00038617	0	PTN_ALK	PTN - ALK	PTN	Secreted Signaling	PMID: 28356350; PMID: 25620911	CellChat	ALK only expressed in 2 cells
mesenchyme	proliferating	PTN	ALK	0.000360858	0	PTN_ALK	PTN - ALK	PTN	Secreted Signaling	PMID: 28356350; PMID: 25620911	CellChat	ALK only expressed in 2 cells
mesenchyme	tip	PTN	ALK	0.000269317	0	PTN_ALK	PTN - ALK	PTN	Secreted Signaling	PMID: 28356350; PMID: 25620911	CellChat	ALK only expressed in 2 cells
mesenchyme	trunk	PTN	ALK	0.000266565	0	PTN_ALK	PTN - ALK	PTN	Secreted Signaling	PMID: 28356350; PMID: 25620911	CellChat	ALK only expressed in 2 cells
mesenchyme	mesenchyme	GAS6	AXL	0.000451675	0	GAS6_AXL	GAS6 - AXL	GAS	Secreted Signaling	PMID: 27801848	Common
proliferating	mesenchyme	GAS6	AXL	1.4489e-06	0.01	GAS6_AXL	GAS6 - AXL	GAS	Secreted Signaling	PMID: 27801848	CellChat	GAS6 expressed in less than 5% of cells
trunk	mesenchyme	GAS6	AXL	1.25466e-06	0.01	GAS6_AXL	GAS6 - AXL	GAS	Secreted Signaling	PMID: 27801848	CellChat	GAS6 expressed in less than 5% of cells
mesenchyme	proliferating	GAS6	AXL	6.04095e-06	0	GAS6_AXL	GAS6 - AXL	GAS	Secreted Signaling	PMID: 27801848	Common
proliferating	proliferating	GAS6	AXL	1.93698e-08	0.05	GAS6_AXL	GAS6 - AXL	GAS	Secreted Signaling	PMID: 27801848	CellChat	GAS6 expressed in less than 5% of cells
mesenchyme	tip	GAS6	AXL	5.32804e-06	0	GAS6_AXL	GAS6 - AXL	GAS	Secreted Signaling	PMID: 27801848	CellChat
mesenchyme	trunk	GAS6	AXL	5.23107e-06	0	GAS6_AXL	GAS6 - AXL	GAS	Secreted Signaling	PMID: 27801848	CellChat
tip	tip	CADM1	CADM1	0.00228909	0	CADM1_CADM1	CADM1 - CADM1	CADM	Cell-Cell Contact	PMID: 24503895	CellChat	CADM1 not a secreted ligand
mesenchyme	mesenchyme	COL1A1	CD44	0.000370176	0	COL1A1_CD44	COL1A1 - CD44	COLLAGEN	ECM-Receptor	KEGG: hsa04512	CellChat	CD44 expressed in less than 3.1% of cells
mesenchyme	proliferating	COL1A1	CD44	0.000268186	0	COL1A1_CD44	COL1A1 - CD44	COLLAGEN	ECM-Receptor	KEGG: hsa04512	CellChat	CD44 expressed in less than 3.1% of cells
mesenchyme	tip	COL1A1	CD44	0.000238695	0	COL1A1_CD44	COL1A1 - CD44	COLLAGEN	ECM-Receptor	KEGG: hsa04512	CellChat	CD44 expressed in less than 3.1% of cells
mesenchyme	trunk	COL1A1	CD44	0.000265963	0	COL1A1_CD44	COL1A1 - CD44	COLLAGEN	ECM-Receptor	KEGG: hsa04512	CellChat	CD44 expressed in less than 3.1% of cells
mesenchyme	mesenchyme	COL1A2	CD44	0.00035538	0	COL1A2_CD44	COL1A2 - CD44	COLLAGEN	ECM-Receptor	KEGG: hsa04512	CellChat	CD44 expressed in less than 3.1% of cells
mesenchyme	proliferating	COL1A2	CD44	0.000257466	0	COL1A2_CD44	COL1A2 - CD44	COLLAGEN	ECM-Receptor	KEGG: hsa04512	CellChat	CD44 expressed in less than 3.1% of cells
mesenchyme	tip	COL1A2	CD44	0.000229153	0	COL1A2_CD44	COL1A2 - CD44	COLLAGEN	ECM-Receptor	KEGG: hsa04512	CellChat	CD44 expressed in less than 3.1% of cells
mesenchyme	trunk	COL1A2	CD44	0.000255331	0	COL1A2_CD44	COL1A2 - CD44	COLLAGEN	ECM-Receptor	KEGG: hsa04512	CellChat	CD44 expressed in less than 3.1% of cells
proliferating	mesenchyme	COL2A1	CD44	5.32398e-05	0.03	COL2A1_CD44	COL2A1 - CD44	COLLAGEN	ECM-Receptor	KEGG: hsa04512	CellChat	CD44 expressed in less than 3.1% of cells
tip	mesenchyme	COL2A1	CD44	0.000141752	0	COL2A1_CD44	COL2A1 - CD44	COLLAGEN	ECM-Receptor	KEGG: hsa04512	CellChat	CD44 expressed in less than 3.1% of cells
trunk	mesenchyme	COL2A1	CD44	0.000162565	0	COL2A1_CD44	COL2A1 - CD44	COLLAGEN	ECM-Receptor	KEGG: hsa04512	CellChat	CD44 expressed in less than 3.1% of cells
trunk	proliferating	COL2A1	CD44	0.000117769	0	COL2A1_CD44	COL2A1 - CD44	COLLAGEN	ECM-Receptor	KEGG: hsa04512	CellChat	CD44 expressed in less than 3.1% of cells
trunk	tip	COL2A1	CD44	0.000104817	0	COL2A1_CD44	COL2A1 - CD44	COLLAGEN	ECM-Receptor	KEGG: hsa04512	CellChat	CD44 expressed in less than 3.1% of cells
trunk	trunk	COL2A1	CD44	0.000116792	0	COL2A1_CD44	COL2A1 - CD44	COLLAGEN	ECM-Receptor	KEGG: hsa04512	CellChat	CD44 expressed in less than 3.1% of cells
mesenchyme	mesenchyme	COL4A1	CD44	7.34173e-05	0	COL4A1_CD44	COL4A1 - CD44	COLLAGEN	ECM-Receptor	KEGG: hsa04512	CellChat	CD44 expressed in less than 3.1% of cells
mesenchyme	proliferating	COL4A1	CD44	5.31852e-05	0	COL4A1_CD44	COL4A1 - CD44	COLLAGEN	ECM-Receptor	KEGG: hsa04512	CellChat	CD44 expressed in less than 3.1% of cells
mesenchyme	tip	COL4A1	CD44	4.73355e-05	0	COL4A1_CD44	COL4A1 - CD44	COLLAGEN	ECM-Receptor	KEGG: hsa04512	CellChat	CD44 expressed in less than 3.1% of cells
mesenchyme	trunk	COL4A1	CD44	5.27442e-05	0	COL4A1_CD44	COL4A1 - CD44	COLLAGEN	ECM-Receptor	KEGG: hsa04512	CellChat	CD44 expressed in less than 3.1% of cells
mesenchyme	mesenchyme	COL4A2	CD44	7.23572e-05	0	COL4A2_CD44	COL4A2 - CD44	COLLAGEN	ECM-Receptor	KEGG: hsa04512	CellChat	CD44 expressed in less than 3.1% of cells
mesenchyme	proliferating	COL4A2	CD44	5.24172e-05	0	COL4A2_CD44	COL4A2 - CD44	COLLAGEN	ECM-Receptor	KEGG: hsa04512	CellChat	CD44 expressed in less than 3.1% of cells
mesenchyme	tip	COL4A2	CD44	4.6652e-05	0	COL4A2_CD44	COL4A2 - CD44	COLLAGEN	ECM-Receptor	KEGG: hsa04512	CellChat	CD44 expressed in less than 3.1% of cells
mesenchyme	trunk	COL4A2	CD44	5.19825e-05	0	COL4A2_CD44	COL4A2 - CD44	COLLAGEN	ECM-Receptor	KEGG: hsa04512	CellChat	CD44 expressed in less than 3.1% of cells
mesenchyme	mesenchyme	COL6A1	CD44	0.000135206	0	COL6A1_CD44	COL6A1 - CD44	COLLAGEN	ECM-Receptor	KEGG: hsa04512	CellChat	CD44 expressed in less than 3.1% of cells
mesenchyme	proliferating	COL6A1	CD44	9.79483e-05	0	COL6A1_CD44	COL6A1 - CD44	COLLAGEN	ECM-Receptor	KEGG: hsa04512	CellChat	CD44 expressed in less than 3.1% of cells
mesenchyme	tip	COL6A1	CD44	8.71756e-05	0	COL6A1_CD44	COL6A1 - CD44	COLLAGEN	ECM-Receptor	KEGG: hsa04512	CellChat	CD44 expressed in less than 3.1% of cells
mesenchyme	trunk	COL6A1	CD44	9.7136e-05	0	COL6A1_CD44	COL6A1 - CD44	COLLAGEN	ECM-Receptor	KEGG: hsa04512	CellChat	CD44 expressed in less than 3.1% of cells
mesenchyme	mesenchyme	COL6A2	CD44	6.43015e-05	0	COL6A2_CD44	COL6A2 - CD44	COLLAGEN	ECM-Receptor	KEGG: hsa04512	CellChat	CD44 expressed in less than 3.1% of cells
mesenchyme	proliferating	COL6A2	CD44	4.65814e-05	0	COL6A2_CD44	COL6A2 - CD44	COLLAGEN	ECM-Receptor	KEGG: hsa04512	CellChat	CD44 expressed in less than 3.1% of cells
mesenchyme	tip	COL6A2	CD44	4.1458e-05	0	COL6A2_CD44	COL6A2 - CD44	COLLAGEN	ECM-Receptor	KEGG: hsa04512	CellChat	CD44 expressed in less than 3.1% of cells
mesenchyme	trunk	COL6A2	CD44	4.61951e-05	0	COL6A2_CD44	COL6A2 - CD44	COLLAGEN	ECM-Receptor	KEGG: hsa04512	CellChat	CD44 expressed in less than 3.1% of cells
mesenchyme	mesenchyme	COL6A3	CD44	0.000166776	0	COL6A3_CD44	COL6A3 - CD44	COLLAGEN	ECM-Receptor	KEGG: hsa04512	CellChat	CD44 expressed in less than 3.1% of cells
trunk	mesenchyme	COL6A3	CD44	4.55331e-05	0.02	COL6A3_CD44	COL6A3 - CD44	COLLAGEN	ECM-Receptor	KEGG: hsa04512	CellChat	CD44 expressed in less than 3.1% of cells
mesenchyme	proliferating	COL6A3	CD44	0.00012082	0	COL6A3_CD44	COL6A3 - CD44	COLLAGEN	ECM-Receptor	KEGG: hsa04512	CellChat	CD44 expressed in less than 3.1% of cells
mesenchyme	tip	COL6A3	CD44	0.000107532	0	COL6A3_CD44	COL6A3 - CD44	COLLAGEN	ECM-Receptor	KEGG: hsa04512	CellChat	CD44 expressed in less than 3.1% of cells
mesenchyme	trunk	COL6A3	CD44	0.000119818	0	COL6A3_CD44	COL6A3 - CD44	COLLAGEN	ECM-Receptor	KEGG: hsa04512	CellChat	CD44 expressed in less than 3.1% of cells
mesenchyme	mesenchyme	COL9A3	CD44	3.46961e-05	0	COL9A3_CD44	COL9A3 - CD44	COLLAGEN	ECM-Receptor	KEGG: hsa04512	CellChat	CD44 expressed in less than 3.1% of cells
proliferating	mesenchyme	COL9A3	CD44	2.34671e-05	0.02	COL9A3_CD44	COL9A3 - CD44	COLLAGEN	ECM-Receptor	KEGG: hsa04512	CellChat	CD44 expressed in less than 3.1% of cells
mesenchyme	proliferating	COL9A3	CD44	2.51344e-05	0	COL9A3_CD44	COL9A3 - CD44	COLLAGEN	ECM-Receptor	KEGG: hsa04512	CellChat	CD44 expressed in less than 3.1% of cells
proliferating	proliferating	COL9A3	CD44	1.69999e-05	0.05	COL9A3_CD44	COL9A3 - CD44	COLLAGEN	ECM-Receptor	KEGG: hsa04512	CellChat	CD44 expressed in less than 3.1% of cells
mesenchyme	tip	COL9A3	CD44	2.23698e-05	0	COL9A3_CD44	COL9A3 - CD44	COLLAGEN	ECM-Receptor	KEGG: hsa04512	CellChat	CD44 expressed in less than 3.1% of cells
proliferating	tip	COL9A3	CD44	1.513e-05	0.05	COL9A3_CD44	COL9A3 - CD44	COLLAGEN	ECM-Receptor	KEGG: hsa04512	CellChat	CD44 expressed in less than 3.1% of cells
mesenchyme	trunk	COL9A3	CD44	2.49259e-05	0.01	COL9A3_CD44	COL9A3 - CD44	COLLAGEN	ECM-Receptor	KEGG: hsa04512	CellChat	CD44 expressed in less than 3.1% of cells
proliferating	trunk	COL9A3	CD44	1.68589e-05	0.05	COL9A3_CD44	COL9A3 - CD44	COLLAGEN	ECM-Receptor	KEGG: hsa04512	CellChat	CD44 expressed in less than 3.1% of cells
mesenchyme	mesenchyme	FN1	CD44	0.0001944	0	FN1_CD44	FN1 - CD44	FN1	ECM-Receptor	KEGG: hsa04512	CellChat	CD44 expressed in less than 3.1% of cells
tip	mesenchyme	FN1	CD44	0.000197894	0	FN1_CD44	FN1 - CD44	FN1	ECM-Receptor	KEGG: hsa04512	CellChat	CD44 expressed in less than 3.1% of cells
trunk	mesenchyme	FN1	CD44	0.000134807	0.01	FN1_CD44	FN1 - CD44	FN1	ECM-Receptor	KEGG: hsa04512	CellChat	CD44 expressed in less than 3.1% of cells
mesenchyme	proliferating	FN1	CD44	0.000140833	0	FN1_CD44	FN1 - CD44	FN1	ECM-Receptor	KEGG: hsa04512	CellChat	CD44 expressed in less than 3.1% of cells
tip	proliferating	FN1	CD44	0.000143364	0	FN1_CD44	FN1 - CD44	FN1	ECM-Receptor	KEGG: hsa04512	CellChat	CD44 expressed in less than 3.1% of cells
mesenchyme	trunk	FN1	CD44	0.000139665	0	FN1_CD44	FN1 - CD44	FN1	ECM-Receptor	KEGG: hsa04512	CellChat	CD44 expressed in less than 3.1% of cells
tip	trunk	FN1	CD44	0.000142175	0.01	FN1_CD44	FN1 - CD44	FN1	ECM-Receptor	KEGG: hsa04512	CellChat	CD44 expressed in less than 3.1% of cells
mesenchyme	mesenchyme	SPP1	CD44	5.64796e-05	0	SPP1_CD44	SPP1 - CD44	SPP1	Secreted Signaling	PMID: 21907263	CellChat	CD44 expressed in less than 3.1% of cells
trunk	mesenchyme	SPP1	CD44	6.36964e-05	0	SPP1_CD44	SPP1 - CD44	SPP1	Secreted Signaling	PMID: 21907263	CellChat	CD44 expressed in less than 3.1% of cells
tip	mesenchyme	CD99	CD99	0.0295776	0.04	CD99_CD99	CD99 - CD99	CD99	Cell-Cell Contact	KEGG: hsa04514	CellChat	CD99 not secreted; receptor-receptor interaction
mesenchyme	tip	CD99	CD99	0.0295776	0.04	CD99_CD99	CD99 - CD99	CD99	Cell-Cell Contact	KEGG: hsa04514	CellChat	CD99 not secreted; receptor-receptor interaction
tip	tip	CD99	CD99	0.0633569	0.03	CD99_CD99	CD99 - CD99	CD99	Cell-Cell Contact	KEGG: hsa04514	CellChat	CD99 not secreted; receptor-receptor interaction
tip	proliferating	CDH1	CDH1	0.000669255	0.05	CDH1_CDH1	CDH1 - CDH1	CDH	Cell-Cell Contact	KEGG: hsa04514	CellChat	CDH1 not secreted; receptor-receptor interaction
trunk	proliferating	CDH1	CDH1	0.0011662	0	CDH1_CDH1	CDH1 - CDH1	CDH	Cell-Cell Contact	KEGG: hsa04514	CellChat	CDH1 not secreted; receptor-receptor interaction
proliferating	tip	CDH1	CDH1	0.000669255	0.05	CDH1_CDH1	CDH1 - CDH1	CDH	Cell-Cell Contact	KEGG: hsa04514	CellChat	CDH1 not secreted; receptor-receptor interaction
trunk	tip	CDH1	CDH1	0.000740528	0.05	CDH1_CDH1	CDH1 - CDH1	CDH	Cell-Cell Contact	KEGG: hsa04514	CellChat	CDH1 not secreted; receptor-receptor interaction
proliferating	trunk	CDH1	CDH1	0.0011662	0	CDH1_CDH1	CDH1 - CDH1	CDH	Cell-Cell Contact	KEGG: hsa04514	CellChat	CDH1 not secreted; receptor-receptor interaction
tip	trunk	CDH1	CDH1	0.000740528	0.05	CDH1_CDH1	CDH1 - CDH1	CDH	Cell-Cell Contact	KEGG: hsa04514	CellChat	CDH1 not secreted; receptor-receptor interaction
trunk	trunk	CDH1	CDH1	0.00129033	0.01	CDH1_CDH1	CDH1 - CDH1	CDH	Cell-Cell Contact	KEGG: hsa04514	CellChat	CDH1 not secreted; receptor-receptor interaction
trunk	proliferating	CDH2	CDH2	6.78365e-07	0.02	CDH2_CDH2	CDH2 - CDH2	CDH	Cell-Cell Contact	KEGG: hsa04514	CellChat	CDH2 not secreted; receptor-receptor interaction
proliferating	trunk	CDH2	CDH2	6.78365e-07	0.02	CDH2_CDH2	CDH2 - CDH2	CDH	Cell-Cell Contact	KEGG: hsa04514	CellChat	CDH2 not secreted; receptor-receptor interaction
trunk	trunk	CDH2	CDH2	7.33169e-07	0.04	CDH2_CDH2	CDH2 - CDH2	CDH	Cell-Cell Contact	KEGG: hsa04514	CellChat	CDH2 not secreted; receptor-receptor interaction
trunk	proliferating	TGFA	EGFR	4.86079e-06	0.01	TGFA_EGFR	TGFA - EGFR	EGF	Secreted Signaling	KEGG: hsa04012	CellChat	EGFR expressed in less than 4.2% of cells
trunk	tip	TGFA	EGFR	5.92712e-06	0.02	TGFA_EGFR	TGFA - EGFR	EGF	Secreted Signaling	KEGG: hsa04012	CellChat	EGFR expressed in less than 4.2% of cells
tip	trunk	TGFA	EGFR	5.68937e-06	0.01	TGFA_EGFR	TGFA - EGFR	EGF	Secreted Signaling	KEGG: hsa04012	CellChat	TGFA expressed in less than 3.2% of cells
trunk	trunk	TGFA	EGFR	6.11819e-06	0	TGFA_EGFR	TGFA - EGFR	EGF	Secreted Signaling	KEGG: hsa04012	Common
trunk	tip	TGFA	EGFR_ERBB2	4.88422e-06	0.03	TGFA_EGFR_ERBB2	TGFA - (EGFR+ERBB2)	EGF	Secreted Signaling	KEGG: hsa04012	CellChat	EGFR expressed in less than 4.2% of cells
trunk	trunk	TGFA	EGFR_ERBB2	5.213e-06	0	TGFA_EGFR_ERBB2	TGFA - (EGFR+ERBB2)	EGF	Secreted Signaling	KEGG: hsa04012	Common	Intercom: EGFR binding
trunk	proliferating	EFNA4	EPHA1	9.60497e-06	0	EFNA4_EPHA1	EFNA4 - EPHA1	EPHA	Cell-Cell Contact	PMID: 15114347	CellChat
proliferating	trunk	EFNA4	EPHA1	9.02768e-06	0.01	EFNA4_EPHA1	EFNA4 - EPHA1	EPHA	Cell-Cell Contact	PMID: 15114347	CellChat
trunk	trunk	EFNA4	EPHA1	9.53159e-06	0.01	EFNA4_EPHA1	EFNA4 - EPHA1	EPHA	Cell-Cell Contact	PMID: 15114347	CellChat
trunk	proliferating	EFNA5	EPHA1	2.89801e-06	0.02	EFNA5_EPHA1	EFNA5 - EPHA1	EPHA	Cell-Cell Contact	PMID: 15114347	CellChat
proliferating	trunk	EFNA5	EPHA1	3.19591e-06	0.02	EFNA5_EPHA1	EFNA5 - EPHA1	EPHA	Cell-Cell Contact	PMID: 15114347	CellChat
proliferating	proliferating	EFNA4	EPHA2	1.79387e-05	0.05	EFNA4_EPHA2	EFNA4 - EPHA2	EPHA	Cell-Cell Contact	PMID: 15114347	CellChat	No significant downstream effect in Intercom
trunk	proliferating	EFNA4	EPHA2	1.894e-05	0	EFNA4_EPHA2	EFNA4 - EPHA2	EPHA	Cell-Cell Contact	PMID: 15114347	CellChat	No significant downstream effect in Intercom
proliferating	trunk	EFNA4	EPHA2	1.84055e-05	0	EFNA4_EPHA2	EFNA4 - EPHA2	EPHA	Cell-Cell Contact	PMID: 15114347	CellChat	No significant downstream effect in Intercom
trunk	trunk	EFNA4	EPHA2	1.94328e-05	0.01	EFNA4_EPHA2	EFNA4 - EPHA2	EPHA	Cell-Cell Contact	PMID: 15114347	CellChat	No significant downstream effect in Intercom
trunk	proliferating	EFNA5	EPHA2	5.71461e-06	0	EFNA5_EPHA2	EFNA5 - EPHA2	EPHA	Cell-Cell Contact	PMID: 15114347	CellChat	No significant downstream effect in Intercom
mesenchyme	trunk	EFNA5	EPHA2	4.78818e-06	0.04	EFNA5_EPHA2	EFNA5 - EPHA2	EPHA	Cell-Cell Contact	PMID: 15114347	CellChat	No significant downstream effect in Intercom
proliferating	trunk	EFNA5	EPHA2	6.5158e-06	0	EFNA5_EPHA2	EFNA5 - EPHA2	EPHA	Cell-Cell Contact	PMID: 15114347	CellChat	No significant downstream effect in Intercom
trunk	trunk	EFNA5	EPHA2	5.86331e-06	0.05	EFNA5_EPHA2	EFNA5 - EPHA2	EPHA	Cell-Cell Contact	PMID: 15114347	CellChat	No significant downstream effect in Intercom
proliferating	mesenchyme	EFNA4	EPHA3	2.57032e-06	0.05	EFNA4_EPHA3	EFNA4 - EPHA3	EPHA	Cell-Cell Contact	PMID: 15114347	CellChat	EPHA3 expressed in only 1.1% of cells
trunk	mesenchyme	EFNA4	EPHA3	2.71379e-06	0.03	EFNA4_EPHA3	EFNA4 - EPHA3	EPHA	Cell-Cell Contact	PMID: 15114347	CellChat	EPHA3 expressed in only 1.1% of cells
trunk	proliferating	EFNA4	EPHA3	3.69295e-06	0	EFNA4_EPHA3	EFNA4 - EPHA3	EPHA	Cell-Cell Contact	PMID: 15114347	CellChat	EPHA3 not expressed
proliferating	trunk	EFNA4	EPHA3	3.14745e-06	0.01	EFNA4_EPHA3	EFNA4 - EPHA3	EPHA	Cell-Cell Contact	PMID: 15114347	CellChat	EPHA3 not expressed
trunk	trunk	EFNA4	EPHA3	3.32314e-06	0.02	EFNA4_EPHA3	EFNA4 - EPHA3	EPHA	Cell-Cell Contact	PMID: 15114347	CellChat	EPHA3 not expressed
trunk	proliferating	EFNA5	EPHA3	1.11423e-06	0.04	EFNA5_EPHA3	EFNA5 - EPHA3	EPHA	Cell-Cell Contact	PMID: 15114347	CellChat	EPHA3 not expressed
proliferating	trunk	EFNA5	EPHA3	1.11423e-06	0.04	EFNA5_EPHA3	EFNA5 - EPHA3	EPHA	Cell-Cell Contact	PMID: 15114347	CellChat	EPHA3 not expressed
proliferating	mesenchyme	EFNA4	EPHA4	1.78236e-05	0	EFNA4_EPHA4	EFNA4 - EPHA4	EPHA	Cell-Cell Contact	PMID: 15114347	CellChat	No significant downstream effect in Intercom
trunk	mesenchyme	EFNA4	EPHA4	1.88184e-05	0	EFNA4_EPHA4	EFNA4 - EPHA4	EPHA	Cell-Cell Contact	PMID: 15114347	CellChat	No significant downstream effect in Intercom
trunk	proliferating	EFNA4	EPHA4	1.74556e-05	0	EFNA4_EPHA4	EFNA4 - EPHA4	EPHA	Cell-Cell Contact	PMID: 15114347	CellChat	No significant downstream effect in Intercom
proliferating	mesenchyme	EFNA5	EPHA4	6.30979e-06	0.02	EFNA5_EPHA4	EFNA5 - EPHA4	EPHA	Cell-Cell Contact	PMID: 15114347	CellChat	No significant downstream effect in Intercom
trunk	mesenchyme	EFNA5	EPHA4	5.67793e-06	0	EFNA5_EPHA4	EFNA5 - EPHA4	EPHA	Cell-Cell Contact	PMID: 15114347	CellChat	No significant downstream effect in Intercom
trunk	proliferating	EFNA5	EPHA4	5.26672e-06	0.05	EFNA5_EPHA4	EFNA5 - EPHA4	EPHA	Cell-Cell Contact	PMID: 15114347	CellChat	No significant downstream effect in Intercom
proliferating	mesenchyme	EFNB3	EPHA4	7.84652e-06	0.02	EFNB3_EPHA4	EFNB3 - EPHA4	EPHB	Cell-Cell Contact	PMID: 15114347	CellChat	No significant downstream effect in Intercom
mesenchyme	proliferating	EFNB3	EPHA4	7.52303e-06	0.02	EFNB3_EPHA4	EFNB3 - EPHA4	EPHB	Cell-Cell Contact	PMID: 15114347	CellChat	No significant downstream effect in Intercom
proliferating	proliferating	EFNA4	EPHA7	1.86256e-05	0.01	EFNA4_EPHA7	EFNA4 - EPHA7	EPHA	Cell-Cell Contact	PMID: 15114347	CellChat	EPHA7 expressed in less than 2.7% of cells
trunk	proliferating	EFNA4	EPHA7	1.96652e-05	0	EFNA4_EPHA7	EFNA4 - EPHA7	EPHA	Cell-Cell Contact	PMID: 15114347	CellChat	EPHA7 expressed in less than 2.7% of cells
proliferating	trunk	EFNA4	EPHA7	1.73478e-05	0	EFNA4_EPHA7	EFNA4 - EPHA7	EPHA	Cell-Cell Contact	PMID: 15114347	CellChat	EPHA7 expressed in less than 2.7% of cells
trunk	trunk	EFNA4	EPHA7	1.83161e-05	0.01	EFNA4_EPHA7	EFNA4 - EPHA7	EPHA	Cell-Cell Contact	PMID: 15114347	CellChat	EPHA7 expressed in less than 2.7% of cells
mesenchyme	proliferating	EFNA5	EPHA7	4.84544e-06	0.02	EFNA5_EPHA7	EFNA5 - EPHA7	EPHA	Cell-Cell Contact	PMID: 15114347	CellChat	EPHA7 expressed in less than 2.7% of cells
proliferating	proliferating	EFNA5	EPHA7	6.59372e-06	0.04	EFNA5_EPHA7	EFNA5 - EPHA7	EPHA	Cell-Cell Contact	PMID: 15114347	CellChat	EPHA7 expressed in less than 2.7% of cells
trunk	proliferating	EFNA5	EPHA7	5.93343e-06	0.01	EFNA5_EPHA7	EFNA5 - EPHA7	EPHA	Cell-Cell Contact	PMID: 15114347	CellChat	EPHA7 expressed in less than 2.7% of cells
mesenchyme	trunk	EFNA5	EPHA7	4.51303e-06	0	EFNA5_EPHA7	EFNA5 - EPHA7	EPHA	Cell-Cell Contact	PMID: 15114347	CellChat	EPHA7 expressed in less than 2.7% of cells
proliferating	trunk	EFNA5	EPHA7	6.14137e-06	0	EFNA5_EPHA7	EFNA5 - EPHA7	EPHA	Cell-Cell Contact	PMID: 15114347	CellChat	EPHA7 expressed in less than 2.7% of cells
trunk	trunk	EFNA5	EPHA7	5.52637e-06	0.01	EFNA5_EPHA7	EFNA5 - EPHA7	EPHA	Cell-Cell Contact	PMID: 15114347	CellChat	EPHA7 expressed in less than 2.7% of cells
trunk	mesenchyme	EFNA5	EPHB2	2.13919e-06	0.05	EFNA5_EPHB2	EFNA5 - EPHB2	EPHA	Cell-Cell Contact	PMID:15107857; PMID: 15114347	CellChat	Different ligand in Intercom
mesenchyme	mesenchyme	EFNB3	EPHB2	3.05565e-06	0.03	EFNB3_EPHB2	EFNB3 - EPHB2	EPHB	Cell-Cell Contact	PMID: 15114347	CellChat	Different ligand in Intercom
proliferating	mesenchyme	FGF2	FGFR1	0.00200416	0	FGF2_FGFR1	FGF2 - FGFR1	FGF	Secreted Signaling	PMC: 4393358	Common
tip	mesenchyme	FGF2	FGFR1	0.0016145	0.05	FGF2_FGFR1	FGF2 - FGFR1	FGF	Secreted Signaling	PMC: 4393358	CellChat	FGF2 only expressed in 4.1% of tip cells (1 count)
trunk	mesenchyme	FGF2	FGFR1	0.00145537	0	FGF2_FGFR1	FGF2 - FGFR1	FGF	Secreted Signaling	PMC: 4393358	Common
mesenchyme	proliferating	FGF2	FGFR1	0.00141154	0.04	FGF2_FGFR1	FGF2 - FGFR1	FGF	Secreted Signaling	PMC: 4393358	CellChat
proliferating	proliferating	FGF2	FGFR1	0.00201472	0	FGF2_FGFR1	FGF2 - FGFR1	FGF	Secreted Signaling	PMC: 4393358	CellChat
tip	proliferating	FGF2	FGFR1	0.001623	0.04	FGF2_FGFR1	FGF2 - FGFR1	FGF	Secreted Signaling	PMC: 4393358	CellChat	FGF2 only expressed in 4.1% of tip cells (1 count)
trunk	proliferating	FGF2	FGFR1	0.00146304	0.01	FGF2_FGFR1	FGF2 - FGFR1	FGF	Secreted Signaling	PMC: 4393358	CellChat
proliferating	tip	FGF2	FGFR1	0.00154227	0.03	FGF2_FGFR1	FGF2 - FGFR1	FGF	Secreted Signaling	PMC: 4393358	CellChat
proliferating	mesenchyme	FGF9	FGFR1	0.00135385	0.03	FGF9_FGFR1	FGF9 - FGFR1	FGF	Secreted Signaling	PMC: 4393358	Common
tip	mesenchyme	FGF9	FGFR1	0.00176909	0	FGF9_FGFR1	FGF9 - FGFR1	FGF	Secreted Signaling	PMC: 4393358	CellChat
trunk	mesenchyme	FGF9	FGFR1	0.00171565	0	FGF9_FGFR1	FGF9 - FGFR1	FGF	Secreted Signaling	PMC: 4393358	Common
proliferating	proliferating	FGF9	FGFR1	0.00136099	0.03	FGF9_FGFR1	FGF9 - FGFR1	FGF	Secreted Signaling	PMC: 4393358	CellChat
tip	proliferating	FGF9	FGFR1	0.00177841	0	FGF9_FGFR1	FGF9 - FGFR1	FGF	Secreted Signaling	PMC: 4393358	CellChat
trunk	proliferating	FGF9	FGFR1	0.00172469	0	FGF9_FGFR1	FGF9 - FGFR1	FGF	Secreted Signaling	PMC: 4393358	CellChat
trunk	tip	FGF9	FGFR1	0.00132017	0.02	FGF9_FGFR1	FGF9 - FGFR1	FGF	Secreted Signaling	PMC: 4393358	CellChat
proliferating	mesenchyme	FGF2	FGFR2	0.00160474	0	FGF2_FGFR2	FGF2 - FGFR2	FGF	Secreted Signaling	PMC: 4393358	CellChat
proliferating	proliferating	FGF2	FGFR2	0.0018312	0.01	FGF2_FGFR2	FGF2 - FGFR2	FGF	Secreted Signaling	PMC: 4393358	CellChat
proliferating	tip	FGF2	FGFR2	0.00155617	0.03	FGF2_FGFR2	FGF2 - FGFR2	FGF	Secreted Signaling	PMC: 4393358	CellChat
proliferating	trunk	FGF2	FGFR2	0.00139451	0.02	FGF2_FGFR2	FGF2 - FGFR2	FGF	Secreted Signaling	PMC: 4393358	CellChat
tip	mesenchyme	FGF9	FGFR2	0.00141645	0.03	FGF9_FGFR2	FGF9 - FGFR2	FGF	Secreted Signaling	PMC: 4393358	CellChat
trunk	mesenchyme	FGF9	FGFR2	0.00137365	0.01	FGF9_FGFR2	FGF9 - FGFR2	FGF	Secreted Signaling	PMC: 4393358	Common
proliferating	proliferating	FGF9	FGFR2	0.00123695	0.04	FGF9_FGFR2	FGF9 - FGFR2	FGF	Secreted Signaling	PMC: 4393358	CellChat
tip	proliferating	FGF9	FGFR2	0.00161639	0.01	FGF9_FGFR2	FGF9 - FGFR2	FGF	Secreted Signaling	PMC: 4393358	CellChat
trunk	proliferating	FGF9	FGFR2	0.00156755	0	FGF9_FGFR2	FGF9 - FGFR2	FGF	Secreted Signaling	PMC: 4393358	CellChat
tip	tip	FGF9	FGFR2	0.00137358	0.05	FGF9_FGFR2	FGF9 - FGFR2	FGF	Secreted Signaling	PMC: 4393358	CellChat
trunk	tip	FGF9	FGFR2	0.00133207	0.02	FGF9_FGFR2	FGF9 - FGFR2	FGF	Secreted Signaling	PMC: 4393358	CellChat
proliferating	proliferating	FGF2	FGFR3	0.000713	0	FGF2_FGFR3	FGF2 - FGFR3	FGF	Secreted Signaling	PMC: 4393358	CellChat
tip	proliferating	FGF2	FGFR3	0.000574229	0	FGF2_FGFR3	FGF2 - FGFR3	FGF	Secreted Signaling	PMC: 4393358	CellChat
trunk	proliferating	FGF2	FGFR3	0.000517579	0	FGF2_FGFR3	FGF2 - FGFR3	FGF	Secreted Signaling	PMC: 4393358	CellChat
mesenchyme	tip	FGF2	FGFR3	0.00120036	0.03	FGF2_FGFR3	FGF2 - FGFR3	FGF	Secreted Signaling	PMC: 4393358	CellChat
proliferating	tip	FGF2	FGFR3	0.00171344	0	FGF2_FGFR3	FGF2 - FGFR3	FGF	Secreted Signaling	PMC: 4393358	CellChat
tip	tip	FGF2	FGFR3	0.00138022	0.03	FGF2_FGFR3	FGF2 - FGFR3	FGF	Secreted Signaling	PMC: 4393358	CellChat
trunk	tip	FGF2	FGFR3	0.00124416	0.02	FGF2_FGFR3	FGF2 - FGFR3	FGF	Secreted Signaling	PMC: 4393358	CellChat
mesenchyme	trunk	FGF2	FGFR3	0.000995073	0	FGF2_FGFR3	FGF2 - FGFR3	FGF	Secreted Signaling	PMC: 4393358	Common
proliferating	trunk	FGF2	FGFR3	0.00142054	0	FGF2_FGFR3	FGF2 - FGFR3	FGF	Secreted Signaling	PMC: 4393358	CellChat
tip	trunk	FGF2	FGFR3	0.00114422	0	FGF2_FGFR3	FGF2 - FGFR3	FGF	Secreted Signaling	PMC: 4393358	CellChat
trunk	trunk	FGF2	FGFR3	0.00103139	0	FGF2_FGFR3	FGF2 - FGFR3	FGF	Secreted Signaling	PMC: 4393358	CellChat
proliferating	proliferating	FGF9	FGFR3	0.000481445	0.02	FGF9_FGFR3	FGF9 - FGFR3	FGF	Secreted Signaling	PMC: 4393358	CellChat
tip	proliferating	FGF9	FGFR3	0.000629277	0	FGF9_FGFR3	FGF9 - FGFR3	FGF	Secreted Signaling	PMC: 4393358	CellChat
trunk	proliferating	FGF9	FGFR3	0.000610247	0	FGF9_FGFR3	FGF9 - FGFR3	FGF	Secreted Signaling	PMC: 4393358	CellChat
proliferating	tip	FGF9	FGFR3	0.00115736	0.01	FGF9_FGFR3	FGF9 - FGFR3	FGF	Secreted Signaling	PMC: 4393358	CellChat
tip	tip	FGF9	FGFR3	0.00151242	0	FGF9_FGFR3	FGF9 - FGFR3	FGF	Secreted Signaling	PMC: 4393358	CellChat
trunk	tip	FGF9	FGFR3	0.00146672	0	FGF9_FGFR3	FGF9 - FGFR3	FGF	Secreted Signaling	PMC: 4393358	CellChat
proliferating	trunk	FGF9	FGFR3	0.000959421	0	FGF9_FGFR3	FGF9 - FGFR3	FGF	Secreted Signaling	PMC: 4393358	Common
tip	trunk	FGF9	FGFR3	0.00125384	0	FGF9_FGFR3	FGF9 - FGFR3	FGF	Secreted Signaling	PMC: 4393358	CellChat
trunk	trunk	FGF9	FGFR3	0.00121594	0	FGF9_FGFR3	FGF9 - FGFR3	FGF	Secreted Signaling	PMC: 4393358	Common
proliferating	proliferating	FGF2	FGFR4	0.0012427	0	FGF2_FGFR4	FGF2 - FGFR4	FGF	Secreted Signaling	PMC: 4393358	CellChat
mesenchyme	tip	FGF2	FGFR4	0.0015096	0	FGF2_FGFR4	FGF2 - FGFR4	FGF	Secreted Signaling	PMC: 4393358	Common
proliferating	tip	FGF2	FGFR4	0.00215458	0	FGF2_FGFR4	FGF2 - FGFR4	FGF	Secreted Signaling	PMC: 4393358	Common
tip	tip	FGF2	FGFR4	0.00173573	0.01	FGF2_FGFR4	FGF2 - FGFR4	FGF	Secreted Signaling	PMC: 4393358	CellChat
trunk	tip	FGF2	FGFR4	0.00156467	0	FGF2_FGFR4	FGF2 - FGFR4	FGF	Secreted Signaling	PMC: 4393358	Common
mesenchyme	trunk	FGF2	FGFR4	0.00129337	0	FGF2_FGFR4	FGF2 - FGFR4	FGF	Secreted Signaling	PMC: 4393358	Common
proliferating	trunk	FGF2	FGFR4	0.00184614	0	FGF2_FGFR4	FGF2 - FGFR4	FGF	Secreted Signaling	PMC: 4393358	CellChat
tip	trunk	FGF2	FGFR4	0.00148716	0	FGF2_FGFR4	FGF2 - FGFR4	FGF	Secreted Signaling	PMC: 4393358	CellChat
trunk	trunk	FGF2	FGFR4	0.00134056	0	FGF2_FGFR4	FGF2 - FGFR4	FGF	Secreted Signaling	PMC: 4393358	CellChat
tip	proliferating	FGF9	FGFR4	0.00109684	0.01	FGF9_FGFR4	FGF9 - FGFR4	FGF	Secreted Signaling	PMC: 4393358	CellChat
trunk	proliferating	FGF9	FGFR4	0.00106369	0	FGF9_FGFR4	FGF9 - FGFR4	FGF	Secreted Signaling	PMC: 4393358	CellChat
proliferating	tip	FGF9	FGFR4	0.00145554	0	FGF9_FGFR4	FGF9 - FGFR4	FGF	Secreted Signaling	PMC: 4393358	Common
tip	tip	FGF9	FGFR4	0.00190191	0	FGF9_FGFR4	FGF9 - FGFR4	FGF	Secreted Signaling	PMC: 4393358	CellChat
trunk	tip	FGF9	FGFR4	0.00184446	0	FGF9_FGFR4	FGF9 - FGFR4	FGF	Secreted Signaling	PMC: 4393358	Common
proliferating	trunk	FGF9	FGFR4	0.00124705	0	FGF9_FGFR4	FGF9 - FGFR4	FGF	Secreted Signaling	PMC: 4393358	Common
tip	trunk	FGF9	FGFR4	0.00162958	0	FGF9_FGFR4	FGF9 - FGFR4	FGF	Secreted Signaling	PMC: 4393358	CellChat
trunk	trunk	FGF9	FGFR4	0.00158035	0	FGF9_FGFR4	FGF9 - FGFR4	FGF	Secreted Signaling	PMC: 4393358	Common
trunk	proliferating	VEGFA	FLT1_KDR	0.000256012	0.02	VEGFA_VEGFR1R2	VEGFA - VEGFR1R2	VEGF	Secreted Signaling	PMID: 16633338	CellChat	FLT1_KDR only together expressed in 1 cell
trunk	tip	VEGFA	FLT1_KDR	0.000316299	0.01	VEGFA_VEGFR1R2	VEGFA - VEGFR1R2	VEGF	Secreted Signaling	PMID: 16633338	CellChat	FLT1_KDR only together expressed in 1 cell
tip	trunk	VEGFA	FLT1_KDR	0.00032272	0.01	VEGFA_VEGFR1R2	VEGFA - VEGFR1R2	VEGF	Secreted Signaling	PMID: 16633338	CellChat	FLT1_KDR only together expressed in 1 cell
trunk	trunk	VEGFA	FLT1_KDR	0.000277889	0.03	VEGFA_VEGFR1R2	VEGFA - VEGFR1R2	VEGF	Secreted Signaling	PMID: 16633338	CellChat	FLT1_KDR only together expressed in 1 cell
mesenchyme	mesenchyme	IGF1	IGF1R	2.53883e-05	0.02	IGF1_IGF1R	IGF1 - IGF1R	IGF	Secreted Signaling	PMID: 14604834	CellChat	IGF1 expressed in at most 1.4% of cells in a population
mesenchyme	proliferating	IGF1	IGF1R	2.19214e-05	0.01	IGF1_IGF1R	IGF1 - IGF1R	IGF	Secreted Signaling	PMID: 14604834	CellChat	IGF1 expressed in at most 1.4% of cells in a population
mesenchyme	tip	IGF1	IGF1R	0.000689943	0	IGF1_IGF1R	IGF1 - IGF1R	IGF	Secreted Signaling	PMID: 14604834	CellChat	IGF1 expressed in at most 1.4% of cells in a population
proliferating	tip	IGF1	IGF1R	0.000219335	0.01	IGF1_IGF1R	IGF1 - IGF1R	IGF	Secreted Signaling	PMID: 14604834	CellChat	IGF1 expressed in at most 1.4% of cells in a population
tip	tip	IGF1	IGF1R	0.000310487	0.01	IGF1_IGF1R	IGF1 - IGF1R	IGF	Secreted Signaling	PMID: 14604834	CellChat	IGF1 expressed in at most 1.4% of cells in a population
trunk	tip	IGF1	IGF1R	0.000228947	0	IGF1_IGF1R	IGF1 - IGF1R	IGF	Secreted Signaling	PMID: 14604834	CellChat	IGF1 expressed in at most 1.4% of cells in a population
mesenchyme	trunk	IGF1	IGF1R	2.09939e-05	0	IGF1_IGF1R	IGF1 - IGF1R	IGF	Secreted Signaling	PMID: 14604834	CellChat	IGF1 expressed in at most 1.4% of cells in a population
mesenchyme	tip	IGF2	IGF1R	0.00010152	0.04	IGF2_IGF1R	IGF2 - IGF1R	IGF	Secreted Signaling	PMID: 14604834	CellChat	Not in Intercom due to strict cutoff
proliferating	tip	IGF2	IGF1R	0.000315275	0	IGF2_IGF1R	IGF2 - IGF1R	IGF	Secreted Signaling	PMID: 14604834	CellChat	Not in Intercom due to strict cutoff
tip	tip	IGF2	IGF1R	0.000309035	0	IGF2_IGF1R	IGF2 - IGF1R	IGF	Secreted Signaling	PMID: 14604834	CellChat	Not in Intercom due to strict cutoff
trunk	tip	IGF2	IGF1R	0.000371464	0	IGF2_IGF1R	IGF2 - IGF1R	IGF	Secreted Signaling	PMID: 14604834	CellChat	Not in Intercom due to strict cutoff
mesenchyme	mesenchyme	IL1B	IL1R1_IL1RAP	6.74004e-10	0	IL1B_IL1R1_IL1RAP	IL1B - (IL1R1+IL1RAP)	IL1	Secreted Signaling	KEGG: hsa04060	CellChat	IL1R1 and IL1RAP not expressed in the same cells
proliferating	mesenchyme	IL1B	IL1R1_IL1RAP	3.12983e-10	0	IL1B_IL1R1_IL1RAP	IL1B - (IL1R1+IL1RAP)	IL1	Secreted Signaling	KEGG: hsa04060	CellChat	IL1R1 and IL1RAP not expressed in the same cells
trunk	mesenchyme	IL1B	IL1R1_IL1RAP	2.18324e-10	0	IL1B_IL1R1_IL1RAP	IL1B - (IL1R1+IL1RAP)	IL1	Secreted Signaling	KEGG: hsa04060	CellChat	IL1R1 and IL1RAP not expressed in the same cells
mesenchyme	proliferating	IL1B	IL1R1_IL1RAP	3.12983e-10	0	IL1B_IL1R1_IL1RAP	IL1B - (IL1R1+IL1RAP)	IL1	Secreted Signaling	KEGG: hsa04060	CellChat	IL1R1 and IL1RAP not expressed in the same cells
mesenchyme	trunk	IL1B	IL1R1_IL1RAP	2.18324e-10	0	IL1B_IL1R1_IL1RAP	IL1B - (IL1R1+IL1RAP)	IL1	Secreted Signaling	KEGG: hsa04060	CellChat	IL1R1 and IL1RAP not expressed in the same cells
mesenchyme	proliferating	COL1A1	ITGA1_ITGB1	0.0226899	0	COL1A1_ITGA1_ITGB1	COL1A1 - (ITGA1+ITGB1)	COLLAGEN	ECM-Receptor	KEGG: hsa04512	CellChat	ITGA1 and ITGB1 only expressed together in 0.02% of cells of the same population
mesenchyme	tip	COL1A1	ITGA1_ITGB1	0.0212285	0	COL1A1_ITGA1_ITGB1	COL1A1 - (ITGA1+ITGB1)	COLLAGEN	ECM-Receptor	KEGG: hsa04512	CellChat	ITGA1 and ITGB1 only expressed together in 0.02% of cells of the same population
mesenchyme	trunk	COL1A1	ITGA1_ITGB1	0.0243134	0	COL1A1_ITGA1_ITGB1	COL1A1 - (ITGA1+ITGB1)	COLLAGEN	ECM-Receptor	KEGG: hsa04512	CellChat	ITGA1 and ITGB1 only expressed together in 0.02% of cells of the same population
mesenchyme	mesenchyme	COL1A2	ITGA1_ITGB1	0.0130337	0	COL1A2_ITGA1_ITGB1	COL1A2 - (ITGA1+ITGB1)	COLLAGEN	ECM-Receptor	KEGG: hsa04512	CellChat	ITGA1 and ITGB1 only expressed together in 0.02% of cells of the same population
mesenchyme	proliferating	COL1A2	ITGA1_ITGB1	0.0218024	0	COL1A2_ITGA1_ITGB1	COL1A2 - (ITGA1+ITGB1)	COLLAGEN	ECM-Receptor	KEGG: hsa04512	CellChat	ITGA1 and ITGB1 only expressed together in 0.02% of cells of the same population
mesenchyme	tip	COL1A2	ITGA1_ITGB1	0.0203969	0	COL1A2_ITGA1_ITGB1	COL1A2 - (ITGA1+ITGB1)	COLLAGEN	ECM-Receptor	KEGG: hsa04512	CellChat	ITGA1 and ITGB1 only expressed together in 0.02% of cells of the same population
mesenchyme	trunk	COL1A2	ITGA1_ITGB1	0.023364	0	COL1A2_ITGA1_ITGB1	COL1A2 - (ITGA1+ITGB1)	COLLAGEN	ECM-Receptor	KEGG: hsa04512	CellChat	ITGA1 and ITGB1 only expressed together in 0.02% of cells of the same population
trunk	mesenchyme	COL2A1	ITGA1_ITGB1	0.00600345	0.02	COL2A1_ITGA1_ITGB1	COL2A1 - (ITGA1+ITGB1)	COLLAGEN	ECM-Receptor	KEGG: hsa04512	CellChat	ITGA1 and ITGB1 only expressed together in 0.02% of cells of the same population
tip	proliferating	COL2A1	ITGA1_ITGB1	0.00881006	0.04	COL2A1_ITGA1_ITGB1	COL2A1 - (ITGA1+ITGB1)	COLLAGEN	ECM-Receptor	KEGG: hsa04512	CellChat	ITGA1 and ITGB1 only expressed together in 0.02% of cells of the same population
trunk	proliferating	COL2A1	ITGA1_ITGB1	0.0100908	0	COL2A1_ITGA1_ITGB1	COL2A1 - (ITGA1+ITGB1)	COLLAGEN	ECM-Receptor	KEGG: hsa04512	CellChat	ITGA1 and ITGB1 only expressed together in 0.02% of cells of the same population
trunk	tip	COL2A1	ITGA1_ITGB1	0.00943299	0	COL2A1_ITGA1_ITGB1	COL2A1 - (ITGA1+ITGB1)	COLLAGEN	ECM-Receptor	KEGG: hsa04512	CellChat	ITGA1 and ITGB1 only expressed together in 0.02% of cells of the same population
tip	trunk	COL2A1	ITGA1_ITGB1	0.00945006	0.02	COL2A1_ITGA1_ITGB1	COL2A1 - (ITGA1+ITGB1)	COLLAGEN	ECM-Receptor	KEGG: hsa04512	CellChat	ITGA1 and ITGB1 only expressed together in 0.02% of cells of the same population
trunk	trunk	COL2A1	ITGA1_ITGB1	0.0108228	0	COL2A1_ITGA1_ITGB1	COL2A1 - (ITGA1+ITGB1)	COLLAGEN	ECM-Receptor	KEGG: hsa04512	CellChat	ITGA1 and ITGB1 only expressed together in 0.02% of cells of the same population
mesenchyme	mesenchyme	COL4A1	ITGA1_ITGB1	0.00271998	0	COL4A1_ITGA1_ITGB1	COL4A1 - (ITGA1+ITGB1)	COLLAGEN	ECM-Receptor	KEGG: hsa04512	CellChat	ITGA1 and ITGB1 only expressed together in 0.02% of cells of the same population
mesenchyme	proliferating	COL4A1	ITGA1_ITGB1	0.00458211	0	COL4A1_ITGA1_ITGB1	COL4A1 - (ITGA1+ITGB1)	COLLAGEN	ECM-Receptor	KEGG: hsa04512	CellChat	ITGA1 and ITGB1 only expressed together in 0.02% of cells of the same population
mesenchyme	tip	COL4A1	ITGA1_ITGB1	0.00428188	0	COL4A1_ITGA1_ITGB1	COL4A1 - (ITGA1+ITGB1)	COLLAGEN	ECM-Receptor	KEGG: hsa04512	CellChat	ITGA1 and ITGB1 only expressed together in 0.02% of cells of the same population
mesenchyme	trunk	COL4A1	ITGA1_ITGB1	0.0049165	0	COL4A1_ITGA1_ITGB1	COL4A1 - (ITGA1+ITGB1)	COLLAGEN	ECM-Receptor	KEGG: hsa04512	CellChat	ITGA1 and ITGB1 only expressed together in 0.02% of cells of the same population
mesenchyme	mesenchyme	COL4A2	ITGA1_ITGB1	0.0026808	0	COL4A2_ITGA1_ITGB1	COL4A2 - (ITGA1+ITGB1)	COLLAGEN	ECM-Receptor	KEGG: hsa04512	CellChat	ITGA1 and ITGB1 only expressed together in 0.02% of cells of the same population
mesenchyme	proliferating	COL4A2	ITGA1_ITGB1	0.00451624	0	COL4A2_ITGA1_ITGB1	COL4A2 - (ITGA1+ITGB1)	COLLAGEN	ECM-Receptor	KEGG: hsa04512	CellChat	ITGA1 and ITGB1 only expressed together in 0.02% of cells of the same population
mesenchyme	tip	COL4A2	ITGA1_ITGB1	0.0042203	0	COL4A2_ITGA1_ITGB1	COL4A2 - (ITGA1+ITGB1)	COLLAGEN	ECM-Receptor	KEGG: hsa04512	CellChat	ITGA1 and ITGB1 only expressed together in 0.02% of cells of the same population
mesenchyme	trunk	COL4A2	ITGA1_ITGB1	0.00484585	0	COL4A2_ITGA1_ITGB1	COL4A2 - (ITGA1+ITGB1)	COLLAGEN	ECM-Receptor	KEGG: hsa04512	CellChat	ITGA1 and ITGB1 only expressed together in 0.02% of cells of the same population
mesenchyme	mesenchyme	COL6A1	ITGA1_ITGB1	0.00499801	0	COL6A1_ITGA1_ITGB1	COL6A1 - (ITGA1+ITGB1)	COLLAGEN	ECM-Receptor	KEGG: hsa04512	CellChat	ITGA1 and ITGB1 only expressed together in 0.02% of cells of the same population
mesenchyme	proliferating	COL6A1	ITGA1_ITGB1	0.00840658	0	COL6A1_ITGA1_ITGB1	COL6A1 - (ITGA1+ITGB1)	COLLAGEN	ECM-Receptor	KEGG: hsa04512	CellChat	ITGA1 and ITGB1 only expressed together in 0.02% of cells of the same population
mesenchyme	tip	COL6A1	ITGA1_ITGB1	0.00785773	0	COL6A1_ITGA1_ITGB1	COL6A1 - (ITGA1+ITGB1)	COLLAGEN	ECM-Receptor	KEGG: hsa04512	CellChat	ITGA1 and ITGB1 only expressed together in 0.02% of cells of the same population
mesenchyme	trunk	COL6A1	ITGA1_ITGB1	0.00901754	0	COL6A1_ITGA1_ITGB1	COL6A1 - (ITGA1+ITGB1)	COLLAGEN	ECM-Receptor	KEGG: hsa04512	CellChat	ITGA1 and ITGB1 only expressed together in 0.02% of cells of the same population
mesenchyme	proliferating	COL6A2	ITGA1_ITGB1	0.00401543	0	COL6A2_ITGA1_ITGB1	COL6A2 - (ITGA1+ITGB1)	COLLAGEN	ECM-Receptor	KEGG: hsa04512	CellChat	ITGA1 and ITGB1 only expressed together in 0.02% of cells of the same population
mesenchyme	tip	COL6A2	ITGA1_ITGB1	0.00375219	0	COL6A2_ITGA1_ITGB1	COL6A2 - (ITGA1+ITGB1)	COLLAGEN	ECM-Receptor	KEGG: hsa04512	CellChat	ITGA1 and ITGB1 only expressed together in 0.02% of cells of the same population
mesenchyme	trunk	COL6A2	ITGA1_ITGB1	0.00430864	0	COL6A2_ITGA1_ITGB1	COL6A2 - (ITGA1+ITGB1)	COLLAGEN	ECM-Receptor	KEGG: hsa04512	CellChat	ITGA1 and ITGB1 only expressed together in 0.02% of cells of the same population
mesenchyme	mesenchyme	COL6A3	ITGA1_ITGB1	0.00615803	0	COL6A3_ITGA1_ITGB1	COL6A3 - (ITGA1+ITGB1)	COLLAGEN	ECM-Receptor	KEGG: hsa04512	CellChat	ITGA1 and ITGB1 only expressed together in 0.02% of cells of the same population
mesenchyme	proliferating	COL6A3	ITGA1_ITGB1	0.0103495	0	COL6A3_ITGA1_ITGB1	COL6A3 - (ITGA1+ITGB1)	COLLAGEN	ECM-Receptor	KEGG: hsa04512	CellChat	ITGA1 and ITGB1 only expressed together in 0.02% of cells of the same population
mesenchyme	tip	COL6A3	ITGA1_ITGB1	0.00967502	0	COL6A3_ITGA1_ITGB1	COL6A3 - (ITGA1+ITGB1)	COLLAGEN	ECM-Receptor	KEGG: hsa04512	CellChat	ITGA1 and ITGB1 only expressed together in 0.02% of cells of the same population
mesenchyme	trunk	COL6A3	ITGA1_ITGB1	0.0111001	0	COL6A3_ITGA1_ITGB1	COL6A3 - (ITGA1+ITGB1)	COLLAGEN	ECM-Receptor	KEGG: hsa04512	CellChat	ITGA1 and ITGB1 only expressed together in 0.02% of cells of the same population
mesenchyme	mesenchyme	COL9A3	ITGA1_ITGB1	0.00128722	0.03	COL9A3_ITGA1_ITGB1	COL9A3 - (ITGA1+ITGB1)	COLLAGEN	ECM-Receptor	KEGG: hsa04512	CellChat	ITGA1 and ITGB1 only expressed together in 0.02% of cells of the same population
proliferating	mesenchyme	COL9A3	ITGA1_ITGB1	0.000870982	0.05	COL9A3_ITGA1_ITGB1	COL9A3 - (ITGA1+ITGB1)	COLLAGEN	ECM-Receptor	KEGG: hsa04512	CellChat	ITGA1 and ITGB1 only expressed together in 0.02% of cells of the same population
mesenchyme	proliferating	COL9A3	ITGA1_ITGB1	0.00217061	0	COL9A3_ITGA1_ITGB1	COL9A3 - (ITGA1+ITGB1)	COLLAGEN	ECM-Receptor	KEGG: hsa04512	CellChat	ITGA1 and ITGB1 only expressed together in 0.02% of cells of the same population
proliferating	proliferating	COL9A3	ITGA1_ITGB1	0.00146913	0.05	COL9A3_ITGA1_ITGB1	COL9A3 - (ITGA1+ITGB1)	COLLAGEN	ECM-Receptor	KEGG: hsa04512	CellChat	ITGA1 and ITGB1 only expressed together in 0.02% of cells of the same population
mesenchyme	tip	COL9A3	ITGA1_ITGB1	0.00202806	0	COL9A3_ITGA1_ITGB1	COL9A3 - (ITGA1+ITGB1)	COLLAGEN	ECM-Receptor	KEGG: hsa04512	CellChat	ITGA1 and ITGB1 only expressed together in 0.02% of cells of the same population
proliferating	tip	COL9A3	ITGA1_ITGB1	0.00137259	0.03	COL9A3_ITGA1_ITGB1	COL9A3 - (ITGA1+ITGB1)	COLLAGEN	ECM-Receptor	KEGG: hsa04512	CellChat	ITGA1 and ITGB1 only expressed together in 0.02% of cells of the same population
mesenchyme	trunk	COL9A3	ITGA1_ITGB1	0.00232943	0	COL9A3_ITGA1_ITGB1	COL9A3 - (ITGA1+ITGB1)	COLLAGEN	ECM-Receptor	KEGG: hsa04512	CellChat	ITGA1 and ITGB1 only expressed together in 0.02% of cells of the same population
proliferating	trunk	COL9A3	ITGA1_ITGB1	0.00157671	0.03	COL9A3_ITGA1_ITGB1	COL9A3 - (ITGA1+ITGB1)	COLLAGEN	ECM-Receptor	KEGG: hsa04512	CellChat	ITGA1 and ITGB1 only expressed together in 0.02% of cells of the same population
mesenchyme	mesenchyme	FN1	ITGA5_ITGB1	0.0111818	0.02	FN1_ITGA5_ITGB1	FN1 - (ITGA5+ITGB1)	FN1	ECM-Receptor	KEGG: hsa04512	Common	Intercom predicts ITGA5
mesenchyme	proliferating	FN1	ITGA5_ITGB1	0.0112824	0	FN1_ITGA5_ITGB1	FN1 - (ITGA5+ITGB1)	FN1	ECM-Receptor	KEGG: hsa04512	Common	Intercom predicts ITGB1
tip	proliferating	FN1	ITGA5_ITGB1	0.0114829	0.05	FN1_ITGA5_ITGB1	FN1 - (ITGA5+ITGB1)	FN1	ECM-Receptor	KEGG: hsa04512	Common	Intercom predicts ITGB1
mesenchyme	tip	FN1	ITGA5_ITGB1	0.0125727	0.01	FN1_ITGA5_ITGB1	FN1 - (ITGA5+ITGB1)	FN1	ECM-Receptor	KEGG: hsa04512	Common	Intercom predicts ITGB1
tip	tip	FN1	ITGA5_ITGB1	0.0127958	0.03	FN1_ITGA5_ITGB1	FN1 - (ITGA5+ITGB1)	FN1	ECM-Receptor	KEGG: hsa04512	Common	Intercom predicts ITGB1
mesenchyme	trunk	FN1	ITGA5_ITGB1	0.0132952	0	FN1_ITGA5_ITGB1	FN1 - (ITGA5+ITGB1)	FN1	ECM-Receptor	KEGG: hsa04512	Common	Intercom predicts ITGB1
tip	trunk	FN1	ITGA5_ITGB1	0.0135309	0	FN1_ITGA5_ITGB1	FN1 - (ITGA5+ITGB1)	FN1	ECM-Receptor	KEGG: hsa04512	Common	Intercom predicts ITGB1
trunk	trunk	SPP1	ITGA5_ITGB1	0.00439496	0	SPP1_ITGA5_ITGB1	SPP1 - (ITGA5+ITGB1)	SPP1	Secreted Signaling	PMID: 21907263	Common	Intercom predicts ITGB1
mesenchyme	proliferating	MDK	ITGA6_ITGB1	0.0269895	0	MDK_ITGA6_ITGB1	MDK - (ITGA6+ITGB1)	MK	Secreted Signaling	PMID: 28356350	CellChat
proliferating	proliferating	MDK	ITGA6_ITGB1	0.0241422	0	MDK_ITGA6_ITGB1	MDK - (ITGA6+ITGB1)	MK	Secreted Signaling	PMID: 28356350	CellChat
tip	proliferating	MDK	ITGA6_ITGB1	0.0276062	0	MDK_ITGA6_ITGB1	MDK - (ITGA6+ITGB1)	MK	Secreted Signaling	PMID: 28356350	CellChat
trunk	proliferating	MDK	ITGA6_ITGB1	0.0276658	0	MDK_ITGA6_ITGB1	MDK - (ITGA6+ITGB1)	MK	Secreted Signaling	PMID: 28356350	CellChat
mesenchyme	mesenchyme	IGF1	ITGA6_ITGB4	0.000110404	0.04	IGF1_ITGA6_ITGB4	IGF1 - (ITGA6+ITGB4)	IGF	Secreted Signaling	PMID: 28190785; PMID: 28873464	CellChat	ITGA6 and ITGB4 only expressed together in 0.01% of cells in a population
mesenchyme	proliferating	IGF1	ITGA6_ITGB4	0.000331728	0	IGF1_ITGA6_ITGB4	IGF1 - (ITGA6+ITGB4)	IGF	Secreted Signaling	PMID: 28190785; PMID: 28873464	CellChat	ITGA6 and ITGB4 only expressed together in 0.01% of cells in a population
proliferating	proliferating	IGF1	ITGA6_ITGB4	0.000105424	0.05	IGF1_ITGA6_ITGB4	IGF1 - (ITGA6+ITGB4)	IGF	Secreted Signaling	PMID: 28190785; PMID: 28873464	CellChat	ITGA6 and ITGB4 only expressed together in 0.01% of cells in a population
tip	proliferating	IGF1	ITGA6_ITGB4	0.000149245	0.01	IGF1_ITGA6_ITGB4	IGF1 - (ITGA6+ITGB4)	IGF	Secreted Signaling	PMID: 28190785; PMID: 28873464	CellChat	ITGA6 and ITGB4 only expressed together in 0.01% of cells in a population
trunk	proliferating	IGF1	ITGA6_ITGB4	0.000110045	0.02	IGF1_ITGA6_ITGB4	IGF1 - (ITGA6+ITGB4)	IGF	Secreted Signaling	PMID: 28190785; PMID: 28873464	CellChat	ITGA6 and ITGB4 only expressed together in 0.01% of cells in a population
mesenchyme	tip	IGF1	ITGA6_ITGB4	0.000269319	0	IGF1_ITGA6_ITGB4	IGF1 - (ITGA6+ITGB4)	IGF	Secreted Signaling	PMID: 28190785; PMID: 28873464	CellChat	ITGA6 and ITGB4 only expressed together in 0.01% of cells in a population
mesenchyme	trunk	IGF1	ITGA6_ITGB4	0.000175621	0	IGF1_ITGA6_ITGB4	IGF1 - (ITGA6+ITGB4)	IGF	Secreted Signaling	PMID: 28190785; PMID: 28873464	CellChat	ITGA6 and ITGB4 only expressed together in 0.01% of cells in a population
proliferating	proliferating	IGF2	ITGA6_ITGB4	0.000151547	0	IGF2_ITGA6_ITGB4	IGF2 - (ITGA6+ITGB4)	IGF	Secreted Signaling	PMID: 28190785; PMID: 28873464	CellChat	ITGA6 and ITGB4 only expressed together in 0.01% of cells in a population
tip	proliferating	IGF2	ITGA6_ITGB4	0.000148547	0	IGF2_ITGA6_ITGB4	IGF2 - (ITGA6+ITGB4)	IGF	Secreted Signaling	PMID: 28190785; PMID: 28873464	CellChat	ITGA6 and ITGB4 only expressed together in 0.01% of cells in a population
trunk	proliferating	IGF2	ITGA6_ITGB4	0.000178561	0	IGF2_ITGA6_ITGB4	IGF2 - (ITGA6+ITGB4)	IGF	Secreted Signaling	PMID: 28190785; PMID: 28873464	CellChat	ITGA6 and ITGB4 only expressed together in 0.01% of cells in a population
trunk	trunk	IGF2	ITGA6_ITGB4	9.45229e-05	0.02	IGF2_ITGA6_ITGB4	IGF2 - (ITGA6+ITGB4)	IGF	Secreted Signaling	PMID: 28190785; PMID: 28873464	CellChat	ITGA6 and ITGB4 only expressed together in 0.01% of cells in a population
mesenchyme	proliferating	FN1	ITGA8_ITGB1	0.0120434	0	FN1_ITGA8_ITGB1	FN1 - (ITGA8+ITGB1)	FN1	ECM-Receptor	KEGG: hsa04512	Common	Intercom predicts ITGB1
tip	proliferating	FN1	ITGA8_ITGB1	0.0122572	0	FN1_ITGA8_ITGB1	FN1 - (ITGA8+ITGB1)	FN1	ECM-Receptor	KEGG: hsa04512	Common	Intercom predicts ITGB1
mesenchyme	tip	FN1	ITGA8_ITGB1	0.0112598	0	FN1_ITGA8_ITGB1	FN1 - (ITGA8+ITGB1)	FN1	ECM-Receptor	KEGG: hsa04512	Common	Intercom predicts ITGB1
tip	tip	FN1	ITGA8_ITGB1	0.0114599	0.03	FN1_ITGA8_ITGB1	FN1 - (ITGA8+ITGB1)	FN1	ECM-Receptor	KEGG: hsa04512	Common	Intercom predicts ITGB1
mesenchyme	trunk	FN1	ITGA8_ITGB1	0.0128361	0	FN1_ITGA8_ITGB1	FN1 - (ITGA8+ITGB1)	FN1	ECM-Receptor	KEGG: hsa04512	Common	Intercom predicts ITGB1
tip	trunk	FN1	ITGA8_ITGB1	0.0130638	0	FN1_ITGA8_ITGB1	FN1 - (ITGA8+ITGB1)	FN1	ECM-Receptor	KEGG: hsa04512	Common	Intercom predicts ITGB1
trunk	proliferating	SPP1	ITGA8_ITGB1	0.00397779	0.02	SPP1_ITGA8_ITGB1	SPP1 - (ITGA8+ITGB1)	SPP1	Secreted Signaling	PMID: 21907263	Common	Intercom predicts ITGB1
trunk	trunk	SPP1	ITGA8_ITGB1	0.00424187	0	SPP1_ITGA8_ITGB1	SPP1 - (ITGA8+ITGB1)	SPP1	Secreted Signaling	PMID: 21907263	Common	Intercom predicts ITGB1
tip	trunk	VTN	ITGA8_ITGB1	1.6205e-07	0.03	VTN_ITGA8_ITGB1	VTN - (ITGA8+ITGB1)	VTN	ECM-Receptor	KEGG: hsa04512	CellChat
mesenchyme	proliferating	C3	ITGAM_ITGB2	1.10269e-11	0.05	C3_ITGAM_ITGB2	C3 - (ITGAM+ITGB2)	COMPLEMENT	Secreted Signaling	PMID: 16234578	CellChat	ITGAM only expressed in at most 0.4% of cells of a population; ITGB2 expressed in at most 1.8% of cells in a population
proliferating	proliferating	C3	ITGAM_ITGB2	1.18816e-11	0	C3_ITGAM_ITGB2	C3 - (ITGAM+ITGB2)	COMPLEMENT	Secreted Signaling	PMID: 16234578	CellChat	ITGAM only expressed in at most 0.4% of cells of a population; ITGB2 expressed in at most 1.8% of cells in a population
proliferating	trunk	C3	ITGAM_ITGB2	1.14315e-11	0.01	C3_ITGAM_ITGB2	C3 - (ITGAM+ITGB2)	COMPLEMENT	Secreted Signaling	PMID: 16234578	CellChat	ITGAM only expressed in at most 0.4% of cells of a population; ITGB2 expressed in at most 1.8% of cells in a population
mesenchyme	proliferating	GP1BA	ITGAM_ITGB2	6.55029e-09	0.03	GP1BA_ITGAM_ITGB2	GP1BA - (ITGAM+ITGB2)	GP1BA	Cell-Cell Contact	PMC2194217	CellChat	ITGAM only expressed in at most 0.4% of cells of a population; ITGB2 expressed in at most 1.8% of cells in a population
tip	proliferating	GP1BA	ITGAM_ITGB2	8.61215e-09	0.02	GP1BA_ITGAM_ITGB2	GP1BA - (ITGAM+ITGB2)	GP1BA	Cell-Cell Contact	PMC2194217	CellChat	ITGAM only expressed in at most 0.4% of cells of a population; ITGB2 expressed in at most 1.8% of cells in a population
tip	tip	GP1BA	ITGAM_ITGB2	7.86249e-09	0.04	GP1BA_ITGAM_ITGB2	GP1BA - (ITGAM+ITGB2)	GP1BA	Cell-Cell Contact	PMC2194217	CellChat	ITGAM only expressed in at most 0.4% of cells of a population; ITGB2 expressed in at most 1.8% of cells in a population
tip	trunk	GP1BA	ITGAM_ITGB2	8.2859e-09	0.03	GP1BA_ITGAM_ITGB2	GP1BA - (ITGAM+ITGB2)	GP1BA	Cell-Cell Contact	PMC2194217	CellChat	ITGAM only expressed in at most 0.4% of cells of a population; ITGB2 expressed in at most 1.8% of cells in a population
mesenchyme	mesenchyme	THY1	ITGAM_ITGB2	7.44333e-07	0	THY1_ITGAM_ITGB2	THY1 - (ITGAM+ITGB2)	THY1	Cell-Cell Contact	PMID: 15850796	CellChat	ITGAM only expressed in at most 0.4% of cells of a population; ITGB2 expressed in at most 1.8% of cells in a population
mesenchyme	proliferating	THY1	ITGAM_ITGB2	9.14588e-07	0	THY1_ITGAM_ITGB2	THY1 - (ITGAM+ITGB2)	THY1	Cell-Cell Contact	PMID: 15850796	CellChat	ITGAM only expressed in at most 0.4% of cells of a population; ITGB2 expressed in at most 1.8% of cells in a population
proliferating	proliferating	THY1	ITGAM_ITGB2	1.26784e-08	0	THY1_ITGAM_ITGB2	THY1 - (ITGAM+ITGB2)	THY1	Cell-Cell Contact	PMID: 15850796	CellChat	ITGAM only expressed in at most 0.4% of cells of a population; ITGB2 expressed in at most 1.8% of cells in a population
mesenchyme	tip	THY1	ITGAM_ITGB2	8.34975e-07	0	THY1_ITGAM_ITGB2	THY1 - (ITGAM+ITGB2)	THY1	Cell-Cell Contact	PMID: 15850796	CellChat	ITGAM only expressed in at most 0.4% of cells of a population; ITGB2 expressed in at most 1.8% of cells in a population
proliferating	tip	THY1	ITGAM_ITGB2	1.15747e-08	0.04	THY1_ITGAM_ITGB2	THY1 - (ITGAM+ITGB2)	THY1	Cell-Cell Contact	PMID: 15850796	CellChat	ITGAM only expressed in at most 0.4% of cells of a population; ITGB2 expressed in at most 1.8% of cells in a population
mesenchyme	trunk	THY1	ITGAM_ITGB2	8.7994e-07	0	THY1_ITGAM_ITGB2	THY1 - (ITGAM+ITGB2)	THY1	Cell-Cell Contact	PMID: 15850796	CellChat	ITGAM only expressed in at most 0.4% of cells of a population; ITGB2 expressed in at most 1.8% of cells in a population
proliferating	trunk	THY1	ITGAM_ITGB2	1.21981e-08	0	THY1_ITGAM_ITGB2	THY1 - (ITGAM+ITGB2)	THY1	Cell-Cell Contact	PMID: 15850796	CellChat	ITGAM only expressed in at most 0.4% of cells of a population; ITGB2 expressed in at most 1.8% of cells in a population
mesenchyme	mesenchyme	POSTN	ITGAV_ITGB5	0.00335998	0	POSTN_ITGAV_ITGB5	POSTN - (ITGAV+ITGB5)	PERIOSTIN	Secreted Signaling	PMID: 26721738	CellChat	ITGAV only expressed in at most 3% of cells of a population
mesenchyme	proliferating	POSTN	ITGAV_ITGB5	0.00249399	0	POSTN_ITGAV_ITGB5	POSTN - (ITGAV+ITGB5)	PERIOSTIN	Secreted Signaling	PMID: 26721738	CellChat	ITGAV only expressed in at most 3% of cells of a population
mesenchyme	tip	POSTN	ITGAV_ITGB5	0.00349307	0	POSTN_ITGAV_ITGB5	POSTN - (ITGAV+ITGB5)	PERIOSTIN	Secreted Signaling	PMID: 26721738	CellChat	ITGAV only expressed in at most 3% of cells of a population
mesenchyme	trunk	POSTN	ITGAV_ITGB5	0.00279118	0	POSTN_ITGAV_ITGB5	POSTN - (ITGAV+ITGB5)	PERIOSTIN	Secreted Signaling	PMID: 26721738	CellChat	ITGAV only expressed in at most 3% of cells of a population
mesenchyme	mesenchyme	SPP1	ITGAV_ITGB5	0.00274952	0.04	SPP1_ITGAV_ITGB5	SPP1 - (ITGAV+ITGB5)	SPP1	Secreted Signaling	PMID: 21907263	CellChat	ITGAV only expressed in at most 3% of cells of a population
trunk	mesenchyme	SPP1	ITGAV_ITGB5	0.00309978	0	SPP1_ITGAV_ITGB5	SPP1 - (ITGAV+ITGB5)	SPP1	Secreted Signaling	PMID: 21907263	CellChat	ITGAV only expressed in at most 3% of cells of a population
mesenchyme	tip	SPP1	ITGAV_ITGB5	0.00285849	0.02	SPP1_ITGAV_ITGB5	SPP1 - (ITGAV+ITGB5)	SPP1	Secreted Signaling	PMID: 21907263	CellChat	ITGAV only expressed in at most 3% of cells of a population
trunk	tip	SPP1	ITGAV_ITGB5	0.00322259	0	SPP1_ITGAV_ITGB5	SPP1 - (ITGAV+ITGB5)	SPP1	Secreted Signaling	PMID: 21907263	CellChat	ITGAV only expressed in at most 3% of cells of a population
proliferating	mesenchyme	VTN	ITGAV_ITGB5	1.06344e-07	0.02	VTN_ITGAV_ITGB5	VTN - (ITGAV+ITGB5)	VTN	ECM-Receptor	KEGG: hsa04512	CellChat	ITGAV only expressed in at most 3% of cells of a population
tip	mesenchyme	VTN	ITGAV_ITGB5	1.18284e-07	0.03	VTN_ITGAV_ITGB5	VTN - (ITGAV+ITGB5)	VTN	ECM-Receptor	KEGG: hsa04512	CellChat	ITGAV only expressed in at most 3% of cells of a population
trunk	mesenchyme	VTN	ITGAV_ITGB5	1.01897e-07	0.04	VTN_ITGAV_ITGB5	VTN - (ITGAV+ITGB5)	VTN	ECM-Receptor	KEGG: hsa04512	CellChat	ITGAV only expressed in at most 3% of cells of a population
proliferating	tip	VTN	ITGAV_ITGB5	1.10571e-07	0.04	VTN_ITGAV_ITGB5	VTN - (ITGAV+ITGB5)	VTN	ECM-Receptor	KEGG: hsa04512	CellChat	ITGAV only expressed in at most 3% of cells of a population
tip	tip	VTN	ITGAV_ITGB5	1.22985e-07	0	VTN_ITGAV_ITGB5	VTN - (ITGAV+ITGB5)	VTN	ECM-Receptor	KEGG: hsa04512	CellChat	ITGAV only expressed in at most 3% of cells of a population
trunk	tip	VTN	ITGAV_ITGB5	1.05947e-07	0.05	VTN_ITGAV_ITGB5	VTN - (ITGAV+ITGB5)	VTN	ECM-Receptor	KEGG: hsa04512	CellChat	ITGAV only expressed in at most 3% of cells of a population
proliferating	trunk	C3	ITGAX_ITGB2	3.27009e-09	0.01	C3_ITGAX_ITGB2	C3 - (ITGAX+ITGB2)	COMPLEMENT	Secreted Signaling	PMID: 16234578	CellChat	ITGAX only expressed in at most 0.8% of cells of a population
mesenchyme	mesenchyme	THY1	ITGAX_ITGB2	0.000137654	0	THY1_ITGAX_ITGB2	THY1 - (ITGAX+ITGB2)	THY1	Cell-Cell Contact	PMID: 15850796	CellChat	ITGAX only expressed in at most 0.8% of cells of a population
mesenchyme	proliferating	THY1	ITGAX_ITGB2	0.000242882	0	THY1_ITGAX_ITGB2	THY1 - (ITGAX+ITGB2)	THY1	Cell-Cell Contact	PMID: 15850796	CellChat	ITGAX only expressed in at most 0.8% of cells of a population
proliferating	proliferating	THY1	ITGAX_ITGB2	3.36772e-06	0.01	THY1_ITGAX_ITGB2	THY1 - (ITGAX+ITGB2)	THY1	Cell-Cell Contact	PMID: 15850796	CellChat	ITGAX only expressed in at most 0.8% of cells of a population
mesenchyme	tip	THY1	ITGAX_ITGB2	0.000219072	0	THY1_ITGAX_ITGB2	THY1 - (ITGAX+ITGB2)	THY1	Cell-Cell Contact	PMID: 15850796	CellChat	ITGAX only expressed in at most 0.8% of cells of a population
mesenchyme	trunk	THY1	ITGAX_ITGB2	0.000251651	0	THY1_ITGAX_ITGB2	THY1 - (ITGAX+ITGB2)	THY1	Cell-Cell Contact	PMID: 15850796	CellChat	ITGAX only expressed in at most 0.8% of cells of a population
proliferating	trunk	THY1	ITGAX_ITGB2	3.48934e-06	0	THY1_ITGAX_ITGB2	THY1 - (ITGAX+ITGB2)	THY1	Cell-Cell Contact	PMID: 15850796	CellChat	ITGAX only expressed in at most 0.8% of cells of a population
tip	mesenchyme	VEGFA	KDR	0.00026419	0	VEGFA_VEGFR2	VEGFA - VEGFR2	VEGF	Secreted Signaling	KEGG: hsa04370; PMID: 16633338	CellChat	KDR only expressed in at most 4.7% of cells of a population
trunk	mesenchyme	VEGFA	KDR	0.000227489	0	VEGFA_VEGFR2	VEGFA - VEGFR2	VEGF	Secreted Signaling	KEGG: hsa04370; PMID: 16633338	CellChat	KDR only expressed in at most 4.7% of cells of a population
trunk	tip	VEGFA	KDR	0.000205715	0	VEGFA_VEGFR2	VEGFA - VEGFR2	VEGF	Secreted Signaling	KEGG: hsa04370; PMID: 16633338	CellChat	KDR only expressed in at most 4.7% of cells of a population
tip	trunk	VEGFA	KDR	0.000221781	0.04	VEGFA_VEGFR2	VEGFA - VEGFR2	VEGF	Secreted Signaling	KEGG: hsa04370; PMID: 16633338	CellChat	KDR only expressed in at most 4.7% of cells of a population
trunk	trunk	VEGFA	KDR	0.000190969	0.04	VEGFA_VEGFR2	VEGFA - VEGFR2	VEGF	Secreted Signaling	KEGG: hsa04370; PMID: 16633338	CellChat	KDR only expressed in at most 4.7% of cells of a population
trunk	proliferating	CDH1	KLRG1	0.000635709	0	CDH1_KLRG1	CDH1 - KLRG1	CDH1	Cell-Cell Contact	PMID: 19604491	CellChat	CDH1 not secreted; receptor-receptor interaction
proliferating	tip	CDH1	KLRG1	0.0006409	0.02	CDH1_KLRG1	CDH1 - KLRG1	CDH1	Cell-Cell Contact	PMID: 19604491	CellChat	CDH1 not secreted; receptor-receptor interaction
trunk	tip	CDH1	KLRG1	0.000709155	0	CDH1_KLRG1	CDH1 - KLRG1	CDH1	Cell-Cell Contact	PMID: 19604491	CellChat	CDH1 not secreted; receptor-receptor interaction
proliferating	trunk	CDH1	KLRG1	0.00061209	0	CDH1_KLRG1	CDH1 - KLRG1	CDH1	Cell-Cell Contact	PMID: 19604491	CellChat	CDH1 not secreted; receptor-receptor interaction
trunk	trunk	CDH1	KLRG1	0.000677279	0.01	CDH1_KLRG1	CDH1 - KLRG1	CDH1	Cell-Cell Contact	PMID: 19604491	CellChat	CDH1 not secreted; receptor-receptor interaction
mesenchyme	mesenchyme	MDK	LRP1	0.00507695	0.02	MDK_LRP1	MDK - LRP1	MK	Secreted Signaling	PMID: 28356350	Common
tip	mesenchyme	MDK	LRP1	0.00519562	0.02	MDK_LRP1	MDK - LRP1	MK	Secreted Signaling	PMID: 28356350	Common
trunk	mesenchyme	MDK	LRP1	0.00520711	0.02	MDK_LRP1	MDK - LRP1	MK	Secreted Signaling	PMID: 28356350	Common
tip	proliferating	HGF	MET	1.48978e-05	0	HGF_MET	HGF - MET	HGF	Secreted Signaling	PMID: 28475121	CellChat	HGF only expressed in at most 2.1% of cells of a population
proliferating	tip	HGF	MET	1.48978e-05	0	HGF_MET	HGF - MET	HGF	Secreted Signaling	PMID: 28475121	CellChat	HGF only expressed in at most 2.1% of cells of a population
tip	tip	HGF	MET	4.21606e-05	0	HGF_MET	HGF - MET	HGF	Secreted Signaling	PMID: 28475121	CellChat	HGF only expressed in at most 2.1% of cells of a population
trunk	tip	HGF	MET	1.77946e-05	0	HGF_MET	HGF - MET	HGF	Secreted Signaling	PMID: 28475121	CellChat	HGF only expressed in at most 2.1% of cells of a population
tip	trunk	HGF	MET	1.77946e-05	0	HGF_MET	HGF - MET	HGF	Secreted Signaling	PMID: 28475121	CellChat	HGF only expressed in at most 2.1% of cells of a population
trunk	trunk	HGF	MET	7.51042e-06	0.03	HGF_MET	HGF - MET	HGF	Secreted Signaling	PMID: 28475121	CellChat	HGF only expressed in at most 2.1% of cells of a population
mesenchyme	proliferating	MDK	NCL	0.148077	0	MDK_NCL	MDK - NCL	MK	Secreted Signaling	PMID: 28356350	CellChat
tip	proliferating	MDK	NCL	0.151031	0	MDK_NCL	MDK - NCL	MK	Secreted Signaling	PMID: 28356350	CellChat
trunk	proliferating	MDK	NCL	0.151315	0	MDK_NCL	MDK - NCL	MK	Secreted Signaling	PMID: 28356350	CellChat
mesenchyme	mesenchyme	PTN	NCL	0.0225207	0	PTN_NCL	PTN - NCL	PTN	Secreted Signaling	PMID: 28356350; PMID: 25620911	CellChat
mesenchyme	proliferating	PTN	NCL	0.0303119	0	PTN_NCL	PTN - NCL	PTN	Secreted Signaling	PMID: 28356350; PMID: 25620911	CellChat
mesenchyme	tip	PTN	NCL	0.0200958	0	PTN_NCL	PTN - NCL	PTN	Secreted Signaling	PMID: 28356350; PMID: 25620911	CellChat
mesenchyme	trunk	PTN	NCL	0.02189	0	PTN_NCL	PTN - NCL	PTN	Secreted Signaling	PMID: 28356350; PMID: 25620911	CellChat
mesenchyme	mesenchyme	NGF	NGFR	1.03025e-07	0	NGF_NGFR	NGF - NGFR	NGF	Secreted Signaling	KEGG: hsa04060	CellChat	NGF only expressed in at most 2.3% of cells of a population
proliferating	mesenchyme	NGF	NGFR	7.48291e-08	0	NGF_NGFR	NGF - NGFR	NGF	Secreted Signaling	KEGG: hsa04060	CellChat	NGF only expressed in at most 2.3% of cells of a population
tip	mesenchyme	NGF	NGFR	7.21485e-08	0	NGF_NGFR	NGF - NGFR	NGF	Secreted Signaling	KEGG: hsa04060	CellChat	NGF only expressed in at most 2.3% of cells of a population
trunk	mesenchyme	NGF	NGFR	6.6138e-08	0	NGF_NGFR	NGF - NGFR	NGF	Secreted Signaling	KEGG: hsa04060	CellChat	NGF only expressed in at most 2.3% of cells of a population
mesenchyme	proliferating	NGF	NGFR	5.52189e-08	0.01	NGF_NGFR	NGF - NGFR	NGF	Secreted Signaling	KEGG: hsa04060	CellChat	NGF only expressed in at most 2.3% of cells of a population
mesenchyme	trunk	NGF	NGFR	4.58349e-08	0.04	NGF_NGFR	NGF - NGFR	NGF	Secreted Signaling	KEGG: hsa04060	CellChat	NGF only expressed in at most 2.3% of cells of a population
tip	proliferating	DLK1	NOTCH1	0.0344747	0	DLK1_NOTCH1	DLK1 - NOTCH1	NOTCH	Cell-Cell Contact	PMID: 22353464	CellChat	DLK1 not secreted; receptor-receptor interaction
trunk	proliferating	DLK1	NOTCH1	0.0336075	0	DLK1_NOTCH1	DLK1 - NOTCH1	NOTCH	Cell-Cell Contact	PMID: 22353464	CellChat	DLK1 not secreted; receptor-receptor interaction
tip	trunk	DLK1	NOTCH1	0.0359853	0	DLK1_NOTCH1	DLK1 - NOTCH1	NOTCH	Cell-Cell Contact	PMID: 22353464	CellChat	DLK1 not secreted; receptor-receptor interaction
trunk	trunk	DLK1	NOTCH1	0.0350814	0	DLK1_NOTCH1	DLK1 - NOTCH1	NOTCH	Cell-Cell Contact	PMID: 22353464	CellChat	DLK1 not secreted; receptor-receptor interaction
tip	mesenchyme	DLL1	NOTCH1	0.000233817	0.01	DLL1_NOTCH1	DLL1 - NOTCH1	NOTCH	Cell-Cell Contact	PMID: 22353464	CellChat	DLK1 not secreted; receptor-receptor interaction
tip	proliferating	DLL1	NOTCH1	0.00276212	0	DLL1_NOTCH1	DLL1 - NOTCH1	NOTCH	Cell-Cell Contact	PMID: 22353464	CellChat	DLK1 not secreted; receptor-receptor interaction
tip	tip	DLL1	NOTCH1	0.000614952	0.02	DLL1_NOTCH1	DLL1 - NOTCH1	NOTCH	Cell-Cell Contact	PMID: 22353464	CellChat	DLK1 not secreted; receptor-receptor interaction
tip	trunk	DLL1	NOTCH1	0.0028873	0	DLL1_NOTCH1	DLL1 - NOTCH1	NOTCH	Cell-Cell Contact	PMID: 22353464	CellChat	DLK1 not secreted; receptor-receptor interaction
tip	proliferating	JAG1	NOTCH1	0.00251065	0	JAG1_NOTCH1	JAG1 - NOTCH1	NOTCH	Cell-Cell Contact	PMID: 22353464	CellChat	DLK1 not secreted; receptor-receptor interaction
trunk	proliferating	JAG1	NOTCH1	0.00142151	0.02	JAG1_NOTCH1	JAG1 - NOTCH1	NOTCH	Cell-Cell Contact	PMID: 22353464	CellChat	DLK1 not secreted; receptor-receptor interaction
proliferating	trunk	JAG1	NOTCH1	0.00164455	0.04	JAG1_NOTCH1	JAG1 - NOTCH1	NOTCH	Cell-Cell Contact	PMID: 22353464	CellChat	DLK1 not secreted; receptor-receptor interaction
tip	trunk	JAG1	NOTCH1	0.00262446	0	JAG1_NOTCH1	JAG1 - NOTCH1	NOTCH	Cell-Cell Contact	PMID: 22353464	CellChat	DLK1 not secreted; receptor-receptor interaction
mesenchyme	mesenchyme	BDNF	NTRK2	7.43613e-08	0	BDNF_NTRK2	BDNF - NTRK2	NT	Secreted Signaling	PMID: 27908981	CellChat
proliferating	mesenchyme	BDNF	NTRK2	6.87388e-08	0	BDNF_NTRK2	BDNF - NTRK2	NT	Secreted Signaling	PMID: 27908981	CellChat
mesenchyme	proliferating	BDNF	NTRK2	6.77246e-08	0	BDNF_NTRK2	BDNF - NTRK2	NT	Secreted Signaling	PMID: 27908981	CellChat
mesenchyme	mesenchyme	NTF4	NTRK2	2.60265e-07	0	NTF5_NTRK2	NTF5 - NTRK2	NT	Secreted Signaling	PMID: 27908981	CellChat	NTF4 only expressed in at most 1% of cells of a population
proliferating	mesenchyme	NTF4	NTRK2	2.40586e-07	0	NTF5_NTRK2	NTF5 - NTRK2	NT	Secreted Signaling	PMID: 27908981	CellChat	NTF4 only expressed in at most 1% of cells of a population
mesenchyme	proliferating	NTF4	NTRK2	2.37036e-07	0	NTF5_NTRK2	NTF5 - NTRK2	NT	Secreted Signaling	PMID: 27908981	CellChat	NTF4 only expressed in at most 1% of cells of a population
trunk	trunk	OCLN	OCLN	1.13768e-07	0.05	OCLN_OCLN	OCLN - OCLN	OCLN	Cell-Cell Contact	KEGG: hsa04514	CellChat	OLCN is not secreted
mesenchyme	mesenchyme	PDGFA	PDGFRA	7.15184e-06	0	PDGFA_PDGFRA	PDGFA - PDGFRA	PDGF	Secreted Signaling	PMID: 15207812	Common
tip	mesenchyme	PDGFA	PDGFRA	5.75169e-06	0.02	PDGFA_PDGFRA	PDGFA - PDGFRA	PDGF	Secreted Signaling	PMID: 15207812	Common
mesenchyme	tip	PDGFA	PDGFRA	6.32387e-06	0	PDGFA_PDGFRA	PDGFA - PDGFRA	PDGF	Secreted Signaling	PMID: 15207812	CellChat	PDGFRA only expressed in 5% of tip cells
mesenchyme	mesenchyme	PDGFA	PDGFRB	3.7054e-05	0	PDGFA_PDGFRB	PDGFA - PDGFRB	PDGF	Secreted Signaling	PMID: 15207812	CellChat
proliferating	mesenchyme	PDGFA	PDGFRB	4.69883e-06	0	PDGFA_PDGFRB	PDGFA - PDGFRB	PDGF	Secreted Signaling	PMID: 15207812	CellChat
tip	mesenchyme	PDGFA	PDGFRB	2.98017e-05	0	PDGFA_PDGFRB	PDGFA - PDGFRB	PDGF	Secreted Signaling	PMID: 15207812	CellChat
trunk	mesenchyme	PDGFA	PDGFRB	5.042e-06	0	PDGFA_PDGFRB	PDGFA - PDGFRB	PDGF	Secreted Signaling	PMID: 15207812	CellChat
mesenchyme	proliferating	PDGFA	PDGFRB	1.62225e-06	0	PDGFA_PDGFRB	PDGFA - PDGFRB	PDGF	Secreted Signaling	PMID: 15207812	CellChat
mesenchyme	tip	PDGFA	PDGFRB	2.12176e-06	0	PDGFA_PDGFRB	PDGFA - PDGFRB	PDGF	Secreted Signaling	PMID: 15207812	CellChat
mesenchyme	trunk	PDGFA	PDGFRB	1.77385e-06	0	PDGFA_PDGFRB	PDGFA - PDGFRB	PDGF	Secreted Signaling	PMID: 15207812	CellChat
tip	proliferating	SEMA4D	PLXNB1	0.00210351	0	SEMA4D_PLXNB1	SEMA4D - PLXNB1	SEMA4	Cell-Cell Contact	PMID: 27533782	CellChat
proliferating	tip	SEMA4D	PLXNB1	0.00149107	0	SEMA4D_PLXNB1	SEMA4D - PLXNB1	SEMA4	Cell-Cell Contact	PMID: 27533782	CellChat
tip	tip	SEMA4D	PLXNB1	0.00473557	0	SEMA4D_PLXNB1	SEMA4D - PLXNB1	SEMA4	Cell-Cell Contact	PMID: 27533782	CellChat
trunk	tip	SEMA4D	PLXNB1	0.00161698	0	SEMA4D_PLXNB1	SEMA4D - PLXNB1	SEMA4	Cell-Cell Contact	PMID: 27533782	CellChat
proliferating	trunk	SEMA4D	PLXNB1	0.000892597	0	SEMA4D_PLXNB1	SEMA4D - PLXNB1	SEMA4	Cell-Cell Contact	PMID: 27533782	CellChat
tip	trunk	SEMA4D	PLXNB1	0.00283855	0	SEMA4D_PLXNB1	SEMA4D - PLXNB1	SEMA4	Cell-Cell Contact	PMID: 27533782	CellChat
trunk	trunk	SEMA4D	PLXNB1	0.000968019	0.04	SEMA4D_PLXNB1	SEMA4D - PLXNB1	SEMA4	Cell-Cell Contact	PMID: 27533782	CellChat
proliferating	mesenchyme	SEMA4D	PLXNB2	2.50577e-07	0.02	SEMA4D_PLXNB2	SEMA4D - PLXNB2	SEMA4	Cell-Cell Contact	PMID: 27533782	CellChat	Different ligand in Intercom
tip	mesenchyme	SEMA4D	PLXNB2	7.98414e-07	0	SEMA4D_PLXNB2	SEMA4D - PLXNB2	SEMA4	Cell-Cell Contact	PMID: 27533782	CellChat
trunk	mesenchyme	SEMA4D	PLXNB2	2.7177e-07	0	SEMA4D_PLXNB2	SEMA4D - PLXNB2	SEMA4	Cell-Cell Contact	PMID: 27533782	CellChat
tip	proliferating	SEMA4D	PLXNB2	7.29562e-07	0	SEMA4D_PLXNB2	SEMA4D - PLXNB2	SEMA4	Cell-Cell Contact	PMID: 27533782	CellChat
trunk	proliferating	SEMA4D	PLXNB2	2.48334e-07	0.04	SEMA4D_PLXNB2	SEMA4D - PLXNB2	SEMA4	Cell-Cell Contact	PMID: 27533782	CellChat
tip	trunk	SEMA4D	PLXNB2	6.17423e-07	0	SEMA4D_PLXNB2	SEMA4D - PLXNB2	SEMA4	Cell-Cell Contact	PMID: 27533782	CellChat
mesenchyme	proliferating	MDK	PTPRZ1	0.0183986	0	MDK_PTPRZ1	MDK - PTPRZ1	MK	Secreted Signaling	PMID: 28356350	CellChat
proliferating	proliferating	MDK	PTPRZ1	0.0164422	0	MDK_PTPRZ1	MDK - PTPRZ1	MK	Secreted Signaling	PMID: 28356350	CellChat
tip	proliferating	MDK	PTPRZ1	0.0188227	0	MDK_PTPRZ1	MDK - PTPRZ1	MK	Secreted Signaling	PMID: 28356350	CellChat
trunk	proliferating	MDK	PTPRZ1	0.0188638	0	MDK_PTPRZ1	MDK - PTPRZ1	MK	Secreted Signaling	PMID: 28356350	CellChat
mesenchyme	proliferating	PTN	PTPRZ1	0.00335955	0	PTN_PTPRZ1	PTN - PTPRZ1	PTN	Secreted Signaling	PMID: 28356350; PMID: 25620911	CellChat
mesenchyme	proliferating	MDK	SDC2	0.0333938	0	MDK_SDC2	MDK - SDC2	MK	Secreted Signaling	PMID: 28356350	CellChat	Lost in Intercom due to cutoff
proliferating	proliferating	MDK	SDC2	0.0298916	0	MDK_SDC2	MDK - SDC2	MK	Secreted Signaling	PMID: 28356350	CellChat	Lost in Intercom due to cutoff
tip	proliferating	MDK	SDC2	0.0341517	0	MDK_SDC2	MDK - SDC2	MK	Secreted Signaling	PMID: 28356350	CellChat	Lost in Intercom due to cutoff
trunk	proliferating	MDK	SDC2	0.034225	0	MDK_SDC2	MDK - SDC2	MK	Secreted Signaling	PMID: 28356350	CellChat	Lost in Intercom due to cutoff
mesenchyme	proliferating	PTN	SDC2	0.00617477	0	PTN_SDC2	PTN - SDC2	PTN	Secreted Signaling	PMID: 28356350; PMID: 25620911	CellChat	Lost in Intercom due to cutoff
mesenchyme	proliferating	COL1A1	SDC4	0.0257211	0	COL1A1_SDC4	COL1A1 - SDC4	COLLAGEN	ECM-Receptor	KEGG: hsa04512	CellChat
mesenchyme	tip	COL1A1	SDC4	0.045353	0	COL1A1_SDC4	COL1A1 - SDC4	COLLAGEN	ECM-Receptor	KEGG: hsa04512	CellChat
mesenchyme	proliferating	COL1A2	SDC4	0.024718	0	COL1A2_SDC4	COL1A2 - SDC4	COLLAGEN	ECM-Receptor	KEGG: hsa04512	CellChat
mesenchyme	tip	COL1A2	SDC4	0.0436186	0	COL1A2_SDC4	COL1A2 - SDC4	COLLAGEN	ECM-Receptor	KEGG: hsa04512	CellChat
tip	proliferating	COL2A1	SDC4	0.010006	0	COL2A1_SDC4	COL2A1 - SDC4	COLLAGEN	ECM-Receptor	KEGG: hsa04512	CellChat
trunk	proliferating	COL2A1	SDC4	0.0114585	0	COL2A1_SDC4	COL2A1 - SDC4	COLLAGEN	ECM-Receptor	KEGG: hsa04512	CellChat
proliferating	tip	COL2A1	SDC4	0.00678417	0.04	COL2A1_SDC4	COL2A1 - SDC4	COLLAGEN	ECM-Receptor	KEGG: hsa04512	CellChat
tip	tip	COL2A1	SDC4	0.0178631	0	COL2A1_SDC4	COL2A1 - SDC4	COLLAGEN	ECM-Receptor	KEGG: hsa04512	CellChat
trunk	tip	COL2A1	SDC4	0.0204327	0	COL2A1_SDC4	COL2A1 - SDC4	COLLAGEN	ECM-Receptor	KEGG: hsa04512	CellChat
mesenchyme	proliferating	COL4A1	SDC4	0.00520714	0	COL4A1_SDC4	COL4A1 - SDC4	COLLAGEN	ECM-Receptor	KEGG: hsa04512	CellChat
mesenchyme	tip	COL4A1	SDC4	0.00933153	0	COL4A1_SDC4	COL4A1 - SDC4	COLLAGEN	ECM-Receptor	KEGG: hsa04512	CellChat
mesenchyme	proliferating	COL4A2	SDC4	0.00513233	0	COL4A2_SDC4	COL4A2 - SDC4	COLLAGEN	ECM-Receptor	KEGG: hsa04512	CellChat
mesenchyme	tip	COL4A2	SDC4	0.00919801	0	COL4A2_SDC4	COL4A2 - SDC4	COLLAGEN	ECM-Receptor	KEGG: hsa04512	CellChat
mesenchyme	proliferating	COL6A1	SDC4	0.00954828	0	COL6A1_SDC4	COL6A1 - SDC4	COLLAGEN	ECM-Receptor	KEGG: hsa04512	CellChat
mesenchyme	tip	COL6A1	SDC4	0.0170522	0	COL6A1_SDC4	COL6A1 - SDC4	COLLAGEN	ECM-Receptor	KEGG: hsa04512	CellChat
mesenchyme	proliferating	COL6A2	SDC4	0.00456351	0	COL6A2_SDC4	COL6A2 - SDC4	COLLAGEN	ECM-Receptor	KEGG: hsa04512	CellChat
mesenchyme	tip	COL6A2	SDC4	0.0081823	0	COL6A2_SDC4	COL6A2 - SDC4	COLLAGEN	ECM-Receptor	KEGG: hsa04512	CellChat
mesenchyme	proliferating	COL6A3	SDC4	0.0117519	0	COL6A3_SDC4	COL6A3 - SDC4	COLLAGEN	ECM-Receptor	KEGG: hsa04512	CellChat
mesenchyme	tip	COL6A3	SDC4	0.020951	0	COL6A3_SDC4	COL6A3 - SDC4	COLLAGEN	ECM-Receptor	KEGG: hsa04512	CellChat
trunk	tip	COL6A3	SDC4	0.00580779	0.05	COL6A3_SDC4	COL6A3 - SDC4	COLLAGEN	ECM-Receptor	KEGG: hsa04512	CellChat
mesenchyme	proliferating	COL9A3	SDC4	0.00246751	0	COL9A3_SDC4	COL9A3 - SDC4	COLLAGEN	ECM-Receptor	KEGG: hsa04512	CellChat
proliferating	proliferating	COL9A3	SDC4	0.00167024	0.01	COL9A3_SDC4	COL9A3 - SDC4	COLLAGEN	ECM-Receptor	KEGG: hsa04512	CellChat
mesenchyme	tip	COL9A3	SDC4	0.0044316	0	COL9A3_SDC4	COL9A3 - SDC4	COLLAGEN	ECM-Receptor	KEGG: hsa04512	CellChat
proliferating	tip	COL9A3	SDC4	0.00300164	0.02	COL9A3_SDC4	COL9A3 - SDC4	COLLAGEN	ECM-Receptor	KEGG: hsa04512	CellChat
mesenchyme	proliferating	FN1	SDC4	0.0136722	0.03	FN1_SDC4	FN1 - SDC4	FN1	ECM-Receptor	KEGG: hsa04512	CellChat
tip	proliferating	FN1	SDC4	0.0139145	0.02	FN1_SDC4	FN1 - SDC4	FN1	ECM-Receptor	KEGG: hsa04512	CellChat
mesenchyme	tip	FN1	SDC4	0.0243375	0	FN1_SDC4	FN1 - SDC4	FN1	ECM-Receptor	KEGG: hsa04512	CellChat
tip	tip	FN1	SDC4	0.0247641	0	FN1_SDC4	FN1 - SDC4	FN1	ECM-Receptor	KEGG: hsa04512	CellChat
trunk	tip	FN1	SDC4	0.0170027	0.03	FN1_SDC4	FN1 - SDC4	FN1	ECM-Receptor	KEGG: hsa04512	CellChat
mesenchyme	tip	MDK	SDC4	0.0462971	0	MDK_SDC4	MDK - SDC4	MK	Secreted Signaling	PMID: 28356350	Common
proliferating	tip	MDK	SDC4	0.0414997	0.04	MDK_SDC4	MDK - SDC4	MK	Secreted Signaling	PMID: 28356350	Common
tip	tip	MDK	SDC4	0.0473334	0	MDK_SDC4	MDK - SDC4	MK	Secreted Signaling	PMID: 28356350	Common
trunk	tip	MDK	SDC4	0.0474336	0	MDK_SDC4	MDK - SDC4	MK	Secreted Signaling	PMID: 28356350	Common
mesenchyme	proliferating	PTN	SDC4	0.00482809	0	PTN_SDC4	PTN - SDC4	PTN	Secreted Signaling	PMID: 28356350; PMID: 25620911	CellChat
mesenchyme	tip	PTN	SDC4	0.00865486	0	PTN_SDC4	PTN - SDC4	PTN	Secreted Signaling	PMID: 28356350; PMID: 25620911	CellChat
mesenchyme	proliferating	THBS1	SDC4	0.00018164	0.05	THBS1_SDC4	THBS1 - SDC4	THBS	ECM-Receptor	KEGG: hsa04512	CellChat	Interaction only validated with a recombinant protein (PMID: 12128069)
mesenchyme	tip	THBS1	SDC4	0.000326819	0.01	THBS1_SDC4	THBS1 - SDC4	THBS	ECM-Receptor	KEGG: hsa04512	CellChat	Interaction only validated with a recombinant protein (PMID: 12128069)
proliferating	tip	THBS1	SDC4	0.000258249	0.02	THBS1_SDC4	THBS1 - SDC4	THBS	ECM-Receptor	KEGG: hsa04512	CellChat	Interaction only validated with a recombinant protein (PMID: 12128069)
trunk	tip	THBS1	SDC4	0.000221446	0.05	THBS1_SDC4	THBS1 - SDC4	THBS	ECM-Receptor	KEGG: hsa04512	CellChat	Interaction only validated with a recombinant protein (PMID: 12128069)

## Sheet: SingleCellSignalR_7wpc
Supplementary Data 3. Cell-cell communication networks inferred by state-of-the-art tools
Ligand	Receptor	interaction type	LRscore	From	To	Is common?	Comments
COL1A1	DDR1	autocrine	0.906863324516702	mesenchyme	mesenchyme	SingleCellSignalR
COL1A1	DDR1	autocrine|paracrine	0.919321462734907	mesenchyme	proliferating	Common
COL1A1	DDR1	autocrine|paracrine	0.920101265970574	mesenchyme	tip	Common
COL1A1	DDR1	autocrine|paracrine	0.918903418624106	mesenchyme	trunk	Common
UBA52	FGFR2	autocrine|paracrine	0.917256982156197	mesenchyme	proliferating	SingleCellSignalR	UBA52 does not bind to FGFR2 extracellularly	R-HSA-5654727﻿
UBA52	FGFR2	autocrine|paracrine	0.902176349141956	mesenchyme	trunk	SingleCellSignalR	UBA52 does not bind to FGFR2 extracellularly	R-HSA-5654727﻿
UBA52	FGFR2	autocrine|paracrine	0.918256054779858	proliferating	mesenchyme	SingleCellSignalR	UBA52 does not bind to FGFR2 extracellularly	R-HSA-5654727﻿
UBA52	FGFR2	autocrine	0.93286563999598	proliferating	proliferating	SingleCellSignalR	UBA52 does not bind to FGFR2 extracellularly	R-HSA-5654727﻿
UBA52	FGFR2	autocrine|paracrine	0.916506285248917	proliferating	tip	SingleCellSignalR	UBA52 does not bind to FGFR2 extracellularly	R-HSA-5654727﻿
UBA52	FGFR2	autocrine|paracrine	0.920382892999523	proliferating	trunk	SingleCellSignalR	UBA52 does not bind to FGFR2 extracellularly	R-HSA-5654727﻿
UBA52	FGFR2	autocrine|paracrine	0.907601691483297	tip	mesenchyme	SingleCellSignalR	UBA52 does not bind to FGFR2 extracellularly	R-HSA-5654727﻿
UBA52	FGFR2	autocrine|paracrine	0.923957775780287	tip	proliferating	SingleCellSignalR	UBA52 does not bind to FGFR2 extracellularly	R-HSA-5654727﻿
UBA52	FGFR2	autocrine	0.90564729387474	tip	tip	SingleCellSignalR	UBA52 does not bind to FGFR2 extracellularly	R-HSA-5654727﻿
UBA52	FGFR2	autocrine|paracrine	0.909978561902122	tip	trunk	SingleCellSignalR	UBA52 does not bind to FGFR2 extracellularly	R-HSA-5654727﻿
UBA52	FGFR2	autocrine|paracrine	0.900146076315451	trunk	mesenchyme	SingleCellSignalR	UBA52 does not bind to FGFR2 extracellularly	R-HSA-5654727﻿
UBA52	FGFR2	autocrine|paracrine	0.917702260598387	trunk	proliferating	SingleCellSignalR	UBA52 does not bind to FGFR2 extracellularly	R-HSA-5654727﻿
UBA52	FGFR2	autocrine	0.902694174146973	trunk	trunk	SingleCellSignalR	UBA52 does not bind to FGFR2 extracellularly	R-HSA-5654727﻿
HSP90AA1	FGFR3	autocrine|paracrine	0.903830806164534	proliferating	tip	SingleCellSignalR	HSP90AA1 not a native ligand of FGFR3	10.1371/journal.ppat.1003369
HSP90AA1	FGFR3	autocrine|paracrine	0.90745727628146	proliferating	trunk	SingleCellSignalR	HSP90AA1 not a native ligand of FGFR3	10.1371/journal.ppat.1003369
COL1A1	ITGB1	autocrine	0.932943365233473	mesenchyme	mesenchyme	SingleCellSignalR	COL1A1 binds to ITGA but not ITGB1 (Pubmed: 2156854)
COL1A1	ITGB1	autocrine|paracrine	0.955250385283387	mesenchyme	proliferating	SingleCellSignalR	COL1A1 binds to ITGA but not ITGB1 (Pubmed: 2156854)
COL1A1	ITGB1	autocrine|paracrine	0.942732560450483	mesenchyme	tip	SingleCellSignalR	COL1A1 binds to ITGA but not ITGB1 (Pubmed: 2156854)
COL1A1	ITGB1	autocrine|paracrine	0.948685770408215	mesenchyme	trunk	SingleCellSignalR	COL1A1 binds to ITGA but not ITGB1 (Pubmed: 2156854)
COL1A2	ITGB1	autocrine|paracrine	0.909827788417859	mesenchyme	proliferating	SingleCellSignalR	COL1A1 binds to ITGA but not ITGB1 (Pubmed: 2156854)
COL3A1	ITGB1	autocrine|paracrine	0.90814722450973	mesenchyme	proliferating	SingleCellSignalR
FN1	ITGB1	autocrine|paracrine	0.914240993214746	tip	proliferating	Common
FN1	ITGB1	autocrine|paracrine	0.902275884252725	tip	trunk	Common
MDK	ITGB1	autocrine|paracrine	0.914990753653892	mesenchyme	proliferating	SingleCellSignalR
MDK	ITGB1	autocrine|paracrine	0.903119166352808	mesenchyme	trunk	SingleCellSignalR
MDK	ITGB1	autocrine	0.923145872987599	proliferating	proliferating	SingleCellSignalR
MDK	ITGB1	autocrine|paracrine	0.902563473193512	proliferating	tip	SingleCellSignalR
MDK	ITGB1	autocrine|paracrine	0.912303999430879	proliferating	trunk	SingleCellSignalR
MDK	ITGB1	autocrine|paracrine	0.926236949497932	tip	proliferating	SingleCellSignalR
MDK	ITGB1	autocrine	0.906398438174431	tip	tip	SingleCellSignalR
MDK	ITGB1	autocrine|paracrine	0.915791359482833	tip	trunk	SingleCellSignalR
MDK	ITGB1	autocrine|paracrine	0.924829408877986	trunk	proliferating	SingleCellSignalR
MDK	ITGB1	autocrine|paracrine	0.904651310075944	trunk	tip	SingleCellSignalR
MDK	ITGB1	autocrine	0.914202960077657	trunk	trunk	SingleCellSignalR
DLK1	NOTCH1	autocrine|paracrine	0.924002595266691	mesenchyme	proliferating	SingleCellSignalR	DLK1 acts as plasmamembrane protein; not considered in Intercom
DLK1	NOTCH1	autocrine|paracrine	0.918694559828477	mesenchyme	tip	SingleCellSignalR	DLK1 acts as plasmamembrane protein; not considered in Intercom
DLK1	NOTCH1	autocrine|paracrine	0.919543415401508	mesenchyme	trunk	SingleCellSignalR	DLK1 acts as plasmamembrane protein; not considered in Intercom
DLK1	NOTCH1	autocrine|paracrine	0.917409290118635	proliferating	mesenchyme	SingleCellSignalR	DLK1 acts as plasmamembrane protein; not considered in Intercom
DLK1	NOTCH1	autocrine	0.949595266210522	proliferating	proliferating	SingleCellSignalR	DLK1 acts as plasmamembrane protein; not considered in Intercom
DLK1	NOTCH1	autocrine|paracrine	0.945970227065493	proliferating	tip	SingleCellSignalR	DLK1 acts as plasmamembrane protein; not considered in Intercom
DLK1	NOTCH1	autocrine|paracrine	0.946550883265392	proliferating	trunk	SingleCellSignalR	DLK1 acts as plasmamembrane protein; not considered in Intercom
DLK1	NOTCH1	autocrine|paracrine	0.931991655608735	tip	mesenchyme	SingleCellSignalR	DLK1 acts as plasmamembrane protein; not considered in Intercom
DLK1	NOTCH1	autocrine|paracrine	0.958750334965431	tip	proliferating	SingleCellSignalR	DLK1 acts as plasmamembrane protein; not considered in Intercom
DLK1	NOTCH1	autocrine	0.955753036301913	tip	tip	SingleCellSignalR	DLK1 acts as plasmamembrane protein; not considered in Intercom
DLK1	NOTCH1	autocrine|paracrine	0.956233421207443	tip	trunk	SingleCellSignalR	DLK1 acts as plasmamembrane protein; not considered in Intercom
DLK1	NOTCH1	autocrine|paracrine	0.921171209506691	trunk	mesenchyme	SingleCellSignalR	DLK1 acts as plasmamembrane protein; not considered in Intercom
DLK1	NOTCH1	autocrine|paracrine	0.951967904649077	trunk	proliferating	SingleCellSignalR	DLK1 acts as plasmamembrane protein; not considered in Intercom
DLK1	NOTCH1	autocrine|paracrine	0.948504248903077	trunk	tip	SingleCellSignalR	DLK1 acts as plasmamembrane protein; not considered in Intercom
DLK1	NOTCH1	autocrine	0.949059138563518	trunk	trunk	SingleCellSignalR	DLK1 acts as plasmamembrane protein; not considered in Intercom
UBA52	NOTCH1	autocrine|paracrine	0.90969536739669	mesenchyme	proliferating	SingleCellSignalR	UBA52 does not bind to FGFR2 extracellularly
UBA52	NOTCH1	autocrine|paracrine	0.903492414998026	mesenchyme	tip	SingleCellSignalR	UBA52 does not bind to FGFR2 extracellularly
UBA52	NOTCH1	autocrine|paracrine	0.904483484357095	mesenchyme	trunk	SingleCellSignalR	UBA52 does not bind to FGFR2 extracellularly
UBA52	NOTCH1	autocrine	0.926616330824002	proliferating	proliferating	SingleCellSignalR	UBA52 does not bind to FGFR2 extracellularly
UBA52	NOTCH1	autocrine|paracrine	0.921475337425302	proliferating	tip	SingleCellSignalR	UBA52 does not bind to FGFR2 extracellularly
UBA52	NOTCH1	autocrine|paracrine	0.922297616285381	proliferating	trunk	SingleCellSignalR	UBA52 does not bind to FGFR2 extracellularly
UBA52	NOTCH1	autocrine|paracrine	0.916953082326015	tip	proliferating	SingleCellSignalR	UBA52 does not bind to FGFR2 extracellularly
UBA52	NOTCH1	autocrine	0.911199992789568	tip	tip	SingleCellSignalR	UBA52 does not bind to FGFR2 extracellularly
UBA52	NOTCH1	autocrine|paracrine	0.912119609286975	tip	trunk	SingleCellSignalR	UBA52 does not bind to FGFR2 extracellularly
UBA52	NOTCH1	autocrine|paracrine	0.910177353555726	trunk	proliferating	SingleCellSignalR	UBA52 does not bind to FGFR2 extracellularly
UBA52	NOTCH1	autocrine|paracrine	0.904004014742234	trunk	tip	SingleCellSignalR	UBA52 does not bind to FGFR2 extracellularly
UBA52	NOTCH1	autocrine	0.904990382788015	trunk	trunk	SingleCellSignalR	UBA52 does not bind to FGFR2 extracellularly
DLK1	NOTCH2	autocrine|paracrine	0.901758715074898	tip	proliferating	SingleCellSignalR	DLK1 acts as plasmamembrane protein; not considered in Intercom
DLK1	NOTCH3	autocrine	0.912714018199251	mesenchyme	mesenchyme	SingleCellSignalR	DLK1 acts as plasmamembrane protein; not considered in Intercom
DLK1	NOTCH3	autocrine|paracrine	0.916998456341796	mesenchyme	proliferating	SingleCellSignalR	DLK1 acts as plasmamembrane protein; not considered in Intercom
DLK1	NOTCH3	autocrine|paracrine	0.941869037400437	proliferating	mesenchyme	SingleCellSignalR	DLK1 acts as plasmamembrane protein; not considered in Intercom
DLK1	NOTCH3	autocrine	0.944808935501122	proliferating	proliferating	SingleCellSignalR	DLK1 acts as plasmamembrane protein; not considered in Intercom
DLK1	NOTCH3	autocrine|paracrine	0.931327556232124	proliferating	tip	SingleCellSignalR	DLK1 acts as plasmamembrane protein; not considered in Intercom
DLK1	NOTCH3	autocrine|paracrine	0.926048766390491	proliferating	trunk	SingleCellSignalR	DLK1 acts as plasmamembrane protein; not considered in Intercom
DLK1	NOTCH3	autocrine|paracrine	0.952357022441158	tip	mesenchyme	SingleCellSignalR	DLK1 acts as plasmamembrane protein; not considered in Intercom
DLK1	NOTCH3	autocrine|paracrine	0.954791963325561	tip	proliferating	SingleCellSignalR	DLK1 acts as plasmamembrane protein; not considered in Intercom
DLK1	NOTCH3	autocrine	0.943603554736573	tip	tip	SingleCellSignalR	DLK1 acts as plasmamembrane protein; not considered in Intercom
DLK1	NOTCH3	autocrine|paracrine	0.93920681278517	tip	trunk	SingleCellSignalR	DLK1 acts as plasmamembrane protein; not considered in Intercom
DLK1	NOTCH3	autocrine|paracrine	0.944584139049816	trunk	mesenchyme	SingleCellSignalR	DLK1 acts as plasmamembrane protein; not considered in Intercom
DLK1	NOTCH3	autocrine|paracrine	0.947394393643804	trunk	proliferating	SingleCellSignalR	DLK1 acts as plasmamembrane protein; not considered in Intercom
DLK1	NOTCH3	autocrine|paracrine	0.93450077561731	trunk	tip	SingleCellSignalR	DLK1 acts as plasmamembrane protein; not considered in Intercom
DLK1	NOTCH3	autocrine	0.929447430020781	trunk	trunk	SingleCellSignalR	DLK1 acts as plasmamembrane protein; not considered in Intercom
LAMA1	RPSA	autocrine|paracrine	0.909436779598529	proliferating	mesenchyme	SingleCellSignalR	Intercom: ITGB1 receptor instead
LAMA1	RPSA	autocrine	0.93302409705635	proliferating	proliferating	SingleCellSignalR	Intercom: ITGB1 receptor instead
LAMA1	RPSA	autocrine|paracrine	0.911002110567449	proliferating	tip	SingleCellSignalR	Intercom: ITGB1 receptor instead
LAMA1	RPSA	autocrine|paracrine	0.913722662248991	proliferating	trunk	SingleCellSignalR	Intercom: ITGB1 receptor instead
LAMA1	RPSA	autocrine|paracrine	0.922207837716379	tip	proliferating	SingleCellSignalR	Intercom: ITGB1 receptor instead
LAMA1	RPSA	autocrine|paracrine	0.900122994525682	tip	trunk	SingleCellSignalR	Intercom: ITGB1 receptor instead
LAMA1	RPSA	autocrine|paracrine	0.903618008783529	trunk	mesenchyme	SingleCellSignalR	Intercom: ITGB1 receptor instead
LAMA1	RPSA	autocrine|paracrine	0.928601853678094	trunk	proliferating	SingleCellSignalR	Intercom: ITGB1 receptor instead
LAMA1	RPSA	autocrine|paracrine	0.905273437974486	trunk	tip	SingleCellSignalR	Intercom: ITGB1 receptor instead
LAMA1	RPSA	autocrine	0.90815145218283	trunk	trunk	SingleCellSignalR	Intercom: ITGB1 receptor instead
LAMA2	RPSA	autocrine|paracrine	0.918311015312506	mesenchyme	proliferating	SingleCellSignalR
LAMB2	RPSA	autocrine|paracrine	0.902792920331353	mesenchyme	proliferating	SingleCellSignalR
LAMB2	RPSA	autocrine|paracrine	0.91541101903202	tip	proliferating	SingleCellSignalR
MDK	SDC4	autocrine	0.90044189104528	tip	tip	Common

## Sheet: CellChat_9wpc
Supplementary Data 3. Cell-cell communication networks inferred by state-of-the-art tools
source	target	ligand	receptor	prob	pval	interaction_name	interaction_name_2	pathway_name	annotation	evidence	Is common?	Comments
endocrine	endocrine	BMP4	BMPR1B_BMPR2	4.18166e-05	0.02	BMP4_BMPR1B_BMPR2	BMP4 - (BMPR1B+BMPR2)	BMP	Secreted Signaling	KEGG: hsa04350; PMID:26893264	CellChat	BMPR1B expressed in less than 1.8% of cells in each population
mesenchyme	endocrine	BMP4	BMPR1B_BMPR2	8.70196e-06	0.01	BMP4_BMPR1B_BMPR2	BMP4 - (BMPR1B+BMPR2)	BMP	Secreted Signaling	KEGG: hsa04350; PMID:26893264	CellChat	BMPR1B expressed in less than 1.8% of cells in each population
proliferating	endocrine	BMP4	BMPR1B_BMPR2	2.6522e-06	0.04	BMP4_BMPR1B_BMPR2	BMP4 - (BMPR1B+BMPR2)	BMP	Secreted Signaling	KEGG: hsa04350; PMID:26893264	CellChat	BMPR1B expressed in less than 1.8% of cells in each population
tip	endocrine	BMP4	BMPR1B_BMPR2	6.50095e-06	0.01	BMP4_BMPR1B_BMPR2	BMP4 - (BMPR1B+BMPR2)	BMP	Secreted Signaling	KEGG: hsa04350; PMID:26893264	CellChat	BMPR1B expressed in less than 1.8% of cells in each population
endocrine	mesenchyme	BMP4	BMPR1B_BMPR2	1.29248e-05	0.01	BMP4_BMPR1B_BMPR2	BMP4 - (BMPR1B+BMPR2)	BMP	Secreted Signaling	KEGG: hsa04350; PMID:26893264	CellChat	BMPR1B expressed in less than 1.8% of cells in each population
tip	mesenchyme	BMP4	BMPR1B_BMPR2	2.00928e-06	0.05	BMP4_BMPR1B_BMPR2	BMP4 - (BMPR1B+BMPR2)	BMP	Secreted Signaling	KEGG: hsa04350; PMID:26893264	CellChat	BMPR1B expressed in less than 1.8% of cells in each population
endocrine	proliferating	BMP4	BMPR1B_BMPR2	7.20005e-06	0	BMP4_BMPR1B_BMPR2	BMP4 - (BMPR1B+BMPR2)	BMP	Secreted Signaling	KEGG: hsa04350; PMID:26893264	CellChat	BMPR1B expressed in less than 1.8% of cells in each population
endocrine	tip	BMP4	BMPR1B_BMPR2	9.63457e-06	0	BMP4_BMPR1B_BMPR2	BMP4 - (BMPR1B+BMPR2)	BMP	Secreted Signaling	KEGG: hsa04350; PMID:26893264	CellChat	BMPR1B expressed in less than 1.8% of cells in each population
mesenchyme	tip	BMP4	BMPR1B_BMPR2	2.00489e-06	0.05	BMP4_BMPR1B_BMPR2	BMP4 - (BMPR1B+BMPR2)	BMP	Secreted Signaling	KEGG: hsa04350; PMID:26893264	CellChat	BMPR1B expressed in less than 1.8% of cells in each population
tip	mesenchyme	CD99	CD99	0.0182448	0.03	CD99_CD99	CD99 - CD99	CD99	Cell-Cell Contact	KEGG: hsa04514	CellChat	CD99 not secreted; receptor-receptor interaction
mesenchyme	tip	CD99	CD99	0.0182448	0.03	CD99_CD99	CD99 - CD99	CD99	Cell-Cell Contact	KEGG: hsa04514	CellChat	CD99 not secreted; receptor-receptor interaction
tip	tip	CD99	CD99	0.0493988	0	CD99_CD99	CD99 - CD99	CD99	Cell-Cell Contact	KEGG: hsa04514	CellChat	CD99 not secreted; receptor-receptor interaction
trunk	tip	CD99	CD99	0.0172001	0.01	CD99_CD99	CD99 - CD99	CD99	Cell-Cell Contact	KEGG: hsa04514	CellChat	CD99 not secreted; receptor-receptor interaction
tip	trunk	CD99	CD99	0.0172001	0.01	CD99_CD99	CD99 - CD99	CD99	Cell-Cell Contact	KEGG: hsa04514	CellChat	CD99 not secreted; receptor-receptor interaction
tip	mesenchyme	CDH1	CDH1	1.35577e-05	0.02	CDH1_CDH1	CDH1 - CDH1	CDH	Cell-Cell Contact	KEGG: hsa04514	CellChat	CDH1 not secreted; receptor-receptor interaction
tip	proliferating	CDH1	CDH1	1.18659e-05	0.04	CDH1_CDH1	CDH1 - CDH1	CDH	Cell-Cell Contact	KEGG: hsa04514	CellChat	CDH1 not secreted; receptor-receptor interaction
mesenchyme	tip	CDH1	CDH1	1.35577e-05	0.02	CDH1_CDH1	CDH1 - CDH1	CDH	Cell-Cell Contact	KEGG: hsa04514	CellChat	CDH1 not secreted; receptor-receptor interaction
proliferating	tip	CDH1	CDH1	1.18659e-05	0.04	CDH1_CDH1	CDH1 - CDH1	CDH	Cell-Cell Contact	KEGG: hsa04514	CellChat	CDH1 not secreted; receptor-receptor interaction
tip	tip	CDH1	CDH1	0.000662883	0	CDH1_CDH1	CDH1 - CDH1	CDH	Cell-Cell Contact	KEGG: hsa04514	CellChat	CDH1 not secreted; receptor-receptor interaction
trunk	tip	CDH1	CDH1	1.17757e-05	0	CDH1_CDH1	CDH1 - CDH1	CDH	Cell-Cell Contact	KEGG: hsa04514	CellChat	CDH1 not secreted; receptor-receptor interaction
tip	trunk	CDH1	CDH1	1.17757e-05	0	CDH1_CDH1	CDH1 - CDH1	CDH	Cell-Cell Contact	KEGG: hsa04514	CellChat	CDH1 not secreted; receptor-receptor interaction
mesenchyme	mesenchyme	CNTN2	CNTN2	2.14072e-08	0	CNTN2_CNTN2	CNTN2 - CNTN2	CNTN	Cell-Cell Contact	KEGG: hsa04514	CellChat	CNTN2 not secreted; receptor-receptor interaction
proliferating	mesenchyme	CNTN2	CNTN2	1.81585e-08	0	CNTN2_CNTN2	CNTN2 - CNTN2	CNTN	Cell-Cell Contact	KEGG: hsa04514	CellChat	CNTN2 not secreted; receptor-receptor interaction
tip	mesenchyme	CNTN2	CNTN2	1.87942e-08	0	CNTN2_CNTN2	CNTN2 - CNTN2	CNTN	Cell-Cell Contact	KEGG: hsa04514	CellChat	CNTN2 not secreted; receptor-receptor interaction
mesenchyme	proliferating	CNTN2	CNTN2	1.81585e-08	0	CNTN2_CNTN2	CNTN2 - CNTN2	CNTN	Cell-Cell Contact	KEGG: hsa04514	CellChat	CNTN2 not secreted; receptor-receptor interaction
tip	proliferating	CNTN2	CNTN2	1.5942e-08	0.04	CNTN2_CNTN2	CNTN2 - CNTN2	CNTN	Cell-Cell Contact	KEGG: hsa04514	CellChat	CNTN2 not secreted; receptor-receptor interaction
mesenchyme	tip	CNTN2	CNTN2	1.87942e-08	0	CNTN2_CNTN2	CNTN2 - CNTN2	CNTN	Cell-Cell Contact	KEGG: hsa04514	CellChat	CNTN2 not secreted; receptor-receptor interaction
proliferating	tip	CNTN2	CNTN2	1.5942e-08	0.04	CNTN2_CNTN2	CNTN2 - CNTN2	CNTN	Cell-Cell Contact	KEGG: hsa04514	CellChat	CNTN2 not secreted; receptor-receptor interaction
tip	mesenchyme	NRG1	ERBB2_ERBB3	6.31604e-05	0.02	NRG1_ERBB2_ERBB3	NRG1 - (ERBB2+ERBB3)	NRG	Secreted Signaling	KEGG: hsa04012	CellChat	ERBB2 and ERBB3 together expressed in only 2.4% of cells; NRG1 expressed in at most 1.7% of cells of a population
mesenchyme	proliferating	NRG1	ERBB2_ERBB3	6.17626e-05	0.02	NRG1_ERBB2_ERBB3	NRG1 - (ERBB2+ERBB3)	NRG	Secreted Signaling	KEGG: hsa04012	CellChat	ERBB2 and ERBB3 together expressed in only 2.4% of cells; NRG1 expressed in at most 1.7% of cells of a population
tip	proliferating	NRG1	ERBB2_ERBB3	6.49938e-05	0	NRG1_ERBB2_ERBB3	NRG1 - (ERBB2+ERBB3)	NRG	Secreted Signaling	KEGG: hsa04012	CellChat	ERBB2 and ERBB3 together expressed in only 2.4% of cells; NRG1 expressed in at most 1.7% of cells of a population
mesenchyme	tip	NRG1	ERBB2_ERBB3	6.18934e-05	0.03	NRG1_ERBB2_ERBB3	NRG1 - (ERBB2+ERBB3)	NRG	Secreted Signaling	KEGG: hsa04012	CellChat	ERBB2 and ERBB3 together expressed in only 2.4% of cells; NRG1 expressed in at most 1.7% of cells of a population
tip	mesenchyme	NRG1	ERBB3	0.000289111	0	NRG1_ERBB3	NRG1 - ERBB3	NRG	Secreted Signaling	KEGG: hsa04012	CellChat	NRG1 expressed in at most 1.7% of cells of a population
mesenchyme	tip	NRG1	ERBB3	0.000287504	0	NRG1_ERBB3	NRG1 - ERBB3	NRG	Secreted Signaling	KEGG: hsa04012	CellChat	NRG1 expressed in at most 1.7% of cells of a population
proliferating	tip	NRG1	ERBB3	4.69751e-05	0.03	NRG1_ERBB3	NRG1 - ERBB3	NRG	Secreted Signaling	KEGG: hsa04012	CellChat	NRG1 expressed in at most 1.7% of cells of a population
endocrine	endocrine	INS	INSR	0.000349868	0	INS_INSSR	INS - INSSR	INSULIN	Secreted Signaling	KEGG: hsa04911; PMID: 24633815	CellChat
endocrine	mesenchyme	INS	INSR	0.00101624	0	INS_INSSR	INS - INSSR	INSULIN	Secreted Signaling	KEGG: hsa04911; PMID: 24633815	CellChat	INSR expressed in 1.7% of mesenchymal cells
proliferating	mesenchyme	INS	INSR	9.47692e-05	0	INS_INSSR	INS - INSSR	INSULIN	Secreted Signaling	KEGG: hsa04911; PMID: 24633815	CellChat	INSR expressed in 1.7% of mesenchymal cells
tip	mesenchyme	INS	INSR	6.95022e-05	0.03	INS_INSSR	INS - INSSR	INSULIN	Secreted Signaling	KEGG: hsa04911; PMID: 24633815	CellChat	INSR expressed in 1.7% of mesenchymal cells
endocrine	proliferating	INS	INSR	0.000528837	0	INS_INSSR	INS - INSSR	INSULIN	Secreted Signaling	KEGG: hsa04911; PMID: 24633815	CellChat	INSR not expressed in proliferating cells
endocrine	tip	INS	INSR	0.000853553	0	INS_INSSR	INS - INSSR	INSULIN	Secreted Signaling	KEGG: hsa04911; PMID: 24633815	Common
proliferating	tip	INS	INSR	7.95861e-05	0	INS_INSSR	INS - INSSR	INSULIN	Secreted Signaling	KEGG: hsa04911; PMID: 24633815	Common
endocrine	trunk	INS	INSR	0.000439581	0	INS_INSSR	INS - INSSR	INSULIN	Secreted Signaling	KEGG: hsa04911; PMID: 24633815	CellChat	INSR expressed in 1% of trunk cells
mesenchyme	mesenchyme	COL1A1	ITGA1_ITGB1	0.00739073	0	COL1A1_ITGA1_ITGB1	COL1A1 - (ITGA1+ITGB1)	COLLAGEN	ECM-Receptor	KEGG: hsa04512	CellChat	ITGA1 and ITGB1 together expressed in only 0.6% of cells
mesenchyme	tip	COL1A1	ITGA1_ITGB1	0.0093285	0	COL1A1_ITGA1_ITGB1	COL1A1 - (ITGA1+ITGB1)	COLLAGEN	ECM-Receptor	KEGG: hsa04512	CellChat	ITGA1 and ITGB1 together expressed in only 0.6% of cells
mesenchyme	trunk	COL1A1	ITGA1_ITGB1	0.0105089	0	COL1A1_ITGA1_ITGB1	COL1A1 - (ITGA1+ITGB1)	COLLAGEN	ECM-Receptor	KEGG: hsa04512	CellChat	ITGA1 and ITGB1 together expressed in only 0.6% of cells
mesenchyme	mesenchyme	COL1A2	ITGA1_ITGB1	0.00602996	0	COL1A2_ITGA1_ITGB1	COL1A2 - (ITGA1+ITGB1)	COLLAGEN	ECM-Receptor	KEGG: hsa04512	CellChat	ITGA1 and ITGB1 together expressed in only 0.6% of cells
mesenchyme	tip	COL1A2	ITGA1_ITGB1	0.0076137	0	COL1A2_ITGA1_ITGB1	COL1A2 - (ITGA1+ITGB1)	COLLAGEN	ECM-Receptor	KEGG: hsa04512	CellChat	ITGA1 and ITGB1 together expressed in only 0.6% of cells
mesenchyme	trunk	COL1A2	ITGA1_ITGB1	0.00857897	0	COL1A2_ITGA1_ITGB1	COL1A2 - (ITGA1+ITGB1)	COLLAGEN	ECM-Receptor	KEGG: hsa04512	CellChat	ITGA1 and ITGB1 together expressed in only 0.6% of cells
trunk	trunk	COL2A1	ITGA1_ITGB1	0.00175075	0.03	COL2A1_ITGA1_ITGB1	COL2A1 - (ITGA1+ITGB1)	COLLAGEN	ECM-Receptor	KEGG: hsa04512	CellChat	ITGA1 and ITGB1 together expressed in only 0.6% of cells
mesenchyme	mesenchyme	COL4A1	ITGA1_ITGB1	0.00282627	0	COL4A1_ITGA1_ITGB1	COL4A1 - (ITGA1+ITGB1)	COLLAGEN	ECM-Receptor	KEGG: hsa04512	CellChat	ITGA1 and ITGB1 together expressed in only 0.6% of cells
mesenchyme	tip	COL4A1	ITGA1_ITGB1	0.00357159	0	COL4A1_ITGA1_ITGB1	COL4A1 - (ITGA1+ITGB1)	COLLAGEN	ECM-Receptor	KEGG: hsa04512	CellChat	ITGA1 and ITGB1 together expressed in only 0.6% of cells
mesenchyme	trunk	COL4A1	ITGA1_ITGB1	0.00402649	0	COL4A1_ITGA1_ITGB1	COL4A1 - (ITGA1+ITGB1)	COLLAGEN	ECM-Receptor	KEGG: hsa04512	CellChat	ITGA1 and ITGB1 together expressed in only 0.6% of cells
mesenchyme	mesenchyme	COL4A2	ITGA1_ITGB1	0.00249059	0	COL4A2_ITGA1_ITGB1	COL4A2 - (ITGA1+ITGB1)	COLLAGEN	ECM-Receptor	KEGG: hsa04512	CellChat	ITGA1 and ITGB1 together expressed in only 0.6% of cells
mesenchyme	tip	COL4A2	ITGA1_ITGB1	0.00314768	0	COL4A2_ITGA1_ITGB1	COL4A2 - (ITGA1+ITGB1)	COLLAGEN	ECM-Receptor	KEGG: hsa04512	CellChat	ITGA1 and ITGB1 together expressed in only 0.6% of cells
mesenchyme	trunk	COL4A2	ITGA1_ITGB1	0.00354877	0	COL4A2_ITGA1_ITGB1	COL4A2 - (ITGA1+ITGB1)	COLLAGEN	ECM-Receptor	KEGG: hsa04512	CellChat	ITGA1 and ITGB1 together expressed in only 0.6% of cells
mesenchyme	mesenchyme	COL6A1	ITGA1_ITGB1	0.00462345	0	COL6A1_ITGA1_ITGB1	COL6A1 - (ITGA1+ITGB1)	COLLAGEN	ECM-Receptor	KEGG: hsa04512	CellChat	ITGA1 and ITGB1 together expressed in only 0.6% of cells
mesenchyme	tip	COL6A1	ITGA1_ITGB1	0.00583994	0	COL6A1_ITGA1_ITGB1	COL6A1 - (ITGA1+ITGB1)	COLLAGEN	ECM-Receptor	KEGG: hsa04512	CellChat	ITGA1 and ITGB1 together expressed in only 0.6% of cells
mesenchyme	trunk	COL6A1	ITGA1_ITGB1	0.00658183	0	COL6A1_ITGA1_ITGB1	COL6A1 - (ITGA1+ITGB1)	COLLAGEN	ECM-Receptor	KEGG: hsa04512	CellChat	ITGA1 and ITGB1 together expressed in only 0.6% of cells
mesenchyme	endocrine	COL6A2	ITGA1_ITGB1	0.000290957	0.01	COL6A2_ITGA1_ITGB1	COL6A2 - (ITGA1+ITGB1)	COLLAGEN	ECM-Receptor	KEGG: hsa04512	CellChat	ITGA1 and ITGB1 together expressed in only 0.6% of cells
mesenchyme	mesenchyme	COL6A2	ITGA1_ITGB1	0.0015309	0	COL6A2_ITGA1_ITGB1	COL6A2 - (ITGA1+ITGB1)	COLLAGEN	ECM-Receptor	KEGG: hsa04512	CellChat	ITGA1 and ITGB1 together expressed in only 0.6% of cells
mesenchyme	proliferating	COL6A2	ITGA1_ITGB1	0.000276716	0.02	COL6A2_ITGA1_ITGB1	COL6A2 - (ITGA1+ITGB1)	COLLAGEN	ECM-Receptor	KEGG: hsa04512	CellChat	ITGA1 and ITGB1 together expressed in only 0.6% of cells
mesenchyme	tip	COL6A2	ITGA1_ITGB1	0.00193528	0	COL6A2_ITGA1_ITGB1	COL6A2 - (ITGA1+ITGB1)	COLLAGEN	ECM-Receptor	KEGG: hsa04512	CellChat	ITGA1 and ITGB1 together expressed in only 0.6% of cells
mesenchyme	trunk	COL6A2	ITGA1_ITGB1	0.00218222	0	COL6A2_ITGA1_ITGB1	COL6A2 - (ITGA1+ITGB1)	COLLAGEN	ECM-Receptor	KEGG: hsa04512	CellChat	ITGA1 and ITGB1 together expressed in only 0.6% of cells
mesenchyme	trunk	COL6A3	ITGA1_ITGB1	0.00227672	0.04	COL6A3_ITGA1_ITGB1	COL6A3 - (ITGA1+ITGB1)	COLLAGEN	ECM-Receptor	KEGG: hsa04512	CellChat	ITGA1 and ITGB1 together expressed in only 0.6% of cells
mesenchyme	endocrine	COL9A3	ITGA1_ITGB1	5.55446e-05	0.02	COL9A3_ITGA1_ITGB1	COL9A3 - (ITGA1+ITGB1)	COLLAGEN	ECM-Receptor	KEGG: hsa04512	CellChat	ITGA1 and ITGB1 together expressed in only 0.6% of cells
proliferating	endocrine	COL9A3	ITGA1_ITGB1	4.05368e-05	0.02	COL9A3_ITGA1_ITGB1	COL9A3 - (ITGA1+ITGB1)	COLLAGEN	ECM-Receptor	KEGG: hsa04512	CellChat	ITGA1 and ITGB1 together expressed in only 0.6% of cells
mesenchyme	mesenchyme	COL9A3	ITGA1_ITGB1	0.000292546	0.02	COL9A3_ITGA1_ITGB1	COL9A3 - (ITGA1+ITGB1)	COLLAGEN	ECM-Receptor	KEGG: hsa04512	CellChat	ITGA1 and ITGB1 together expressed in only 0.6% of cells
proliferating	mesenchyme	COL9A3	ITGA1_ITGB1	0.000213516	0.02	COL9A3_ITGA1_ITGB1	COL9A3 - (ITGA1+ITGB1)	COLLAGEN	ECM-Receptor	KEGG: hsa04512	CellChat	ITGA1 and ITGB1 together expressed in only 0.6% of cells
mesenchyme	proliferating	COL9A3	ITGA1_ITGB1	5.28253e-05	0.02	COL9A3_ITGA1_ITGB1	COL9A3 - (ITGA1+ITGB1)	COLLAGEN	ECM-Receptor	KEGG: hsa04512	CellChat	ITGA1 and ITGB1 together expressed in only 0.6% of cells
proliferating	proliferating	COL9A3	ITGA1_ITGB1	3.85522e-05	0.02	COL9A3_ITGA1_ITGB1	COL9A3 - (ITGA1+ITGB1)	COLLAGEN	ECM-Receptor	KEGG: hsa04512	CellChat	ITGA1 and ITGB1 together expressed in only 0.6% of cells
mesenchyme	tip	COL9A3	ITGA1_ITGB1	0.000369943	0.02	COL9A3_ITGA1_ITGB1	COL9A3 - (ITGA1+ITGB1)	COLLAGEN	ECM-Receptor	KEGG: hsa04512	CellChat	ITGA1 and ITGB1 together expressed in only 0.6% of cells
proliferating	tip	COL9A3	ITGA1_ITGB1	0.00027001	0	COL9A3_ITGA1_ITGB1	COL9A3 - (ITGA1+ITGB1)	COLLAGEN	ECM-Receptor	KEGG: hsa04512	CellChat	ITGA1 and ITGB1 together expressed in only 0.6% of cells
mesenchyme	trunk	COL9A3	ITGA1_ITGB1	0.000417231	0.01	COL9A3_ITGA1_ITGB1	COL9A3 - (ITGA1+ITGB1)	COLLAGEN	ECM-Receptor	KEGG: hsa04512	CellChat	ITGA1 and ITGB1 together expressed in only 0.6% of cells
proliferating	trunk	COL9A3	ITGA1_ITGB1	0.000304528	0.03	COL9A3_ITGA1_ITGB1	COL9A3 - (ITGA1+ITGB1)	COLLAGEN	ECM-Receptor	KEGG: hsa04512	CellChat	ITGA1 and ITGB1 together expressed in only 0.6% of cells
tip	endocrine	CDH1	ITGA2_ITGB1	2.8053e-05	0.05	CDH1_ITGA1_ITGB1	CDH1 - (ITGA1+ITGB1)	CDH1	Cell-Cell Contact	PMID: 12392763	CellChat	ITGA2 and ITGB1 together expressed in only 0.3% of cells
tip	mesenchyme	CDH1	ITGA2_ITGB1	0.000310688	0	CDH1_ITGA1_ITGB1	CDH1 - (ITGA1+ITGB1)	CDH1	Cell-Cell Contact	PMID: 12392763	CellChat	ITGA2 and ITGB1 together expressed in only 0.3% of cells
tip	proliferating	CDH1	ITGA2_ITGB1	6.95897e-05	0.01	CDH1_ITGA1_ITGB1	CDH1 - (ITGA1+ITGB1)	CDH1	Cell-Cell Contact	PMID: 12392763	CellChat	ITGA2 and ITGB1 together expressed in only 0.3% of cells
tip	tip	CDH1	ITGA2_ITGB1	0.000544983	0	CDH1_ITGA1_ITGB1	CDH1 - (ITGA1+ITGB1)	CDH1	Cell-Cell Contact	PMID: 12392763	CellChat	ITGA2 and ITGB1 together expressed in only 0.3% of cells
tip	trunk	CDH1	ITGA2_ITGB1	0.000614631	0	CDH1_ITGA1_ITGB1	CDH1 - (ITGA1+ITGB1)	CDH1	Cell-Cell Contact	PMID: 12392763	CellChat	ITGA2 and ITGB1 together expressed in only 0.3% of cells
mesenchyme	mesenchyme	COL1A1	ITGA2_ITGB1	0.00533823	0.04	COL1A1_ITGA2_ITGB1	COL1A1 - (ITGA2+ITGB1)	COLLAGEN	ECM-Receptor	KEGG: hsa04512	CellChat	ITGA2 and ITGB1 together expressed in only 0.3% of cells
mesenchyme	tip	COL1A1	ITGA2_ITGB1	0.0093285	0	COL1A1_ITGA2_ITGB1	COL1A1 - (ITGA2+ITGB1)	COLLAGEN	ECM-Receptor	KEGG: hsa04512	CellChat	ITGA2 and ITGB1 together expressed in only 0.3% of cells
mesenchyme	trunk	COL1A1	ITGA2_ITGB1	0.0105089	0	COL1A1_ITGA2_ITGB1	COL1A1 - (ITGA2+ITGB1)	COLLAGEN	ECM-Receptor	KEGG: hsa04512	CellChat	ITGA2 and ITGB1 together expressed in only 0.3% of cells
mesenchyme	mesenchyme	COL1A2	ITGA2_ITGB1	0.00435371	0	COL1A2_ITGA2_ITGB1	COL1A2 - (ITGA2+ITGB1)	COLLAGEN	ECM-Receptor	KEGG: hsa04512	CellChat	ITGA2 and ITGB1 together expressed in only 0.3% of cells
mesenchyme	tip	COL1A2	ITGA2_ITGB1	0.0076137	0	COL1A2_ITGA2_ITGB1	COL1A2 - (ITGA2+ITGB1)	COLLAGEN	ECM-Receptor	KEGG: hsa04512	CellChat	ITGA2 and ITGB1 together expressed in only 0.3% of cells
mesenchyme	trunk	COL1A2	ITGA2_ITGB1	0.00857897	0	COL1A2_ITGA2_ITGB1	COL1A2 - (ITGA2+ITGB1)	COLLAGEN	ECM-Receptor	KEGG: hsa04512	CellChat	ITGA2 and ITGB1 together expressed in only 0.3% of cells
trunk	trunk	COL2A1	ITGA2_ITGB1	0.00175075	0.03	COL2A1_ITGA2_ITGB1	COL2A1 - (ITGA2+ITGB1)	COLLAGEN	ECM-Receptor	KEGG: hsa04512	CellChat	ITGA2 and ITGB1 together expressed in only 0.3% of cells
mesenchyme	mesenchyme	COL4A1	ITGA2_ITGB1	0.00203877	0	COL4A1_ITGA2_ITGB1	COL4A1 - (ITGA2+ITGB1)	COLLAGEN	ECM-Receptor	KEGG: hsa04512	CellChat	ITGA2 and ITGB1 together expressed in only 0.3% of cells
mesenchyme	tip	COL4A1	ITGA2_ITGB1	0.00357159	0	COL4A1_ITGA2_ITGB1	COL4A1 - (ITGA2+ITGB1)	COLLAGEN	ECM-Receptor	KEGG: hsa04512	CellChat	ITGA2 and ITGB1 together expressed in only 0.3% of cells
mesenchyme	trunk	COL4A1	ITGA2_ITGB1	0.00402649	0	COL4A1_ITGA2_ITGB1	COL4A1 - (ITGA2+ITGB1)	COLLAGEN	ECM-Receptor	KEGG: hsa04512	CellChat	ITGA2 and ITGB1 together expressed in only 0.3% of cells
mesenchyme	mesenchyme	COL4A2	ITGA2_ITGB1	0.00179646	0	COL4A2_ITGA2_ITGB1	COL4A2 - (ITGA2+ITGB1)	COLLAGEN	ECM-Receptor	KEGG: hsa04512	CellChat	ITGA2 and ITGB1 together expressed in only 0.3% of cells
mesenchyme	tip	COL4A2	ITGA2_ITGB1	0.00314768	0	COL4A2_ITGA2_ITGB1	COL4A2 - (ITGA2+ITGB1)	COLLAGEN	ECM-Receptor	KEGG: hsa04512	CellChat	ITGA2 and ITGB1 together expressed in only 0.3% of cells
mesenchyme	trunk	COL4A2	ITGA2_ITGB1	0.00354877	0	COL4A2_ITGA2_ITGB1	COL4A2 - (ITGA2+ITGB1)	COLLAGEN	ECM-Receptor	KEGG: hsa04512	CellChat	ITGA2 and ITGB1 together expressed in only 0.3% of cells
mesenchyme	mesenchyme	COL6A1	ITGA2_ITGB1	0.00333687	0	COL6A1_ITGA2_ITGB1	COL6A1 - (ITGA2+ITGB1)	COLLAGEN	ECM-Receptor	KEGG: hsa04512	CellChat	ITGA2 and ITGB1 together expressed in only 0.3% of cells
mesenchyme	tip	COL6A1	ITGA2_ITGB1	0.00583994	0	COL6A1_ITGA2_ITGB1	COL6A1 - (ITGA2+ITGB1)	COLLAGEN	ECM-Receptor	KEGG: hsa04512	CellChat	ITGA2 and ITGB1 together expressed in only 0.3% of cells
mesenchyme	trunk	COL6A1	ITGA2_ITGB1	0.00658183	0	COL6A1_ITGA2_ITGB1	COL6A1 - (ITGA2+ITGB1)	COLLAGEN	ECM-Receptor	KEGG: hsa04512	CellChat	ITGA2 and ITGB1 together expressed in only 0.3% of cells
mesenchyme	endocrine	COL6A2	ITGA2_ITGB1	9.975e-05	0.01	COL6A2_ITGA2_ITGB1	COL6A2 - (ITGA2+ITGB1)	COLLAGEN	ECM-Receptor	KEGG: hsa04512	CellChat	ITGA2 and ITGB1 together expressed in only 0.3% of cells
mesenchyme	mesenchyme	COL6A2	ITGA2_ITGB1	0.00110394	0.01	COL6A2_ITGA2_ITGB1	COL6A2 - (ITGA2+ITGB1)	COLLAGEN	ECM-Receptor	KEGG: hsa04512	CellChat	ITGA2 and ITGB1 together expressed in only 0.3% of cells
mesenchyme	proliferating	COL6A2	ITGA2_ITGB1	0.000247419	0.02	COL6A2_ITGA2_ITGB1	COL6A2 - (ITGA2+ITGB1)	COLLAGEN	ECM-Receptor	KEGG: hsa04512	CellChat	ITGA2 and ITGB1 together expressed in only 0.3% of cells
mesenchyme	tip	COL6A2	ITGA2_ITGB1	0.00193528	0	COL6A2_ITGA2_ITGB1	COL6A2 - (ITGA2+ITGB1)	COLLAGEN	ECM-Receptor	KEGG: hsa04512	CellChat	ITGA2 and ITGB1 together expressed in only 0.3% of cells
mesenchyme	trunk	COL6A2	ITGA2_ITGB1	0.00218222	0	COL6A2_ITGA2_ITGB1	COL6A2 - (ITGA2+ITGB1)	COLLAGEN	ECM-Receptor	KEGG: hsa04512	CellChat	ITGA2 and ITGB1 together expressed in only 0.3% of cells
mesenchyme	trunk	COL6A3	ITGA2_ITGB1	0.00227672	0.03	COL6A3_ITGA2_ITGB1	COL6A3 - (ITGA2+ITGB1)	COLLAGEN	ECM-Receptor	KEGG: hsa04512	CellChat	ITGA2 and ITGB1 together expressed in only 0.3% of cells
mesenchyme	endocrine	COL9A3	ITGA2_ITGB1	1.90396e-05	0.02	COL9A3_ITGA2_ITGB1	COL9A3 - (ITGA2+ITGB1)	COLLAGEN	ECM-Receptor	KEGG: hsa04512	CellChat	ITGA2 and ITGB1 together expressed in only 0.3% of cells
proliferating	endocrine	COL9A3	ITGA2_ITGB1	1.38951e-05	0.03	COL9A3_ITGA2_ITGB1	COL9A3 - (ITGA2+ITGB1)	COLLAGEN	ECM-Receptor	KEGG: hsa04512	CellChat	ITGA2 and ITGB1 together expressed in only 0.3% of cells
mesenchyme	mesenchyme	COL9A3	ITGA2_ITGB1	0.000210884	0.02	COL9A3_ITGA2_ITGB1	COL9A3 - (ITGA2+ITGB1)	COLLAGEN	ECM-Receptor	KEGG: hsa04512	CellChat	ITGA2 and ITGB1 together expressed in only 0.3% of cells
proliferating	mesenchyme	COL9A3	ITGA2_ITGB1	0.000153911	0.02	COL9A3_ITGA2_ITGB1	COL9A3 - (ITGA2+ITGB1)	COLLAGEN	ECM-Receptor	KEGG: hsa04512	CellChat	ITGA2 and ITGB1 together expressed in only 0.3% of cells
mesenchyme	proliferating	COL9A3	ITGA2_ITGB1	4.72314e-05	0.02	COL9A3_ITGA2_ITGB1	COL9A3 - (ITGA2+ITGB1)	COLLAGEN	ECM-Receptor	KEGG: hsa04512	CellChat	ITGA2 and ITGB1 together expressed in only 0.3% of cells
proliferating	proliferating	COL9A3	ITGA2_ITGB1	3.44697e-05	0.02	COL9A3_ITGA2_ITGB1	COL9A3 - (ITGA2+ITGB1)	COLLAGEN	ECM-Receptor	KEGG: hsa04512	CellChat	ITGA2 and ITGB1 together expressed in only 0.3% of cells
mesenchyme	tip	COL9A3	ITGA2_ITGB1	0.000369943	0.01	COL9A3_ITGA2_ITGB1	COL9A3 - (ITGA2+ITGB1)	COLLAGEN	ECM-Receptor	KEGG: hsa04512	CellChat	ITGA2 and ITGB1 together expressed in only 0.3% of cells
proliferating	tip	COL9A3	ITGA2_ITGB1	0.00027001	0	COL9A3_ITGA2_ITGB1	COL9A3 - (ITGA2+ITGB1)	COLLAGEN	ECM-Receptor	KEGG: hsa04512	CellChat	ITGA2 and ITGB1 together expressed in only 0.3% of cells
mesenchyme	trunk	COL9A3	ITGA2_ITGB1	0.000417231	0.01	COL9A3_ITGA2_ITGB1	COL9A3 - (ITGA2+ITGB1)	COLLAGEN	ECM-Receptor	KEGG: hsa04512	CellChat	ITGA2 and ITGB1 together expressed in only 0.3% of cells
proliferating	trunk	COL9A3	ITGA2_ITGB1	0.000304528	0.03	COL9A3_ITGA2_ITGB1	COL9A3 - (ITGA2+ITGB1)	COLLAGEN	ECM-Receptor	KEGG: hsa04512	CellChat	ITGA2 and ITGB1 together expressed in only 0.3% of cells
mesenchyme	trunk	L1CAM	ITGA4_ITGB7	5.49355e-07	0.04	L1CAM_ITGA4_ITGB7	L1CAM - (ITGA4+ITGB7)	L1CAM	Cell-Cell Contact	PMID: 8557754	CellChat	ITGB7 not expressed in any cell
endocrine	mesenchyme	CD46	JAG1	0.000539295	0.02	CD46_JAG1	CD46 - JAG1	CD46	Cell-Cell Contact	PMID: 23086448	CellChat
endocrine	proliferating	CD46	JAG1	0.0004868	0.05	CD46_JAG1	CD46 - JAG1	CD46	Cell-Cell Contact	PMID: 23086448	CellChat
endocrine	tip	CD46	JAG1	0.0012794	0	CD46_JAG1	CD46 - JAG1	CD46	Cell-Cell Contact	PMID: 23086448	CellChat
mesenchyme	tip	CD46	JAG1	8.82721e-06	0.05	CD46_JAG1	CD46 - JAG1	CD46	Cell-Cell Contact	PMID: 23086448	CellChat
tip	tip	CD46	JAG1	7.85595e-06	0	CD46_JAG1	CD46 - JAG1	CD46	Cell-Cell Contact	PMID: 23086448	CellChat
trunk	tip	CD46	JAG1	5.8996e-06	0.01	CD46_JAG1	CD46 - JAG1	CD46	Cell-Cell Contact	PMID: 23086448	CellChat
endocrine	trunk	CD46	JAG1	0.000444022	0.04	CD46_JAG1	CD46 - JAG1	CD46	Cell-Cell Contact	PMID: 23086448	CellChat
mesenchyme	mesenchyme	CNTN2	L1CAM	3.18434e-08	0	CNTN2_L1CAM	CNTN2 - L1CAM	CNTN	Cell-Cell Contact	KEGG: hsa04514	CellChat	CNTN2 not secreted; receptor-receptor interaction
proliferating	mesenchyme	CNTN2	L1CAM	2.70109e-08	0	CNTN2_L1CAM	CNTN2 - L1CAM	CNTN	Cell-Cell Contact	KEGG: hsa04514	CellChat	CNTN2 not secreted; receptor-receptor interaction
tip	mesenchyme	CNTN2	L1CAM	2.79565e-08	0	CNTN2_L1CAM	CNTN2 - L1CAM	CNTN	Cell-Cell Contact	KEGG: hsa04514	CellChat	CNTN2 not secreted; receptor-receptor interaction
mesenchyme	proliferating	CNTN2	L1CAM	2.78878e-08	0	CNTN2_L1CAM	CNTN2 - L1CAM	CNTN	Cell-Cell Contact	KEGG: hsa04514	CellChat	CNTN2 not secreted; receptor-receptor interaction
tip	proliferating	CNTN2	L1CAM	2.44837e-08	0.05	CNTN2_L1CAM	CNTN2 - L1CAM	CNTN	Cell-Cell Contact	KEGG: hsa04514	CellChat	CNTN2 not secreted; receptor-receptor interaction
mesenchyme	tip	CNTN2	L1CAM	2.87594e-08	0	CNTN2_L1CAM	CNTN2 - L1CAM	CNTN	Cell-Cell Contact	KEGG: hsa04514	CellChat	CNTN2 not secreted; receptor-receptor interaction
proliferating	tip	CNTN2	L1CAM	2.43949e-08	0.01	CNTN2_L1CAM	CNTN2 - L1CAM	CNTN	Cell-Cell Contact	KEGG: hsa04514	CellChat	CNTN2 not secreted; receptor-receptor interaction
mesenchyme	mesenchyme	L1CAM	L1CAM	4.73673e-08	0	L1CAM_L1CAM	L1CAM - L1CAM	L1CAM	Cell-Cell Contact	PMID: 18701456	CellChat	L1CAM not secreted; receptor-receptor interaction
proliferating	mesenchyme	L1CAM	L1CAM	4.14833e-08	0	L1CAM_L1CAM	L1CAM - L1CAM	L1CAM	Cell-Cell Contact	PMID: 18701456	CellChat	L1CAM not secreted; receptor-receptor interaction
tip	mesenchyme	L1CAM	L1CAM	4.27798e-08	0	L1CAM_L1CAM	L1CAM - L1CAM	L1CAM	Cell-Cell Contact	PMID: 18701456	CellChat	L1CAM not secreted; receptor-receptor interaction
mesenchyme	proliferating	L1CAM	L1CAM	4.14833e-08	0	L1CAM_L1CAM	L1CAM - L1CAM	L1CAM	Cell-Cell Contact	PMID: 18701456	CellChat	L1CAM not secreted; receptor-receptor interaction
tip	proliferating	L1CAM	L1CAM	3.74657e-08	0.01	L1CAM_L1CAM	L1CAM - L1CAM	L1CAM	Cell-Cell Contact	PMID: 18701456	CellChat	L1CAM not secreted; receptor-receptor interaction
mesenchyme	tip	L1CAM	L1CAM	4.27798e-08	0	L1CAM_L1CAM	L1CAM - L1CAM	L1CAM	Cell-Cell Contact	PMID: 18701456	CellChat	L1CAM not secreted; receptor-receptor interaction
proliferating	tip	L1CAM	L1CAM	3.74657e-08	0.01	L1CAM_L1CAM	L1CAM - L1CAM	L1CAM	Cell-Cell Contact	PMID: 18701456	CellChat	L1CAM not secreted; receptor-receptor interaction
mesenchyme	mesenchyme	MDK	LRP1	0.00244342	0.02	MDK_LRP1	MDK - LRP1	MK	Secreted Signaling	PMID: 28356350	Common
mesenchyme	mesenchyme	MDK	NCL	0.0654813	0.03	MDK_NCL	MDK - NCL	MK	Secreted Signaling	PMID: 28356350	CellChat
endocrine	proliferating	MDK	NCL	0.0821335	0	MDK_NCL	MDK - NCL	MK	Secreted Signaling	PMID: 28356350	CellChat
mesenchyme	proliferating	MDK	NCL	0.0919139	0	MDK_NCL	MDK - NCL	MK	Secreted Signaling	PMID: 28356350	CellChat
proliferating	proliferating	MDK	NCL	0.0709355	0.01	MDK_NCL	MDK - NCL	MK	Secreted Signaling	PMID: 28356350	CellChat
tip	proliferating	MDK	NCL	0.0845432	0	MDK_NCL	MDK - NCL	MK	Secreted Signaling	PMID: 28356350	CellChat
trunk	proliferating	MDK	NCL	0.0665441	0.04	MDK_NCL	MDK - NCL	MK	Secreted Signaling	PMID: 28356350	CellChat
mesenchyme	endocrine	PTN	NCL	0.00877625	0	PTN_NCL	PTN - NCL	PTN	Secreted Signaling	PMID: 28356350; PMID: 25620911	CellChat
mesenchyme	mesenchyme	PTN	NCL	0.0108188	0	PTN_NCL	PTN - NCL	PTN	Secreted Signaling	PMID: 28356350; PMID: 25620911	CellChat
mesenchyme	proliferating	PTN	NCL	0.0155532	0	PTN_NCL	PTN - NCL	PTN	Secreted Signaling	PMID: 28356350; PMID: 25620911	CellChat
mesenchyme	tip	PTN	NCL	0.00915035	0	PTN_NCL	PTN - NCL	PTN	Secreted Signaling	PMID: 28356350; PMID: 25620911	CellChat
mesenchyme	trunk	PTN	NCL	0.00421733	0	PTN_NCL	PTN - NCL	PTN	Secreted Signaling	PMID: 28356350; PMID: 25620911	CellChat
endocrine	tip	DLK1	NOTCH1	0.0171716	0.03	DLK1_NOTCH1	DLK1 - NOTCH1	NOTCH	Cell-Cell Contact	PMID: 22353464	CellChat	DLK1 not secreted; receptor-receptor interaction
mesenchyme	tip	DLK1	NOTCH1	0.0185811	0.03	DLK1_NOTCH1	DLK1 - NOTCH1	NOTCH	Cell-Cell Contact	PMID: 22353464	CellChat	DLK1 not secreted; receptor-receptor interaction
proliferating	tip	DLK1	NOTCH1	0.0186028	0.03	DLK1_NOTCH1	DLK1 - NOTCH1	NOTCH	Cell-Cell Contact	PMID: 22353464	CellChat	DLK1 not secreted; receptor-receptor interaction
tip	tip	DLK1	NOTCH1	0.0283645	0	DLK1_NOTCH1	DLK1 - NOTCH1	NOTCH	Cell-Cell Contact	PMID: 22353464	CellChat	DLK1 not secreted; receptor-receptor interaction
trunk	tip	DLK1	NOTCH1	0.0221675	0.02	DLK1_NOTCH1	DLK1 - NOTCH1	NOTCH	Cell-Cell Contact	PMID: 22353464	CellChat	DLK1 not secreted; receptor-receptor interaction
tip	trunk	DLK1	NOTCH1	0.00296906	0.05	DLK1_NOTCH1	DLK1 - NOTCH1	NOTCH	Cell-Cell Contact	PMID: 22353464	CellChat	DLK1 not secreted; receptor-receptor interaction
tip	endocrine	DLL1	NOTCH1	2.39458e-06	0	DLL1_NOTCH1	DLL1 - NOTCH1	NOTCH	Cell-Cell Contact	PMID: 22353464	CellChat	DLL1 not secreted; receptor-receptor interaction
tip	mesenchyme	DLL1	NOTCH1	0.000112207	0	DLL1_NOTCH1	DLL1 - NOTCH1	NOTCH	Cell-Cell Contact	PMID: 22353464	CellChat	DLL1 not secreted; receptor-receptor interaction
tip	proliferating	DLL1	NOTCH1	7.06165e-05	0	DLL1_NOTCH1	DLL1 - NOTCH1	NOTCH	Cell-Cell Contact	PMID: 22353464	CellChat	DLL1 not secreted; receptor-receptor interaction
tip	tip	DLL1	NOTCH1	0.00183171	0	DLL1_NOTCH1	DLL1 - NOTCH1	NOTCH	Cell-Cell Contact	PMID: 22353464	CellChat	DLL1 not secreted; receptor-receptor interaction
tip	trunk	DLL1	NOTCH1	0.000187158	0	DLL1_NOTCH1	DLL1 - NOTCH1	NOTCH	Cell-Cell Contact	PMID: 22353464	CellChat	DLL1 not secreted; receptor-receptor interaction
mesenchyme	tip	JAG1	NOTCH1	0.000448755	0.01	JAG1_NOTCH1	JAG1 - NOTCH1	NOTCH	Cell-Cell Contact	PMID: 22353464	CellChat	JAG1 not secreted; receptor-receptor interaction
proliferating	tip	JAG1	NOTCH1	0.00040507	0.01	JAG1_NOTCH1	JAG1 - NOTCH1	NOTCH	Cell-Cell Contact	PMID: 22353464	CellChat	JAG1 not secreted; receptor-receptor interaction
tip	tip	JAG1	NOTCH1	0.00106474	0	JAG1_NOTCH1	JAG1 - NOTCH1	NOTCH	Cell-Cell Contact	PMID: 22353464	CellChat	JAG1 not secreted; receptor-receptor interaction
trunk	tip	JAG1	NOTCH1	0.000369471	0.03	JAG1_NOTCH1	JAG1 - NOTCH1	NOTCH	Cell-Cell Contact	PMID: 22353464	CellChat	JAG1 not secreted; receptor-receptor interaction
tip	trunk	JAG1	NOTCH1	0.000108717	0.04	JAG1_NOTCH1	JAG1 - NOTCH1	NOTCH	Cell-Cell Contact	PMID: 22353464	CellChat	JAG1 not secreted; receptor-receptor interaction
endocrine	mesenchyme	DLK1	NOTCH3	0.0239933	0	DLK1_NOTCH3	DLK1 - NOTCH3	NOTCH	Cell-Cell Contact	PMID: 22353464	CellChat	DLK1 not secreted; receptor-receptor interaction
mesenchyme	mesenchyme	DLK1	NOTCH3	0.0259479	0	DLK1_NOTCH3	DLK1 - NOTCH3	NOTCH	Cell-Cell Contact	PMID: 22353464	CellChat	DLK1 not secreted; receptor-receptor interaction
proliferating	mesenchyme	DLK1	NOTCH3	0.0259779	0	DLK1_NOTCH3	DLK1 - NOTCH3	NOTCH	Cell-Cell Contact	PMID: 22353464	CellChat	DLK1 not secreted; receptor-receptor interaction
tip	mesenchyme	DLK1	NOTCH3	0.0394541	0	DLK1_NOTCH3	DLK1 - NOTCH3	NOTCH	Cell-Cell Contact	PMID: 22353464	CellChat	DLK1 not secreted; receptor-receptor interaction
trunk	mesenchyme	DLK1	NOTCH3	0.0309114	0	DLK1_NOTCH3	DLK1 - NOTCH3	NOTCH	Cell-Cell Contact	PMID: 22353464	CellChat	DLK1 not secreted; receptor-receptor interaction
tip	tip	DLK1	NOTCH3	0.0140445	0.03	DLK1_NOTCH3	DLK1 - NOTCH3	NOTCH	Cell-Cell Contact	PMID: 22353464	CellChat	DLK1 not secreted; receptor-receptor interaction
tip	endocrine	DLL1	NOTCH3	4.64312e-06	0	DLL1_NOTCH3	DLL1 - NOTCH3	NOTCH	Cell-Cell Contact	PMID: 22353464	CellChat	DLL1 not secreted; receptor-receptor interaction
tip	mesenchyme	DLL1	NOTCH3	0.00257534	0	DLL1_NOTCH3	DLL1 - NOTCH3	NOTCH	Cell-Cell Contact	PMID: 22353464	CellChat	DLL1 not secreted; receptor-receptor interaction
tip	proliferating	DLL1	NOTCH3	0.000709437	0	DLL1_NOTCH3	DLL1 - NOTCH3	NOTCH	Cell-Cell Contact	PMID: 22353464	CellChat	DLL1 not secreted; receptor-receptor interaction
tip	tip	DLL1	NOTCH3	0.000894626	0	DLL1_NOTCH3	DLL1 - NOTCH3	NOTCH	Cell-Cell Contact	PMID: 22353464	CellChat	DLL1 not secreted; receptor-receptor interaction
tip	trunk	DLL1	NOTCH3	0.000258444	0	DLL1_NOTCH3	DLL1 - NOTCH3	NOTCH	Cell-Cell Contact	PMID: 22353464	CellChat	DLL1 not secreted; receptor-receptor interaction
mesenchyme	mesenchyme	JAG1	NOTCH3	0.000631296	0.03	JAG1_NOTCH3	JAG1 - NOTCH3	NOTCH	Cell-Cell Contact	PMID: 22353464	CellChat	JAG1 not secreted; receptor-receptor interaction
proliferating	mesenchyme	JAG1	NOTCH3	0.000569851	0	JAG1_NOTCH3	JAG1 - NOTCH3	NOTCH	Cell-Cell Contact	PMID: 22353464	CellChat	JAG1 not secreted; receptor-receptor interaction
tip	mesenchyme	JAG1	NOTCH3	0.00149747	0	JAG1_NOTCH3	JAG1 - NOTCH3	NOTCH	Cell-Cell Contact	PMID: 22353464	CellChat	JAG1 not secreted; receptor-receptor interaction
trunk	mesenchyme	JAG1	NOTCH3	0.000519778	0	JAG1_NOTCH3	JAG1 - NOTCH3	NOTCH	Cell-Cell Contact	PMID: 22353464	CellChat	JAG1 not secreted; receptor-receptor interaction
tip	proliferating	JAG1	NOTCH3	0.000412189	0.01	JAG1_NOTCH3	JAG1 - NOTCH3	NOTCH	Cell-Cell Contact	PMID: 22353464	CellChat	JAG1 not secreted; receptor-receptor interaction
tip	tip	JAG1	NOTCH3	0.000519825	0.02	JAG1_NOTCH3	JAG1 - NOTCH3	NOTCH	Cell-Cell Contact	PMID: 22353464	CellChat	JAG1 not secreted; receptor-receptor interaction
tip	endocrine	OCLN	OCLN	5.63632e-08	0.03	OCLN_OCLN	OCLN - OCLN	OCLN	Cell-Cell Contact	KEGG: hsa04514	CellChat	OLCN is not secreted
tip	mesenchyme	OCLN	OCLN	2.27699e-08	0.05	OCLN_OCLN	OCLN - OCLN	OCLN	Cell-Cell Contact	KEGG: hsa04514	CellChat	OLCN is not secreted
tip	proliferating	OCLN	OCLN	2.4394e-08	0.02	OCLN_OCLN	OCLN - OCLN	OCLN	Cell-Cell Contact	KEGG: hsa04514	CellChat	OLCN is not secreted
endocrine	tip	OCLN	OCLN	5.63632e-08	0.03	OCLN_OCLN	OCLN - OCLN	OCLN	Cell-Cell Contact	KEGG: hsa04514	CellChat	OLCN is not secreted
mesenchyme	tip	OCLN	OCLN	2.27699e-08	0.05	OCLN_OCLN	OCLN - OCLN	OCLN	Cell-Cell Contact	KEGG: hsa04514	CellChat	OLCN is not secreted
proliferating	tip	OCLN	OCLN	2.4394e-08	0.02	OCLN_OCLN	OCLN - OCLN	OCLN	Cell-Cell Contact	KEGG: hsa04514	CellChat	OLCN is not secreted
tip	tip	OCLN	OCLN	6.96861e-08	0.02	OCLN_OCLN	OCLN - OCLN	OCLN	Cell-Cell Contact	KEGG: hsa04514	CellChat	OLCN is not secreted
mesenchyme	endocrine	PDGFC	PDGFRA	8.512e-07	0.02	PDGFC_PDGFRA	PDGFC - PDGFRA	PDGF	Secreted Signaling	PMID: 15207812	CellChat	PDGFRA not expressed in endocrine cells
mesenchyme	mesenchyme	PDGFC	PDGFRA	7.18712e-06	0	PDGFC_PDGFRA	PDGFC - PDGFRA	PDGF	Secreted Signaling	PMID: 15207812	CellChat
proliferating	mesenchyme	PDGFC	PDGFRA	7.39642e-07	0	PDGFC_PDGFRA	PDGFC - PDGFRA	PDGF	Secreted Signaling	PMID: 15207812	CellChat	PDGFC not expressed in proliferating cells
tip	mesenchyme	PDGFC	PDGFRA	9.5162e-07	0	PDGFC_PDGFRA	PDGFC - PDGFRA	PDGF	Secreted Signaling	PMID: 15207812	CellChat	PDGFC only expressed in 3.4% of tip cells
trunk	mesenchyme	PDGFC	PDGFRA	5.9737e-07	0.02	PDGFC_PDGFRA	PDGFC - PDGFRA	PDGF	Secreted Signaling	PMID: 15207812	CellChat	PDGFC only expressed in 2.9% of trunk cells
mesenchyme	proliferating	PDGFC	PDGFRA	8.99902e-07	0	PDGFC_PDGFRA	PDGFC - PDGFRA	PDGF	Secreted Signaling	PMID: 15207812	CellChat	PDGFRA only expressed in 1.7% of proliferating cells
mesenchyme	tip	PDGFC	PDGFRA	1.15781e-06	0	PDGFC_PDGFRA	PDGFC - PDGFRA	PDGF	Secreted Signaling	PMID: 15207812	CellChat	PDGFRA not expressed in tip cells
mesenchyme	trunk	PDGFC	PDGFRA	7.26803e-07	0	PDGFC_PDGFRA	PDGFC - PDGFRA	PDGF	Secreted Signaling	PMID: 15207812	CellChat	PDGFRA not expressed in trunk cells
endocrine	proliferating	MDK	SDC2	0.0269877	0	MDK_SDC2	MDK - SDC2	MK	Secreted Signaling	PMID: 28356350	CellChat
mesenchyme	proliferating	MDK	SDC2	0.030419	0	MDK_SDC2	MDK - SDC2	MK	Secreted Signaling	PMID: 28356350	CellChat
proliferating	proliferating	MDK	SDC2	0.0231188	0.01	MDK_SDC2	MDK - SDC2	MK	Secreted Signaling	PMID: 28356350	CellChat
tip	proliferating	MDK	SDC2	0.0278285	0	MDK_SDC2	MDK - SDC2	MK	Secreted Signaling	PMID: 28356350	CellChat
trunk	proliferating	MDK	SDC2	0.0216187	0	MDK_SDC2	MDK - SDC2	MK	Secreted Signaling	PMID: 28356350	CellChat
mesenchyme	proliferating	PTN	SDC2	0.00487317	0	PTN_SDC2	PTN - SDC2	PTN	Secreted Signaling	PMID: 28356350; PMID: 25620911	CellChat
mesenchyme	proliferating	COL1A1	SDC4	0.0318262	0	COL1A1_SDC4	COL1A1 - SDC4	COLLAGEN	ECM-Receptor	KEGG: hsa04512	CellChat
proliferating	proliferating	COL1A1	SDC4	0.0111665	0.05	COL1A1_SDC4	COL1A1 - SDC4	COLLAGEN	ECM-Receptor	KEGG: hsa04512	CellChat
mesenchyme	proliferating	COL1A2	SDC4	0.0260847	0	COL1A2_SDC4	COL1A2 - SDC4	COLLAGEN	ECM-Receptor	KEGG: hsa04512	CellChat
tip	proliferating	COL2A1	SDC4	0.00505431	0.01	COL2A1_SDC4	COL2A1 - SDC4	COLLAGEN	ECM-Receptor	KEGG: hsa04512	CellChat
trunk	proliferating	COL2A1	SDC4	0.00539911	0	COL2A1_SDC4	COL2A1 - SDC4	COLLAGEN	ECM-Receptor	KEGG: hsa04512	CellChat
mesenchyme	proliferating	COL4A1	SDC4	0.0123585	0	COL4A1_SDC4	COL4A1 - SDC4	COLLAGEN	ECM-Receptor	KEGG: hsa04512	CellChat
proliferating	proliferating	COL4A1	SDC4	0.00166116	0.03	COL4A1_SDC4	COL4A1 - SDC4	COLLAGEN	ECM-Receptor	KEGG: hsa04512	CellChat
mesenchyme	proliferating	COL4A2	SDC4	0.010903	0	COL4A2_SDC4	COL4A2 - SDC4	COLLAGEN	ECM-Receptor	KEGG: hsa04512	CellChat
proliferating	proliferating	COL4A2	SDC4	0.00236998	0.01	COL4A2_SDC4	COL4A2 - SDC4	COLLAGEN	ECM-Receptor	KEGG: hsa04512	CellChat
mesenchyme	proliferating	COL6A1	SDC4	0.0200949	0	COL6A1_SDC4	COL6A1 - SDC4	COLLAGEN	ECM-Receptor	KEGG: hsa04512	CellChat
mesenchyme	proliferating	COL6A2	SDC4	0.00672364	0	COL6A2_SDC4	COL6A2 - SDC4	COLLAGEN	ECM-Receptor	KEGG: hsa04512	CellChat
mesenchyme	proliferating	COL6A3	SDC4	0.00701342	0	COL6A3_SDC4	COL6A3 - SDC4	COLLAGEN	ECM-Receptor	KEGG: hsa04512	CellChat
proliferating	proliferating	COL6A3	SDC4	0.00614238	0.01	COL6A3_SDC4	COL6A3 - SDC4	COLLAGEN	ECM-Receptor	KEGG: hsa04512	CellChat
trunk	proliferating	COL6A3	SDC4	0.00562765	0.01	COL6A3_SDC4	COL6A3 - SDC4	COLLAGEN	ECM-Receptor	KEGG: hsa04512	CellChat
mesenchyme	proliferating	COL9A3	SDC4	0.00129028	0.01	COL9A3_SDC4	COL9A3 - SDC4	COLLAGEN	ECM-Receptor	KEGG: hsa04512	CellChat
proliferating	proliferating	COL9A3	SDC4	0.000941969	0	COL9A3_SDC4	COL9A3 - SDC4	COLLAGEN	ECM-Receptor	KEGG: hsa04512	CellChat
endocrine	proliferating	MDK	SDC4	0.0312661	0.03	MDK_SDC4	MDK - SDC4	MK	Secreted Signaling	PMID: 28356350	Common
mesenchyme	proliferating	MDK	SDC4	0.0352217	0	MDK_SDC4	MDK - SDC4	MK	Secreted Signaling	PMID: 28356350	Common
tip	proliferating	MDK	SDC4	0.0322358	0.01	MDK_SDC4	MDK - SDC4	MK	Secreted Signaling	PMID: 28356350	Common
mesenchyme	proliferating	PTN	SDC4	0.00566615	0	PTN_SDC4	PTN - SDC4	PTN	Secreted Signaling	PMID: 28356350; PMID: 25620911	CellChat
mesenchyme	proliferating	ICAM1	SPN	2.1372e-09	0.02	ICAM1_SPN	ICAM1 - SPN	ICAM	Cell-Cell Contact	PMID: 1683685	CellChat	SPN only expressed in 1.7% of proliferating cells
tip	proliferating	ICAM1	SPN	4.95578e-09	0	ICAM1_SPN	ICAM1 - SPN	ICAM	Cell-Cell Contact	PMID: 1683685	CellChat	SPN only expressed in 1.7% of proliferating cells
trunk	proliferating	ICAM1	SPN	5.41243e-09	0	ICAM1_SPN	ICAM1 - SPN	ICAM	Cell-Cell Contact	PMID: 1683685	CellChat	SPN only expressed in 1.7% of proliferating cells
endocrine	endocrine	SST	SSTR2	0.00401712	0	SST_SSTR2	SST - SSTR2	SEMATOSTATIN	Secreted Signaling	KEGG: hsa04080	CellChat
tip	mesenchyme	TNFSF10	TNFRSF10A	5.48518e-09	0.05	TNFSF10_TNFRSF10B	TNFSF10 - TNFRSF10B	TRAIL	Secreted Signaling	KEGG: hsa04060	CellChat	TNFRSF10A only expressed in 3.3% of mesenchymal cells
mesenchyme	tip	TNFSF10	TNFRSF10A	5.48518e-09	0.05	TNFSF10_TNFRSF10B	TNFSF10 - TNFRSF10B	TRAIL	Secreted Signaling	KEGG: hsa04060	CellChat	TNFRSF10A not expressed in tip cells

## Sheet: SingleCellSignalR_9wpc
Supplementary Data 3. Cell-cell communication networks inferred by state-of-the-art tools
Ligand	Receptor	interaction type	LRscore	From	To	Is common?	Comments
SST	ADRA2A	paracrine	0.92234	endocrine	proliferating	SingleCellSignalR
SST	ADRA2A	paracrine	0.945055	endocrine	tip	SingleCellSignalR
COL1A1	DDR1	autocrine|paracrine	0.939525	mesenchyme	endocrine	SingleCellSignalR
COL1A1	DDR1	autocrine|paracrine	0.92471	mesenchyme	proliferating	SingleCellSignalR
COL1A1	DDR1	autocrine|paracrine	0.900197	mesenchyme	tip	SingleCellSignalR
COL1A1	DDR1	autocrine|paracrine	0.91468	mesenchyme	trunk	SingleCellSignalR
INS	IGF1R	autocrine	0.938873	endocrine	endocrine	Common
INS	IGF1R	autocrine|paracrine	0.968473	endocrine	mesenchyme	Common
INS	IGF1R	autocrine|paracrine	0.966696	endocrine	proliferating	Common
INS	IGF1R	autocrine|paracrine	0.972159	endocrine	tip	Common
INS	IGF1R	autocrine|paracrine	0.956957	endocrine	trunk	Common
INS	INSR	paracrine	0.960236	endocrine	tip	Common
INS	INSR	paracrine	0.90458	endocrine	trunk	SingleCellSignalR	INSR only expressed in 1% of trunk cells
COL1A1	ITGA1	autocrine	0.916565	mesenchyme	mesenchyme	SingleCellSignalR
COL1A1	ITGA5	autocrine	0.904885	mesenchyme	mesenchyme	SingleCellSignalR
COL1A1	ITGB1	autocrine|paracrine	0.939525	mesenchyme	endocrine	SingleCellSignalR	COL1A1 binds to ITGA but not ITGB1 (Pubmed: 2156854)
COL1A1	ITGB1	autocrine	0.930816	mesenchyme	mesenchyme	SingleCellSignalR	COL1A1 binds to ITGA but not ITGB1 (Pubmed: 2156854)
COL1A1	ITGB1	autocrine|paracrine	0.933005	mesenchyme	proliferating	SingleCellSignalR	COL1A1 binds to ITGA but not ITGB1 (Pubmed: 2156854)
COL1A1	ITGB1	autocrine|paracrine	0.944672	mesenchyme	tip	SingleCellSignalR	COL1A1 binds to ITGA but not ITGB1 (Pubmed: 2156854)
COL1A1	ITGB1	autocrine|paracrine	0.937385	mesenchyme	trunk	SingleCellSignalR	COL1A1 binds to ITGA but not ITGB1 (Pubmed: 2156854)
DLK1	NOTCH1	autocrine|paracrine	0.922321	mesenchyme	tip	SingleCellSignalR	DLK1 not secreted; receptor-receptor interaction
DLK1	NOTCH1	autocrine|paracrine	0.90991	mesenchyme	trunk	SingleCellSignalR	DLK1 not secreted; receptor-receptor interaction
DLK1	NOTCH1	autocrine|paracrine	0.913265	proliferating	mesenchyme	SingleCellSignalR	DLK1 not secreted; receptor-receptor interaction
DLK1	NOTCH1	autocrine	0.924788	proliferating	proliferating	SingleCellSignalR	DLK1 not secreted; receptor-receptor interaction
DLK1	NOTCH1	autocrine|paracrine	0.943474	proliferating	tip	SingleCellSignalR	DLK1 not secreted; receptor-receptor interaction
DLK1	NOTCH1	autocrine|paracrine	0.934201	proliferating	trunk	SingleCellSignalR	DLK1 not secreted; receptor-receptor interaction
DLK1	NOTCH1	autocrine|paracrine	0.956954	tip	mesenchyme	SingleCellSignalR	DLK1 not secreted; receptor-receptor interaction
DLK1	NOTCH1	autocrine|paracrine	0.962908	tip	proliferating	SingleCellSignalR	DLK1 not secreted; receptor-receptor interaction
DLK1	NOTCH1	autocrine	0.972406	tip	tip	SingleCellSignalR	DLK1 not secreted; receptor-receptor interaction
DLK1	NOTCH1	autocrine|paracrine	0.967717	tip	trunk	SingleCellSignalR	DLK1 not secreted; receptor-receptor interaction
DLK1	NOTCH1	autocrine|paracrine	0.923531	trunk	mesenchyme	SingleCellSignalR	DLK1 not secreted; receptor-receptor interaction
DLK1	NOTCH1	autocrine|paracrine	0.933788	trunk	proliferating	SingleCellSignalR	DLK1 not secreted; receptor-receptor interaction
DLK1	NOTCH1	autocrine|paracrine	0.950358	trunk	tip	SingleCellSignalR	DLK1 not secreted; receptor-receptor interaction
DLK1	NOTCH1	autocrine	0.942146	trunk	trunk	SingleCellSignalR	DLK1 not secreted; receptor-receptor interaction
DLK1	NOTCH1	paracrine	0.901859	endocrine	proliferating	SingleCellSignalR	DLK1 not secreted; receptor-receptor interaction
DLK1	NOTCH1	paracrine	0.925785	endocrine	tip	SingleCellSignalR	DLK1 not secreted; receptor-receptor interaction
DLK1	NOTCH1	paracrine	0.913875	endocrine	trunk	SingleCellSignalR	DLK1 not secreted; receptor-receptor interaction
UBA52	NOTCH1	autocrine|paracrine	0.90098	mesenchyme	tip	SingleCellSignalR	UBA52 does not bind NOTCH1 extracellularly	R-HSA-2122948
UBA52	NOTCH1	autocrine|paracrine	0.910428	proliferating	tip	SingleCellSignalR	UBA52 does not bind NOTCH1 extracellularly	R-HSA-2122948
UBA52	NOTCH1	autocrine	0.913297	tip	tip	SingleCellSignalR	UBA52 does not bind NOTCH1 extracellularly	R-HSA-2122948
UBA52	NOTCH1	paracrine	0.900438	endocrine	tip	SingleCellSignalR	UBA52 does not bind NOTCH1 extracellularly	R-HSA-2122948
DLK1	NOTCH2	autocrine	0.930943	tip	tip	SingleCellSignalR	DLK1 not secreted; receptor-receptor interaction
DLK1	NOTCH3	autocrine|paracrine	0.926228	endocrine	mesenchyme	SingleCellSignalR	DLK1 not secreted; receptor-receptor interaction
DLK1	NOTCH3	autocrine|paracrine	0.904871	endocrine	proliferating	SingleCellSignalR	DLK1 not secreted; receptor-receptor interaction
DLK1	NOTCH3	autocrine	0.922782	mesenchyme	mesenchyme	SingleCellSignalR	DLK1 not secreted; receptor-receptor interaction
DLK1	NOTCH3	autocrine|paracrine	0.900535	mesenchyme	proliferating	SingleCellSignalR	DLK1 not secreted; receptor-receptor interaction
DLK1	NOTCH3	autocrine|paracrine	0.943817	proliferating	mesenchyme	SingleCellSignalR	DLK1 not secreted; receptor-receptor interaction
DLK1	NOTCH3	autocrine	0.927152	proliferating	proliferating	SingleCellSignalR	DLK1 not secreted; receptor-receptor interaction
DLK1	NOTCH3	autocrine|paracrine	0.922752	proliferating	tip	SingleCellSignalR	DLK1 not secreted; receptor-receptor interaction
DLK1	NOTCH3	autocrine|paracrine	0.920695	tip	endocrine	SingleCellSignalR	DLK1 not secreted; receptor-receptor interaction
DLK1	NOTCH3	autocrine|paracrine	0.972579	tip	mesenchyme	SingleCellSignalR	DLK1 not secreted; receptor-receptor interaction
DLK1	NOTCH3	autocrine|paracrine	0.96412	tip	proliferating	SingleCellSignalR	DLK1 not secreted; receptor-receptor interaction
DLK1	NOTCH3	autocrine	0.961861	tip	tip	SingleCellSignalR	DLK1 not secreted; receptor-receptor interaction
DLK1	NOTCH3	autocrine|paracrine	0.941255	tip	trunk	SingleCellSignalR	DLK1 not secreted; receptor-receptor interaction
DLK1	NOTCH3	autocrine|paracrine	0.950662	trunk	mesenchyme	SingleCellSignalR	DLK1 not secreted; receptor-receptor interaction
DLK1	NOTCH3	autocrine|paracrine	0.93589	trunk	proliferating	SingleCellSignalR	DLK1 not secreted; receptor-receptor interaction
DLK1	NOTCH3	autocrine|paracrine	0.931978	trunk	tip	SingleCellSignalR	DLK1 not secreted; receptor-receptor interaction
DLK1	NOTCH4	autocrine|paracrine	0.94259	tip	mesenchyme	SingleCellSignalR	DLK1 not secreted; receptor-receptor interaction
DLK1	NOTCH4	autocrine|paracrine	0.930583	tip	trunk	SingleCellSignalR	DLK1 not secreted; receptor-receptor interaction
LAMA1	RPSA	autocrine|paracrine	0.909088	endocrine	tip	SingleCellSignalR	Intercom: ITGB1 receptor instead
LAMA2	RPSA	autocrine|paracrine	0.909088	mesenchyme	tip	SingleCellSignalR	Intercom: DAG1 receptor instead
LAMB2	RPSA	autocrine|paracrine	0.904295	proliferating	tip	SingleCellSignalR
LAMB2	RPSA	autocrine	0.900763	tip	tip	SingleCellSignalR
MDK	SDC4	autocrine|paracrine	0.905526	endocrine	proliferating	Common
MDK	SDC4	autocrine|paracrine	0.904933	tip	proliferating	Common
SST	SSTR1	autocrine	0.919832	endocrine	endocrine	SingleCellSignalR
SST	SSTR1	autocrine|paracrine	0.92234	endocrine	proliferating	SingleCellSignalR	SSTR1 only expressed in 3.6% of cells
SST	SSTR2	autocrine	0.977237	endocrine	endocrine	SingleCellSignalR
SST	SSTR2	autocrine|paracrine	0.903553	endocrine	mesenchyme	SingleCellSignalR	SSTR2 only expressed in 3.4% of cells
COL1A1	TMPRSS6	paracrine	0.916565	mesenchyme	endocrine	SingleCellSignalR	TMPRSS6 is a matrix remodelling gene without downstream effect
