# Supplementary material for: A 3D system to model human pancreas development and its reference single-cell transcriptome atlas identify signaling pathways required for progenitor expansion
Source: Nat Commun. 2021 May 25;12:3144. doi: 10.1038/s41467-021-23295-6 (PMC8149728; doi:10.1038/s41467-021-23295-6)
Supplement: Supplementary file 5 — Supplementary Data 4 [file 41467_2021_23295_MOESM5_ESM.xlsx]

## Sheet: Sheet1
Supplementary Data 4. Genes differentially regulated upon expansion from Trott et al. (2017)
ENSEMBL	Gene	baseMean	log2FoldChange	lfcSE	stat	pvalue	padj	ERR1959098.normcount	ERR1959099.normcount	ERR1959100.normcount	ERR1959101.normcount	ERR1959102.normcount	ERR1959103.normcount	ERR1959104.normcount	ERR1959105.normcount	ERR1959106.normcount
ENSG00000244094	SPRR2F	877.714	11.5998	1.50324	7.71652	1.19545e-14	1.09167e-13	230.978	305.083	1806.55	2850.42	2055.94	649.014	1.44663	0	0
ENSG00000159184	HOXB13	261.991	10.8176	1.64773	6.56516	5.19774e-11	3.23841e-10	77.2665	61.205	175.828	1210.39	630.475	202.751	0	0	0
ENSG00000019186	CYP24A1	1160.67	9.37824	1.4295	6.56048	5.36349e-11	3.33835e-10	3203.27	5671.35	731.756	127.454	531.217	173.488	1.44663	6.06821	0
ENSG00000197757	HOXC6	48.5097	8.38467	1.80578	4.64324	3.42982e-06	1.16898e-05	14.7957	11.2994	49.9904	178.942	177.379	4.18044	0	0	0
ENSG00000166523	CLEC4E	87.3924	8.26998	1.2474	6.62976	3.36223e-11	2.14174e-10	124.942	48.964	98.257	173.034	161.755	178.714	0	0.866887	0
ENSG00000003137	CYP26B1	43519	8.21167	0.23899	34.3598	1.00408e-258	6.28083e-255	64593.2	78332.9	74609.8	52338.1	55457.9	65683.1	205.421	307.745	142.87
ENSG00000108511	HOXB6	581.764	7.78096	0.589096	13.2083	7.85746e-40	5.1199e-38	1105.57	1521.65	636.946	551.176	668.157	739.938	1.44663	1.73377	9.2601
ENSG00000120068	HOXB8	1543.07	7.69071	0.461757	16.6553	2.76832e-62	5.30105e-60	2857.22	3609.21	1964.28	2172.63	2391.39	860.126	10.1264	14.7371	7.93723
ENSG00000228314	CYP4F29P	26.6638	7.52078	1.58833	4.73503	2.19023e-06	7.64401e-06	2.46595	5.64969	10.3428	117.325	40.4386	63.7517	0	0	0
ENSG00000108932	SLC16A6	51.2114	7.49859	1.21243	6.18476	6.21965e-10	3.44606e-09	117.544	63.0882	79.2951	65.8373	60.658	73.1577	0	0	1.32287
ENSG00000106006	HOXA6	47.1819	7.38097	1.22543	6.02315	1.71058e-09	8.97671e-09	93.7062	59.3217	63.7808	101.288	64.3342	40.7593	1.44663	0	0
ENSG00000120075	HOXB5	1243.73	7.11332	0.3914	18.174	8.28687e-74	2.15988e-71	2349.23	2726.92	1897.05	1095.6	1420.87	1663.82	7.23313	13.0033	19.8431
ENSG00000270093	ENSG00000270093	20.0791	7.11233	1.20968	5.8795	4.11519e-09	2.04843e-08	30.4134	29.1901	33.6142	24.478	35.8433	27.1729	0	0	0
ENSG00000233101	HOXB-AS3	356.444	7.10015	0.504439	14.0753	5.38482e-45	4.55187e-43	457.023	543.312	478.356	638.115	683.781	395.052	5.78651	2.60066	3.96862
ENSG00000047936	ROS1	71.9489	7.07851	1.13772	6.22167	4.91884e-10	2.76038e-09	55.0729	31.0733	93.9474	175.566	132.345	156.767	1.44663	0	1.32287
ENSG00000163565	IFI16	2033.26	7.06692	0.511715	13.8103	2.21019e-43	1.73541e-41	1830.56	867.227	3456.23	4732.69	4582.43	2761.18	36.1657	13.0033	19.8431
ENSG00000122592	HOXA7	129.61	6.95528	0.787926	8.82732	1.07213e-18	1.47612e-17	167.685	186.44	238.747	238.027	235.279	95.1051	4.33988	0.866887	0
ENSG00000248771	SMIM31	32.9822	6.85897	2.56196	2.67723	0.00742339	0.0144046	138.915	102.636	0	0	3.67624	50.1653	1.44663	0	0
ENSG00000257178	ENSG00000257178	58.6618	6.83925	1.08546	6.3008	2.96117e-10	1.7114e-09	81.3764	84.7453	106.876	111.417	104.773	36.5789	0	0.866887	1.32287
ENSG00000182742	HOXB4	1284.14	6.8134	0.323712	21.0477	2.39924e-98	1.15446e-95	2247.3	2693.96	1834.99	1282.98	1579.86	1866.57	18.8061	15.604	17.1973
ENSG00000250241	LOC101927359	15.3231	6.72404	1.30361	5.15801	2.49592e-07	9.84001e-07	32.0574	36.723	30.1666	10.1288	18.3812	10.4511	0	0	0
ENSG00000143867	OSR1	1672.68	6.72354	0.312775	21.4964	1.68102e-102	9.27827e-100	2781.59	1612.99	2471.08	2980.4	2930.88	2208.32	23.146	33.8086	11.9058
ENSG00000260027	HOXB7	212.514	6.68967	0.530672	12.606	1.95569e-36	1.02516e-34	296.736	291.901	364.585	347.756	317.076	285.315	5.78651	3.46755	0
ENSG00000248441	LINC01197	14.8767	6.67939	1.23208	5.42122	5.9192e-08	2.53781e-07	31.2354	16.0075	20.6857	18.5695	20.2193	27.1729	0	0	0
ENSG00000235929	ENSG00000235929	14.628	6.65085	1.554	4.27981	1.8705e-05	5.76573e-05	15.6177	43.3143	4.30952	2.5322	7.35248	58.5262	0	0	0
ENSG00000231574	LINC02015	13.993	6.59022	1.37183	4.80396	1.55555e-06	5.55817e-06	18.0836	52.7304	24.1333	6.75254	13.7859	10.4511	0	0	0
ENSG00000260457	ENSG00000260457	26.6504	6.55568	1.22753	5.34053	9.26752e-08	3.87596e-07	32.0574	26.3652	60.3332	47.2678	39.5196	33.4435	0	0.866887	0
ENSG00000234362	LINC01914	46.2965	6.53358	1.13011	5.78135	7.41027e-09	3.56841e-08	34.5233	32.0149	86.1903	96.2237	92.825	73.1577	0	1.73377	0
ENSG00000279511	ENSG00000279511	12.9523	6.48501	1.33737	4.84907	1.2404e-06	4.48936e-06	28.7694	8.47453	14.6524	37.139	20.2193	7.31577	0	0	0
ENSG00000078399	HOXA9	12.4992	6.42979	1.56327	4.11304	3.9048e-05	0.000114335	7.39786	3.76646	25.8571	31.2305	43.1958	1.04511	0	0	0
ENSG00000230916	ENSG00000230916	11.552	6.30868	1.53361	4.1136	3.89533e-05	0.000114111	12.3298	16.0075	8.61903	0.844068	12.8668	53.3006	0	0	0
ENSG00000162692	VCAM1	97.7646	6.29684	0.9307	6.7657	1.32663e-11	8.84702e-11	133.983	388.887	129.285	34.6068	55.1436	132.729	0	2.60066	2.64574
ENSG00000250049	ENSG00000250049	41.5637	6.29412	1.13766	5.5325	3.15699e-08	1.40622e-07	33.7013	29.1901	77.5713	95.3797	101.097	34.4887	0	0	2.64574
ENSG00000138653	NDST4	11.308	6.28173	1.47301	4.26454	2.00313e-05	6.14226e-05	12.3298	42.3727	23.2714	1.68814	6.43342	15.6767	0	0	0
ENSG00000224413	ENSG00000224413	11.2245	6.27803	1.32135	4.75123	2.02185e-06	7.09329e-06	14.7957	6.5913	25.8571	25.322	21.1384	7.31577	0	0	0
ENSG00000165496	RPL10L	10.9372	6.22985	1.46914	4.24047	2.23057e-05	6.77438e-05	16.4397	26.3652	3.44761	5.90848	5.51436	40.7593	0	0	0
ENSG00000244137	ENSG00000244137	208.186	6.18016	0.486549	12.702	5.76127e-37	3.09788e-35	380.579	329.565	299.08	334.251	203.112	313.533	4.33988	2.60066	6.61436
ENSG00000139304	PTPRQ	9.77392	6.07344	1.38366	4.38942	1.13656e-05	3.61013e-05	5.75389	10.3578	7.75713	37.139	9.1906	17.7669	0	0	0
ENSG00000123560	PLP1	971.02	6.05225	0.526647	11.492	1.44654e-30	5.28128e-29	843.356	363.463	1248.04	1735.4	1770.11	2713.11	18.8061	16.4709	30.4261
ENSG00000095596	CYP26A1	1365.4	6.03581	1.28357	4.70235	2.57188e-06	8.92013e-06	128.23	226.929	2606.39	5550.59	3631.21	52.2555	24.5926	20.8053	47.6234
ENSG00000165379	LRFN5	451.956	6.02917	0.468299	12.8746	6.25346e-38	3.66726e-36	910.758	905.834	721.413	285.295	431.958	780.698	15.9129	7.80199	7.93723
ENSG00000012124	CD22	269.965	5.99074	0.599447	9.99377	1.62295e-23	3.42206e-22	313.176	174.199	303.39	682.007	486.183	450.443	15.9129	1.73377	2.64574
ENSG00000113396	SLC27A6	285.75	5.95909	1.02659	5.80475	6.44636e-09	3.12994e-08	102.748	53.672	500.766	1007.82	775.687	110.782	7.23313	10.4026	2.64574
ENSG00000233608	TWIST2	9.05446	5.95611	1.59048	3.74484	0.00018051	0.000474898	10.6858	16.0075	3.44761	1.68814	3.67624	45.9849	0	0	0
ENSG00000250576	ENSG00000250576	8.94861	5.94776	1.31184	4.53392	5.78987e-06	1.90987e-05	15.6177	24.482	12.0666	8.44068	14.705	5.22555	0	0	0
ENSG00000213235	ENSG00000213235	31.3519	5.94273	1.35625	4.38175	1.17731e-05	3.72634e-05	36.1673	73.446	22.4095	5.90848	8.27154	133.774	0	0.866887	1.32287
ENSG00000146276	GABRR1	8.86735	5.93351	1.47398	4.0255	5.68546e-05	0.000162296	13.1517	31.0733	12.9285	5.06441	16.5431	1.04511	0	0	0
ENSG00000219797	ENSG00000219797	8.83362	5.92202	1.62663	3.64066	0.00027194	0.00069583	12.3298	24.482	2.58571	1.68814	1.83812	36.5789	0	0	0
ENSG00000203785	SPRR2E	8.76523	5.91713	1.71232	3.45562	0.000549038	0.00133134	0	1.88323	16.3762	29.5424	24.8146	6.27066	0	0	0
ENSG00000214144	ENSG00000214144	8.58841	5.8812	1.60281	3.66931	0.000243205	0.00062675	13.9737	18.8323	4.30952	0.844068	2.75718	36.5789	0	0	0
ENSG00000205846	CLEC6A	8.28777	5.83723	1.45002	4.02563	5.68224e-05	0.000162229	3.28794	2.82484	12.0666	29.5424	17.4621	9.406	0	0	0
ENSG00000213875	ENSG00000213875	8.19547	5.81186	1.4655	3.96578	7.31562e-05	0.000205209	9.86381	21.6571	4.30952	5.90848	2.75718	29.2631	0	0	0
ENSG00000135842	NIBAN1	1536.77	5.79396	0.363561	15.9367	3.52401e-57	5.16653e-55	3308.49	2652.53	2038.4	1255.13	1541.26	2912.72	23.146	50.2795	48.9463
ENSG00000163630	SYNPR	1566.9	5.74207	0.372714	15.4061	1.48937e-53	1.91435e-51	3057.78	3531.06	2037.54	1245.84	1325.28	2773.72	53.5252	41.6106	35.7175
ENSG00000170689	HOXB9	539.568	5.72719	1.02111	5.60879	2.0374e-08	9.25761e-08	819.518	881.352	132.733	1857.79	1090.01	29.2631	18.8061	14.7371	11.9058
ENSG00000279607	ENSG00000279607	32.4444	5.72605	2.09	2.73974	0.00614885	0.0121642	4.10992	2.82484	40.5094	135.051	106.611	0	2.89325	0	0
ENSG00000259087	ENSG00000259087	39.2732	5.70533	1.1205	5.09179	3.54706e-07	1.37728e-06	11.5078	13.1826	47.4047	135.051	68.9295	74.2029	1.44663	1.73377	0
ENSG00000267761	MIR4527HG	7.50514	5.69184	1.25386	4.53947	5.6395e-06	1.86289e-05	9.04182	15.0658	10.3428	12.661	11.0287	9.406	0	0	0
ENSG00000229970	ENSG00000229970	14.2055	5.63823	1.49966	3.75967	0.000170137	0.000449753	9.86381	5.64969	10.3428	60.7729	36.7624	3.13533	0	0	1.32287
ENSG00000254369	HOXA-AS3	205.096	5.63795	0.497999	11.3212	1.03055e-29	3.56814e-28	290.16	232.579	288.738	446.512	362.11	205.887	5.78651	0.866887	13.2287
ENSG00000213432	ENSG00000213432	7.20325	5.62429	1.49366	3.76545	0.000166252	0.000440414	9.04182	15.0658	1.72381	4.22034	5.51436	29.2631	0	0	0
ENSG00000213704	ENSG00000213704	7.07486	5.59933	1.52516	3.67131	0.00024131	0.000622465	11.5078	12.241	5.17142	1.68814	2.75718	30.3082	0	0	0
ENSG00000243746	ENSG00000243746	13.5144	5.55689	1.45974	3.80677	0.000140795	0.00037686	11.5078	30.1317	8.61903	3.37627	9.1906	57.4811	0	0	1.32287
ENSG00000166527	CLEC4D	13.293	5.54541	1.40465	3.94791	7.88369e-05	0.000219895	9.86381	1.88323	19.8238	37.139	31.248	18.812	0	0.866887	0
ENSG00000235071	ENSG00000235071	13.1995	5.52877	1.44944	3.81441	0.000136509	0.000366092	18.9056	28.2484	6.89522	5.06441	5.51436	53.3006	0	0.866887	0
ENSG00000239552	ENSG00000239552	142.258	5.52051	0.447365	12.34	5.51224e-35	2.67294e-33	204.674	213.747	211.166	233.807	236.198	167.218	4.33988	5.20132	3.96862
ENSG00000188580	NKAIN2	73.4708	5.49903	0.95575	5.75362	8.73512e-09	4.15627e-08	147.957	275.893	113.771	18.5695	66.1723	31.3533	5.78651	1.73377	0
ENSG00000182230	FAM153B	64.9068	5.46789	0.718034	7.61508	2.6352e-14	2.33265e-13	129.873	129.943	106.014	50.6441	72.6057	89.8795	0	5.20132	0
ENSG00000226666	ENSG00000226666	6.43339	5.46217	1.54129	3.54389	0.000394277	0.000981169	9.86381	14.1242	4.30952	0.844068	3.67624	25.0827	0	0	0
ENSG00000154188	ANGPT1	100.967	5.42553	0.551163	9.8438	7.29072e-23	1.44934e-21	106.036	116.76	181.862	144.336	205.869	143.18	1.44663	2.60066	6.61436
ENSG00000215386	ENSG00000215386	209.392	5.42349	0.370239	14.6486	1.37476e-48	1.36502e-46	318.108	281.543	353.38	309.773	349.243	251.872	5.78651	9.53576	5.29149
ENSG00000269553	ENSG00000269553	6.1942	5.41498	1.37906	3.92657	8.61667e-05	0.000238743	5.75389	2.82484	10.3428	17.7254	5.51436	13.5864	0	0	0
ENSG00000185985	SLITRK2	3042.21	5.41355	0.78382	6.90663	4.96308e-12	3.45721e-11	7406.08	4044.24	4934.4	4097.11	4155.99	2425.7	7.23313	224.524	84.6638
ENSG00000248144	ADH1C	284.271	5.40047	0.978654	5.51826	3.42367e-08	1.51852e-07	35.3453	77.2124	711.932	281.075	454.016	968.818	7.23313	6.9351	15.8745
ENSG00000173157	ADAMTS20	90.1749	5.34628	0.975571	5.48015	4.24955e-08	1.86107e-07	183.302	393.595	116.357	27.8542	69.8486	10.4511	5.78651	1.73377	2.64574
ENSG00000148516	ZEB1	944.008	5.34627	0.243268	21.9769	4.79544e-107	2.99971e-104	1680.96	1483.99	1454.03	1233.18	1341.83	1199.79	17.3595	34.6755	50.2691
ENSG00000144410	CPO	5.69305	5.29403	1.30566	4.0547	5.01997e-05	0.000144486	9.86381	14.1242	9.48093	5.06441	6.43342	6.27066	0	0	0
ENSG00000270182	ENSG00000270182	5.62261	5.28354	1.3966	3.78316	0.000154852	0.000412193	16.4397	10.3578	4.30952	10.9729	6.43342	2.09022	0	0	0
ENSG00000237457	ENSG00000237457	5.42581	5.22234	1.31464	3.97244	7.11415e-05	0.000199976	3.28794	7.53292	8.61903	10.1288	11.9478	7.31577	0	0	0
ENSG00000128655	PDE11A	4924.12	5.20742	0.284423	18.3087	7.04896e-75	1.86311e-72	7457.86	6493.38	8484.57	8881.28	7893.81	4512.79	295.112	164.709	133.61
ENSG00000148513	ANKRD30A	10.4636	5.19133	1.34138	3.87013	0.000108778	0.000296058	13.9737	5.64969	11.2047	27.0102	27.5718	7.31577	1.44663	0	0
ENSG00000106004	HOXA5	1935.3	5.18856	0.311754	16.6431	3.39582e-62	6.37259e-60	2622.95	2603.57	3664.81	2849.57	2801.29	2638.9	44.8454	52.8801	138.902
ENSG00000279822	ENSG00000279822	10.0916	5.14394	1.25654	4.09374	4.24477e-05	0.000123634	11.5078	9.41615	15.5143	16.0373	23.8956	13.5864	0	0.866887	0
ENSG00000259703	ENSG00000259703	26.9022	5.13467	0.927491	5.53609	3.09301e-08	1.37903e-07	60.0048	34.8398	22.4095	54.8644	37.6815	29.2631	0	1.73377	1.32287
ENSG00000245750	LINC00593	494.197	5.11291	0.401122	12.7465	3.26006e-37	1.81001e-35	718.414	665.722	732.618	811.993	647.018	812.051	8.67976	43.3444	7.93723
ENSG00000250968	LINC02382	5.02131	5.11079	1.35203	3.78009	0.000156772	0.00041677	9.04182	8.47453	9.48093	1.68814	9.1906	7.31577	0	0	0
ENSG00000257842	ENSG00000257842	9.64524	5.07225	1.45964	3.475	0.000510846	0.001245	16.4397	2.82484	10.3428	27.0102	26.6527	2.09022	1.44663	0	0
ENSG00000124215	CDH26	543.315	5.05115	0.410256	12.3122	7.78836e-35	3.72848e-33	662.519	432.201	748.994	938.603	768.334	1264.58	39.0589	10.4026	25.1346
ENSG00000181408	UTS2R	306.29	5.03882	0.529699	9.51262	1.85917e-21	3.34507e-20	393.73	154.425	262.88	481.963	442.068	980.314	15.9129	14.7371	10.583
ENSG00000260997	ENSG00000260997	9.09483	4.98301	1.26791	3.93011	8.49063e-05	0.000235494	13.1517	15.0658	8.61903	10.1288	11.0287	22.9924	0	0.866887	0
ENSG00000105695	MAG	85.9725	4.97927	0.611204	8.14665	3.74144e-16	4.00981e-15	87.1303	53.672	121.528	200.888	131.426	166.173	7.23313	1.73377	3.96862
ENSG00000166979	EVA1C	63.2259	4.95938	0.638292	7.76976	7.86356e-15	7.33438e-14	106.858	38.6062	82.7427	136.739	97.4203	98.2404	1.44663	4.33444	2.64574
ENSG00000234017	ENSG00000234017	8.8176	4.9409	1.49851	3.29721	0.000976515	0.00226322	13.9737	20.7155	5.17142	0.844068	6.43342	31.3533	0	0.866887	0
ENSG00000176204	LRRTM4	69.4693	4.91726	0.635403	7.73881	1.00354e-14	9.24067e-14	91.2402	70.6211	51.7142	168.814	83.6344	149.451	1.44663	4.33444	3.96862
ENSG00000214560	ENSG00000214560	8.6608	4.90277	1.51914	3.22734	0.00124947	0.00283697	10.6858	18.8323	6.03332	2.5322	1.83812	36.5789	1.44663	0	0
ENSG00000250511	ENSG00000250511	48.3891	4.90064	0.734971	6.6678	2.5967e-11	1.67226e-10	50.963	38.6062	90.4998	106.353	104.773	36.5789	2.89325	0.866887	3.96862
ENSG00000110777	POU2AF1	300.531	4.80523	0.508257	9.45433	3.25092e-21	5.72296e-20	584.431	831.446	283.566	202.576	285.828	469.255	24.5926	16.4709	6.61436
ENSG00000165168	CYBB	8.00381	4.79126	1.26649	3.78311	0.000154882	0.000412212	7.39786	8.47453	17.2381	11.817	11.0287	14.6315	1.44663	0	0
ENSG00000198756	COLGALT2	302.304	4.78299	0.315315	15.1689	5.68228e-52	6.92426e-50	567.991	496.231	332.695	454.953	470.559	348.022	23.146	11.2695	15.8745
ENSG00000147889	CDKN2A	657.626	4.72448	0.367656	12.8503	8.56795e-38	4.91701e-36	766.089	1486.81	1062.73	525.01	1106.55	863.261	33.2724	53.747	21.166
ENSG00000152931	PART1	29.1646	4.71954	1.22403	3.85575	0.000115374	0.000312967	105.214	117.702	4.30952	8.44068	9.1906	12.5413	2.89325	0.866887	1.32287
ENSG00000221870	ENSG00000221870	43.8641	4.71813	0.74843	6.30404	2.8998e-10	1.678e-09	121.654	50.8472	74.9856	53.1763	51.4674	36.5789	0	6.06821	0
ENSG00000128805	ARHGAP22	362.813	4.70848	0.371816	12.6635	9.42592e-37	4.9968e-35	437.296	439.734	640.394	703.953	513.754	469.255	31.8258	25.1397	3.96862
ENSG00000038945	MSR1	27.9149	4.69522	0.792309	5.92599	3.10416e-09	1.57227e-08	56.7169	32.0149	42.2333	53.1763	32.1671	29.2631	4.33988	0	1.32287
ENSG00000137251	TINAG	7.26582	4.66794	1.41081	3.3087	0.000937298	0.00217986	4.9319	1.88323	22.4095	16.0373	11.9478	7.31577	0	0.866887	0
ENSG00000082482	KCNK2	43.0657	4.66245	0.894318	5.21341	1.854e-07	7.42314e-07	33.7013	13.1826	43.9571	167.125	73.5248	49.1202	0	4.33444	2.64574
ENSG00000203740	METTL11B	12.6475	4.65204	1.13817	4.08731	4.36402e-05	0.000126871	32.8794	15.0658	23.2714	13.5051	13.7859	13.5864	0	1.73377	0
ENSG00000138650	PCDH10	1466.88	4.64636	0.753142	6.1693	6.85908e-10	3.78358e-09	2382.11	5806	2143.55	649.088	1372.16	590.488	56.4184	68.4841	133.61
ENSG00000154162	CDH12	548.706	4.63849	0.481105	9.64132	5.34972e-22	1.00293e-20	400.306	678.904	1212.7	876.142	837.264	835.043	14.4663	14.7371	68.7893
ENSG00000246898	ENSG00000246898	32.3111	4.61788	0.800237	5.77064	7.89701e-09	3.78629e-08	47.6751	27.3068	41.3713	23.6339	47.7911	97.1953	1.44663	1.73377	2.64574
ENSG00000173705	SUSD5	73.9967	4.58265	0.496747	9.22532	2.82724e-20	4.5936e-19	83.8424	101.694	162.038	103.82	90.9869	110.782	1.44663	6.06821	5.29149
ENSG00000165197	VEGFD	12.6907	4.55732	1.12905	4.03643	5.42706e-05	0.000155582	13.9737	15.0658	26.719	14.3492	10.1097	31.3533	0	0	2.64574
ENSG00000188859	FAM78B	619.003	4.54005	0.431564	10.52	6.98798e-26	1.77933e-24	1218.18	1284.36	496.456	625.454	610.256	1217.55	67.9914	21.6722	29.1032
ENSG00000117600	PLPPR4	40.8252	4.50427	0.694643	6.4843	8.91452e-11	5.43502e-10	36.9893	24.482	74.9856	85.2509	67.0914	71.0675	1.44663	3.46755	2.64574
ENSG00000128594	LRRC4	614.583	4.50285	0.290127	15.5203	2.52985e-54	3.34332e-52	891.853	1100.75	1024.8	606.041	705.838	1082.73	52.0785	43.3444	23.8117
ENSG00000134775	FHOD3	942.923	4.4621	0.226329	19.7151	1.60015e-86	6.0057e-84	1459.84	1269.3	1328.19	1313.37	1270.14	1661.73	47.7387	91.0232	44.9776
ENSG00000215895	ENSG00000215895	6.39907	4.45833	1.54843	2.87925	0.00398618	0.00821668	10.6858	12.241	1.72381	1.68814	2.75718	27.1729	0	0	1.32287
ENSG00000170629	DPY19L2P2	111.248	4.45174	0.455197	9.7798	1.37485e-22	2.67917e-21	108.502	114.877	191.342	247.312	181.974	135.864	4.33988	10.4026	6.61436
ENSG00000145990	GFOD1	731.292	4.4433	0.453247	9.80327	1.09003e-22	2.1397e-21	1200.92	1562.14	1029.97	672.722	638.747	1330.43	11.573	65.0165	70.1122
ENSG00000266869	ENSG00000266869	6.27959	4.44112	1.53169	2.8995	0.00373763	0.0077469	2.46595	2.82484	10.3428	1.68814	10.1097	28.218	0	0.866887	0
ENSG00000135318	NT5E	2936.84	4.42149	0.460344	9.60474	7.63511e-22	1.41582e-20	7922.28	4833.31	2552.1	2612.39	2918.93	4988.31	367.443	103.16	133.61
ENSG00000247416	LOC101928847	17.3369	4.3966	0.959329	4.583	4.5836e-06	1.53244e-05	51.785	25.4236	18.1	21.9458	14.705	19.8571	2.89325	0	1.32287
ENSG00000228798	ENSG00000228798	16.5858	4.39061	0.881614	4.9802	6.35192e-07	2.38352e-06	24.6595	28.2484	19.8238	27.8542	22.0574	22.9924	1.44663	0.866887	1.32287
ENSG00000196569	LAMA2	127.564	4.3739	0.715616	6.11209	9.83367e-10	5.31352e-09	57.5389	296.609	274.085	49.8	88.2297	355.338	2.89325	13.0033	10.583
ENSG00000164175	SLC45A2	27.9184	4.35802	0.802389	5.43131	5.59424e-08	2.40618e-07	45.2091	30.1317	34.4761	25.322	22.9765	86.7442	2.89325	0.866887	2.64574
ENSG00000213399	ENSG00000213399	5.97531	4.35562	1.51577	2.87354	0.004059	0.00834839	9.04182	11.2994	2.58571	1.68814	2.75718	25.0827	0	0	1.32287
ENSG00000016490	CLCA1	43.9459	4.35518	0.8988	4.84555	1.26262e-06	4.56452e-06	104.392	44.2559	51.7142	17.7254	12.8668	155.721	1.44663	6.06821	1.32287
ENSG00000281103	TRG-AS1	11.3321	4.35285	1.18293	3.67973	0.000233484	0.000603354	18.9056	29.1901	23.2714	6.75254	14.705	6.27066	2.89325	0	0
ENSG00000188856	ENSG00000188856	11.3961	4.33942	1.27551	3.4021	0.000668712	0.00159414	13.9737	25.4236	6.89522	4.22034	6.43342	42.8495	1.44663	0	1.32287
ENSG00000072657	TRHDE	248.946	4.32715	0.60703	7.12839	1.0155e-12	7.61358e-12	509.63	262.711	249.09	177.254	181.974	806.825	8.67976	36.4093	7.93723
ENSG00000243955	GSTA1	932.034	4.32673	1.12417	3.84883	0.000118685	0.000321391	180.015	172.316	1366.98	1434.92	1060.6	3969.33	23.146	13.0033	168.005
ENSG00000157111	TMEM171	202.172	4.32637	0.566716	7.6341	2.27402e-14	2.02632e-13	660.053	370.055	136.181	141.803	127.749	339.661	13.0196	16.4709	14.5516
ENSG00000127928	GNGT1	11.104	4.32632	1.26302	3.42539	0.000613922	0.00147609	26.3035	13.1826	6.89522	4.22034	10.1097	36.5789	0	0	2.64574
ENSG00000137672	TRPC6	16.6103	4.32608	0.991742	4.3621	1.2882e-05	4.05179e-05	24.6595	8.47453	11.2047	35.4509	32.1671	33.4435	1.44663	0	2.64574
ENSG00000271367	ENSG00000271367	5.82422	4.31894	1.29376	3.33829	0.000842958	0.00197663	9.04182	10.3578	4.30952	5.90848	11.9478	9.406	1.44663	0	0
ENSG00000084674	APOB	8601.41	4.30078	0.26569	16.1872	6.20565e-59	9.70461e-57	10989.1	9846.47	13344.8	10691.8	9929.52	20694.2	776.838	534.003	605.875
ENSG00000106483	SFRP4	137.22	4.2928	0.53765	7.98438	1.41227e-15	1.41953e-14	329.616	341.806	181	107.197	136.021	107.646	15.9129	5.20132	10.583
ENSG00000236333	TRHDE-AS1	104.176	4.28557	0.505364	8.48017	2.24868e-17	2.70505e-16	208.784	90.395	131.871	119.014	98.3394	266.503	4.33988	10.4026	7.93723
ENSG00000157193	LRP8	786.416	4.28319	0.149498	28.6504	1.58478e-180	3.30444e-177	1185.3	1062.14	1198.91	1180.85	1203.97	1070.19	53.5252	60.6821	62.175
ENSG00000182389	CACNB4	149.923	4.27204	0.489734	8.72319	2.70479e-18	3.58208e-17	139.737	104.519	333.556	254.908	257.337	226.789	7.23313	19.9384	5.29149
ENSG00000102048	ASB9	191.757	4.25741	0.421151	10.109	5.0398e-24	1.11925e-22	197.276	206.214	248.228	269.258	308.804	451.488	7.23313	9.53576	27.7803
ENSG00000181449	SOX2	648.933	4.25539	0.461469	9.22139	2.9328e-20	4.74456e-19	1393.26	384.179	733.48	941.136	798.663	1440.16	27.4859	32.0748	89.9553
ENSG00000243445	ENSG00000243445	9.67581	4.22138	1.44834	2.91464	0.00356103	0.00740949	10.6858	22.5988	0.861903	4.22034	3.67624	42.8495	0	0.866887	1.32287
ENSG00000197467	COL13A1	124.514	4.21919	0.554575	7.60797	2.78435e-14	2.45772e-13	355.097	131.826	58.6094	184.007	159.916	201.706	5.78651	7.80199	15.8745
ENSG00000244067	GSTA2	851.226	4.21672	1.03435	4.07669	4.56806e-05	0.000132372	276.187	193.031	1617.79	1760.73	1278.41	2333.73	173.595	13.0033	14.5516
ENSG00000259457	ENSG00000259457	9.68695	4.20566	1.10385	3.80999	0.000138973	0.000372336	10.6858	12.241	18.9619	15.1932	18.3812	9.406	1.44663	0.866887	0
ENSG00000251443	LINC02160	14.7723	4.20512	0.95707	4.39374	1.11417e-05	3.54441e-05	30.4134	27.3068	30.1666	10.1288	16.5431	14.6315	2.89325	0.866887	0
ENSG00000244586	ENSG00000244586	91.8468	4.18079	0.458628	9.11585	7.80575e-20	1.20166e-18	148.779	166.666	87.9141	162.905	163.593	74.2029	7.23313	6.06821	9.2601
ENSG00000163032	VSNL1	149.337	4.1661	0.491834	8.47054	2.44253e-17	2.92698e-16	148.779	71.5627	273.223	314.837	302.371	196.481	14.4663	10.4026	11.9058
ENSG00000271601	LIX1L	764.398	4.15948	0.324585	12.8148	1.35546e-37	7.73149e-36	1254.35	1178.9	1081.69	999.376	1097.36	1081.69	20.2528	66.7503	99.2154
ENSG00000165194	PCDH19	1090.14	4.15726	0.50017	8.31168	9.43583e-17	1.06735e-15	2680.49	1329.56	1500.57	876.142	772.01	2384.94	33.2724	70.2179	164.036
ENSG00000111728	ST8SIA1	679.061	4.15041	0.348631	11.9049	1.11617e-32	4.64434e-31	1182.84	1146.89	761.06	1170.72	1099.2	581.082	88.2442	28.6073	52.9149
ENSG00000100078	PLA2G3	211.393	4.14985	0.535707	7.74648	9.44713e-15	8.73325e-14	438.118	564.027	283.566	184.007	236.198	143.18	33.2724	6.9351	13.2287
ENSG00000012504	NR1H4	104.221	4.12725	0.610896	6.75606	1.41792e-11	9.42231e-11	67.4027	194.914	174.966	187.383	148.888	136.909	23.146	1.73377	2.64574
ENSG00000114251	WNT5A	856.605	4.12164	0.2396	17.2022	2.55797e-66	5.58174e-64	1469.71	1163.84	1097.2	1487.25	1408	868.487	85.351	78.0199	51.592
ENSG00000267391	ENSG00000267391	18.8254	4.105	0.815656	5.03276	4.8348e-07	1.84636e-06	24.6595	29.1901	34.4761	35.4509	27.5718	12.5413	2.89325	0	2.64574
ENSG00000234371	ENSG00000234371	8.20857	4.10275	1.48249	2.76746	0.00564941	0.0112533	8.21984	22.5988	1.72381	1.68814	5.51436	32.3984	0	1.73377	0
ENSG00000151655	ITIH2	2455.43	4.08392	0.389459	10.4861	1.00037e-25	2.50976e-24	3527.13	6530.1	3193.35	2682.45	2406.1	3126.97	296.558	243.595	92.601
ENSG00000254948	ENSG00000254948	13.5259	4.08367	0.958274	4.26148	2.0308e-05	6.21446e-05	14.7957	16.0075	31.0285	19.4136	28.4909	8.36089	1.44663	0.866887	1.32287
ENSG00000259641	ENSG00000259641	17.6369	4.07695	0.882292	4.62087	3.8214e-06	1.29398e-05	30.4134	12.241	23.2714	51.4881	21.1384	15.6767	1.44663	1.73377	1.32287
ENSG00000057657	PRDM1	546.55	4.02872	0.419506	9.60349	7.72825e-22	1.43002e-20	598.404	284.368	752.441	1339.54	1121.25	677.232	44.8454	57.2146	43.6548
ENSG00000173917	HOXB2	1681.52	4.024	0.424139	9.48746	2.36727e-21	4.21883e-20	2243.19	2511.29	2632.25	2432.6	2742.47	2120.53	41.9522	114.429	295
ENSG00000225338	ENSG00000225338	12.0904	3.9927	1.18571	3.36735	0.000758947	0.00179374	15.6177	24.482	6.03332	5.90848	4.5953	49.1202	0	1.73377	1.32287
ENSG00000274330	ENSG00000274330	33.1496	3.99086	0.874407	4.56408	5.01688e-06	1.66986e-05	69.0467	135.593	25.8571	13.5051	27.5718	17.7669	2.89325	3.46755	2.64574
ENSG00000231691	ENSG00000231691	12.464	3.99025	0.912298	4.37385	1.22075e-05	3.85473e-05	12.3298	17.8907	19.8238	19.4136	15.624	24.0375	0	1.73377	1.32287
ENSG00000226525	ENSG00000226525	8.42031	3.98626	1.2124	3.28792	0.00100931	0.00233318	14.7957	13.1826	6.89522	5.90848	5.51436	27.1729	1.44663	0.866887	0
ENSG00000213406	ENSG00000213406	8.7664	3.96449	1.22459	3.23741	0.0012062	0.00275038	13.9737	18.8323	10.3428	4.22034	3.67624	25.0827	1.44663	0	1.32287
ENSG00000275632	ENSG00000275632	17.2212	3.96439	0.797148	4.97321	6.58527e-07	2.46468e-06	28.7694	19.7739	24.1333	21.9458	21.1384	33.4435	5.78651	0	0
ENSG00000261701	HPR	7.76952	3.96348	1.23908	3.19873	0.00138034	0.00310928	21.3716	15.0658	6.89522	7.59661	3.67624	13.5864	0	1.73377	0
ENSG00000115085	ZAP70	389.309	3.96345	0.519805	7.62487	2.44274e-14	2.17151e-13	806.366	1288.13	377.514	238.871	387.843	295.766	46.292	28.6073	34.3947
ENSG00000147465	STAR	511.268	3.95968	0.578124	6.8492	7.42653e-12	5.0734e-11	296.736	207.155	558.513	1107.42	639.666	1649.18	26.0393	59.8152	56.8835
ENSG00000077092	RARB	917.15	3.95812	0.299138	13.2318	5.75282e-40	3.78798e-38	1122.83	1040.48	1394.56	1510.88	1648.79	1281.31	98.3706	118.764	38.3633
ENSG00000216365	ENSG00000216365	13.6092	3.95439	1.12533	3.51397	0.000441459	0.00108862	14.7957	50.8472	21.5476	6.75254	6.43342	17.7669	4.33988	0	0
ENSG00000152760	TCTEX1D1	18.9114	3.95186	1.21164	3.26158	0.00110795	0.00254115	52.607	57.4385	17.2381	1.68814	8.27154	27.1729	5.78651	0	0
ENSG00000248265	FLJ12825	417.721	3.94726	0.408575	9.66105	4.41338e-22	8.31541e-21	515.384	295.667	398.199	1069.43	647.937	714.856	26.0393	36.4093	55.5606
ENSG00000170820	FSHR	17.7728	3.92013	0.989348	3.96233	7.42204e-05	0.000207915	13.9737	6.5913	23.2714	43.8915	41.3577	25.0827	5.78651	0	0
ENSG00000099260	PALMD	2571.96	3.92001	0.426813	9.18435	4.14012e-20	6.53436e-19	1815.76	1444.44	4385.36	4913.32	4031	5818.13	274.859	306.011	158.745
ENSG00000134115	CNTN6	12.0253	3.91322	0.924924	4.23086	2.32801e-05	7.04976e-05	13.9737	20.7155	24.9952	10.9729	18.3812	15.6767	0	0.866887	2.64574
ENSG00000246528	LOC101929759	30.851	3.9122	0.737859	5.3021	1.14479e-07	4.72675e-07	20.5496	15.0658	51.7142	75.9661	51.4674	54.3458	2.89325	4.33444	1.32287
ENSG00000259705	ENSG00000259705	15.7293	3.89992	0.822661	4.74061	2.13076e-06	7.45171e-06	20.5496	25.4236	12.9285	35.4509	23.8956	18.812	1.44663	1.73377	1.32287
ENSG00000258422	ENSG00000258422	17.5145	3.89839	1.09595	3.5571	0.000374965	0.000936341	41.0992	70.6211	7.75713	5.90848	11.0287	15.6767	2.89325	0	2.64574
ENSG00000120093	HOXB3	4791.23	3.87357	0.201422	19.2311	2.03107e-82	7.05834e-80	7156.19	7929.34	6834.89	7007.45	7383.73	5386.5	358.763	421.307	642.916
ENSG00000156076	WIF1	79.5742	3.87063	0.561461	6.89384	5.43051e-12	3.76655e-11	127.408	49.9056	70.6761	69.2136	161.755	213.203	8.67976	6.06821	9.2601
ENSG00000173698	ADGRG2	193.361	3.8637	0.473999	8.15128	3.60098e-16	3.87034e-15	133.161	152.542	307.699	441.447	240.794	406.548	11.573	14.7371	31.7489
ENSG00000143341	HMCN1	674.377	3.85197	0.414808	9.28615	1.59967e-20	2.66366e-19	1814.12	1138.41	852.422	590.003	1060.6	410.728	79.5644	71.9516	51.592
ENSG00000226549	ENSG00000226549	7.91961	3.85172	1.11007	3.4698	0.000520837	0.00126787	12.3298	14.1242	8.61903	8.44068	8.27154	16.7218	1.44663	0	1.32287
ENSG00000106541	AGR2	12050.9	3.8424	0.8288	4.6361	3.55046e-06	1.20725e-05	15478	17054.5	20377.1	14356.8	17081.6	20456	3144.97	400.502	108.476
ENSG00000165449	SLC16A9	850.217	3.83169	0.348817	10.9848	4.5218e-28	1.3753e-26	1020.08	709.036	1301.47	1779.3	1531.15	1049.29	135.983	52.8801	72.758
ENSG00000235072	ENSG00000235072	14.0171	3.818	0.891548	4.28244	1.84853e-05	5.70363e-05	24.6595	15.0658	18.1	29.5424	9.1906	26.1278	0	3.46755	0
ENSG00000168421	RHOH	319.352	3.8118	0.580279	6.5689	5.06868e-11	3.16114e-10	924.732	853.103	169.795	135.051	297.775	395.052	31.8258	36.4093	30.4261
ENSG00000140285	FGF7	7.40176	3.79472	1.34045	2.83093	0.00464131	0.00942322	5.75389	17.8907	11.2047	2.5322	1.83812	25.0827	1.44663	0.866887	0
ENSG00000106571	GLI3	868.814	3.79419	0.274659	13.8142	2.09406e-43	1.65114e-41	1467.24	945.381	984.293	1357.26	1194.78	1597.97	125.856	93.6238	52.9149
ENSG00000100351	GRAP2	25.5555	3.77387	0.602431	6.26441	3.74243e-10	2.13466e-09	29.5914	36.723	32.7523	35.4509	41.3577	45.9849	2.89325	2.60066	2.64574
ENSG00000215474	SKOR2	34.6294	3.7403	1.0675	3.50379	0.000458683	0.00112843	61.6488	148.775	31.0285	5.90848	41.3577	11.4962	0	0.866887	10.583
ENSG00000113296	THBS4	2614.44	3.6978	0.400771	9.22672	2.79047e-20	4.54172e-19	3559.19	4128.98	2665	1655.22	3191.89	7455.82	308.131	204.585	361.144
ENSG00000144354	CDCA7	2054.87	3.68986	0.304511	12.1173	8.55049e-34	3.84793e-32	3123.54	2670.42	3106.3	3088.44	2963.97	2850.02	379.016	206.319	105.83
ENSG00000173068	BNC2	112.283	3.68677	0.485446	7.5946	3.08739e-14	2.71882e-13	183.302	77.2124	139.628	291.203	171.864	110.782	8.67976	19.9384	7.93723
ENSG00000280304	ENSG00000280304	6.79477	3.67748	1.18184	3.11165	0.00186043	0.00409439	13.9737	4.70807	13.7904	4.22034	13.7859	8.36089	1.44663	0.866887	0
ENSG00000102678	FGF9	784.229	3.66814	0.407829	8.99431	2.37719e-19	3.47163e-18	1200.1	1073.44	1301.47	1242.47	1266.46	705.45	173.595	60.6821	34.3947
ENSG00000234155	LINC02535	23.7472	3.66534	0.601454	6.09414	1.1003e-09	5.91472e-09	39.4552	30.1317	32.7523	32.9186	37.6815	32.3984	5.78651	2.60066	0
ENSG00000234176	ENSG00000234176	13.873	3.66116	0.892352	4.10282	4.08145e-05	0.000119247	18.9056	26.3652	12.0666	11.817	11.0287	39.7142	1.44663	0.866887	2.64574
ENSG00000256651	ENSG00000256651	6.66094	3.65031	1.16598	3.13068	0.00174402	0.00385493	6.57587	5.64969	11.2047	15.1932	13.7859	5.22555	1.44663	0.866887	0
ENSG00000224957	LINC01266	13.1402	3.64326	1.28937	2.82561	0.00471907	0.00956248	28.7694	39.5478	11.2047	0	1.83812	32.3984	1.44663	1.73377	1.32287
ENSG00000250103	PANCR	76.374	3.63965	0.56321	6.46233	1.03104e-10	6.24951e-10	70.6906	64.0298	109.462	172.19	177.379	65.842	15.9129	2.60066	9.2601
ENSG00000226948	ENSG00000226948	11.7631	3.63847	1.1342	3.20795	0.00133683	0.00301999	9.86381	24.482	6.89522	5.06441	10.1097	45.9849	0	3.46755	0
ENSG00000118513	MYB	182.442	3.63231	0.303754	11.958	5.89405e-33	2.53687e-31	245.773	201.506	280.119	305.553	278.475	267.548	30.3792	26.0066	6.61436
ENSG00000137571	SLCO5A1	839.85	3.60853	0.342076	10.5489	5.13762e-26	1.32871e-24	885.277	598.867	1253.21	1614.7	1239.81	1670.09	107.05	124.832	64.8207
ENSG00000276476	LINC00540	155.97	3.5946	0.947051	3.79557	0.000147303	0.000393046	51.785	13.1826	225.819	285.295	238.037	534.052	10.1264	24.2728	21.166
ENSG00000188958	UTS2B	12.2357	3.58932	0.995965	3.60386	0.000313526	0.000792621	19.7276	38.6062	19.8238	4.22034	10.1097	13.5864	1.44663	2.60066	0
ENSG00000185338	SOCS1	1050.55	3.58855	0.242707	14.7855	1.81698e-49	1.88561e-47	1426.96	2097.92	1448	1592.76	1553.21	957.321	134.536	104.026	140.224
ENSG00000244476	ERVFRD-1	27.4753	3.56898	0.77386	4.61191	3.98985e-06	1.34616e-05	16.4397	12.241	51.7142	64.9932	58.8198	33.4435	0	4.33444	5.29149
ENSG00000223486	ENSG00000223486	43.7119	3.56873	0.786361	4.53828	5.67137e-06	1.87309e-05	21.3716	24.482	62.9189	120.702	120.397	27.1729	11.573	3.46755	1.32287
ENSG00000134762	DSC3	1622.39	3.56738	0.378737	9.41917	4.54685e-21	7.94472e-20	1669.45	1139.35	3726.01	2443.58	3153.29	1880.15	190.955	275.67	123.027
ENSG00000227376	ENSG00000227376	27.2811	3.54966	0.955957	3.7132	0.000204654	0.000533853	39.4552	56.4969	12.9285	7.59661	7.35248	111.827	2.89325	4.33444	2.64574
ENSG00000142494	SLC47A1	538.71	3.53876	0.387104	9.14162	6.15218e-20	9.61298e-19	664.163	636.532	1078.24	595.068	685.619	987.63	120.07	54.6139	26.4574
ENSG00000180347	ITPRID1	68.7601	3.53534	0.590727	5.98474	2.16739e-09	1.12357e-08	124.942	25.4236	83.6046	142.647	97.4203	120.188	7.23313	14.7371	2.64574
ENSG00000249464	LINC01091	90.0368	3.51998	0.554387	6.34931	2.16276e-10	1.2715e-09	149.601	217.513	116.357	82.7187	133.264	76.2931	24.5926	8.66887	1.32287
ENSG00000258636	ENSG00000258636	38.218	3.51875	0.513452	6.85312	7.22577e-12	4.94705e-11	70.6906	61.205	56.8856	32.0746	54.2245	53.3006	7.23313	1.73377	6.61436
ENSG00000270469	ENSG00000270469	5.97453	3.49674	1.15683	3.02268	0.00250548	0.0053864	12.3298	3.76646	11.2047	8.44068	6.43342	9.406	0	0.866887	1.32287
ENSG00000164362	TERT	193.142	3.48673	0.391987	8.89503	5.84055e-19	8.27823e-18	230.978	290.959	293.047	335.939	341.89	169.308	47.7387	13.8702	14.5516
ENSG00000171791	BCL2	404.921	3.48633	0.232862	14.9717	1.1246e-50	1.25621e-48	630.462	435.026	556.789	675.254	545.922	643.788	72.3313	47.6788	37.0404
ENSG00000283647	ENSG00000283647	18.0237	3.46557	0.841926	4.11624	3.851e-05	0.000112883	31.2354	41.4311	33.6142	15.1932	29.4099	4.18044	1.44663	1.73377	3.96862
ENSG00000156427	FGF18	3776.58	3.45861	0.926148	3.7344	0.000188161	0.000493575	6962.21	12757.9	4721.51	1678.01	3385.82	3004.69	1186.23	225.391	67.4665
ENSG00000155966	AFF2	773.588	3.4541	0.178145	19.3893	9.50949e-84	3.36708e-81	1269.14	1205.27	1062.73	945.356	1031.19	1141.26	108.497	77.153	121.704
ENSG00000165471	MBL2	6.15889	3.45266	1.15967	2.97728	0.00290822	0.00616257	8.21984	12.241	13.7904	6.75254	7.35248	4.18044	2.89325	0	0
ENSG00000274818	ENSG00000274818	11.66	3.45143	0.8464	4.07777	4.54689e-05	0.000131799	14.7957	9.41615	17.2381	14.3492	16.5431	28.218	0	1.73377	2.64574
ENSG00000145864	GABRB2	668.679	3.45031	0.466094	7.4026	1.3354e-13	1.10009e-12	914.868	447.267	866.213	1187.6	1094.6	1243.68	37.6123	47.6788	178.588
ENSG00000116667	C1orf21	2850.79	3.44849	0.350577	9.8366	7.83153e-23	1.55192e-21	4913	5915.22	4037.15	3206.61	4216.65	2245.94	185.168	438.645	498.723
ENSG00000122194	PLG	88.8364	3.43165	0.505631	6.78687	1.14593e-11	7.68294e-11	58.3609	73.446	98.257	159.529	175.54	198.571	18.8061	10.4026	6.61436
ENSG00000066382	MPPED2	414.304	3.42965	0.288003	11.9084	1.07041e-32	4.46383e-31	775.131	636.532	574.889	483.651	506.402	584.217	56.4184	29.4742	82.0181
ENSG00000135697	BCO1	40.9235	3.42866	0.492365	6.96366	3.31552e-12	2.33994e-11	71.5126	39.5478	37.9237	75.9661	59.7389	66.8871	5.78651	4.33444	6.61436
ENSG00000164946	FREM1	6929.08	3.39462	0.53009	6.40385	1.51508e-10	9.04036e-10	13343.3	18989.5	10523.8	4093.73	9800.85	2779.99	1394.55	954.443	481.525
ENSG00000250056	LINC01018	48.941	3.394	0.565832	5.99824	1.99462e-09	1.03888e-08	49.319	25.4236	77.5713	86.939	68.9295	112.872	7.23313	9.53576	2.64574
ENSG00000270532	ENSG00000270532	5.94234	3.39275	1.176	2.88499	0.00391428	0.00808091	9.86381	10.3578	4.30952	5.90848	4.5953	15.6767	1.44663	0	1.32287
ENSG00000188211	NCR3LG1	366.61	3.39214	0.355321	9.5467	1.3389e-21	2.43939e-20	397.018	308.85	632.637	745.312	637.828	427.45	72.3313	50.2795	27.7803
ENSG00000164796	CSMD3	1124.07	3.38919	0.341239	9.93202	3.02077e-23	6.20895e-22	2239.91	1977.39	1295.44	1173.25	1427.3	1540.49	151.896	72.8185	238.117
ENSG00000198795	ZNF521	1008.17	3.38627	0.272739	12.4158	2.14607e-35	1.06825e-33	1736.03	1692.08	1368.7	1255.97	1348.26	1261.45	130.196	205.452	75.4037
ENSG00000180730	SHISA2	3050.9	3.37453	0.497918	6.77729	1.22455e-11	8.19539e-11	6560.25	8805.04	4222.46	1553.08	3008.08	2046.33	545.378	454.249	263.252
ENSG00000198570	RD3	14.7083	3.3659	0.784446	4.2908	1.78034e-05	5.50898e-05	22.1936	14.1242	12.9285	34.6068	24.8146	16.7218	4.33988	0	2.64574
ENSG00000206014	ENSG00000206014	7.43808	3.36079	1.20164	2.79684	0.00516051	0.0103796	3.28794	1.88323	14.6524	18.5695	16.5431	9.406	0	2.60066	0
ENSG00000279838	ENSG00000279838	42.645	3.35721	0.432712	7.75853	8.59197e-15	7.98202e-14	64.1148	66.8547	67.2284	50.6441	54.2245	64.7969	2.89325	10.4026	2.64574
ENSG00000231083	ENSG00000231083	5.81884	3.35086	1.16838	2.86795	0.00413135	0.00848331	6.57587	7.53292	8.61903	8.44068	3.67624	14.6315	2.89325	0	0
ENSG00000236106	ENSG00000236106	14.2887	3.34755	0.80006	4.18413	2.86261e-05	8.56502e-05	20.5496	16.9491	13.7904	37.139	14.705	18.812	5.78651	0.866887	0
ENSG00000276742	ENSG00000276742	5.05957	3.34695	1.28831	2.59793	0.00937864	0.0177903	10.6858	5.64969	6.03332	8.44068	11.9478	1.04511	0	1.73377	0
ENSG00000198670	LPA	14.0231	3.34026	1.07307	3.11281	0.00185318	0.00407891	3.28794	3.76646	10.3428	35.4509	27.5718	39.7142	4.33988	1.73377	0
ENSG00000177990	DPY19L2	228.476	3.33587	0.412863	8.07986	6.48399e-16	6.78253e-15	230.978	183.615	442.156	498	439.311	165.127	33.2724	32.0748	31.7489
ENSG00000166803	PCLAF	436.167	3.33233	0.238594	13.9665	2.49595e-44	2.05435e-42	646.079	510.355	713.656	573.966	535.812	759.795	82.4577	65.0165	38.3633
ENSG00000138696	BMPR1B	885.932	3.32789	0.278603	11.9449	6.90164e-33	2.93687e-31	1327.5	807.906	1026.53	1845.98	1450.28	1136.04	112.837	102.293	164.036
ENSG00000183032	SLC25A21	165.608	3.32405	0.290927	11.4257	3.11049e-30	1.10972e-28	223.58	184.557	305.114	239.715	275.718	192.3	24.5926	30.3411	14.5516
ENSG00000185614	INKA1	45.4886	3.32343	0.745386	4.45867	8.24714e-06	2.66939e-05	100.282	144.067	31.8904	34.6068	66.1723	12.5413	5.78651	3.46755	10.583
ENSG00000069535	MAOB	436.645	3.31331	0.387571	8.54892	1.24243e-17	1.53796e-16	498.122	791.898	551.618	635.583	777.525	489.112	56.4184	108.361	21.166
ENSG00000172238	ATOH1	103.76	3.31018	0.382089	8.66337	4.58039e-18	5.9076e-17	230.156	142.184	123.252	173.034	129.587	90.9246	10.1264	14.7371	19.8431
ENSG00000256417	ENSG00000256417	11.1979	3.30334	1.07399	3.07577	0.00209959	0.00457246	4.9319	8.47453	2.58571	30.3864	13.7859	35.5338	2.89325	0.866887	1.32287
ENSG00000123572	NRK	568.666	3.30149	0.495652	6.66089	2.72166e-11	1.74614e-10	323.04	1133.7	821.394	505.597	780.282	1308.48	69.4381	145.637	30.4261
ENSG00000136286	MYO1G	131.47	3.29876	0.298969	11.0338	2.62564e-28	8.14425e-27	189.056	191.148	146.524	184.851	172.783	242.466	8.67976	19.9384	27.7803
ENSG00000100285	NEFH	253.353	3.29687	0.295403	11.1606	6.35761e-29	2.08944e-27	330.438	270.243	482.666	323.278	321.671	439.992	56.4184	30.3411	25.1346
ENSG00000185432	METTL7A	1114.04	3.28935	0.393888	8.35098	6.7701e-17	7.79433e-16	1025.84	1057.43	1232.52	2393.78	1956.68	1870.75	283.539	109.228	96.5697
ENSG00000257185	LINC02293	4.75687	3.28349	1.4	2.34535	0.0190094	0.0338054	9.86381	6.5913	4.30952	9.28475	11.0287	0	0	1.73377	0
ENSG00000260398	ENSG00000260398	15.3985	3.28029	0.695078	4.71931	2.36648e-06	8.23921e-06	14.7957	22.5988	31.8904	21.9458	21.1384	19.8571	2.89325	3.46755	0
ENSG00000152910	CNTNAP4	9.76123	3.27994	1.12546	2.9143	0.00356483	0.00741659	4.10992	5.64969	5.17142	16.0373	10.1097	42.8495	0	2.60066	1.32287
ENSG00000261428	ENSG00000261428	40.6537	3.27926	0.449025	7.30308	2.81261e-13	2.2403e-12	52.607	43.3143	71.538	54.8644	65.2533	61.6615	5.78651	9.53576	1.32287
ENSG00000242960	ENSG00000242960	9.75888	3.25541	1.01051	3.22155	0.00127498	0.00289279	11.5078	16.9491	8.61903	5.90848	6.43342	34.4887	0	2.60066	1.32287
ENSG00000143476	DTL	1439.63	3.25072	0.242168	13.4234	4.41083e-41	3.10013e-39	2043.45	1853.1	2189.23	2073.03	1995.28	2152.93	338.511	162.975	148.162
ENSG00000162745	OLFML2B	122.747	3.24341	0.588141	5.51469	3.49405e-08	1.54802e-07	324.684	224.104	59.4713	103.82	68.0104	268.593	23.146	10.4026	22.4888
ENSG00000105889	STEAP1B	27.8418	3.22264	0.521875	6.17512	6.61148e-10	3.64915e-09	46.0311	40.4894	24.9952	38.8271	41.3577	45.9849	7.23313	4.33444	1.32287
ENSG00000156140	ADAMTS3	290.444	3.2161	0.233049	13.8001	2.54419e-43	1.98934e-41	484.971	361.58	375.79	432.163	442.068	384.601	57.8651	51.1464	23.8117
ENSG00000110680	CALCA	45.8534	3.2104	1.67757	1.91372	0.0556553	0.0881149	15.6177	179.848	80.157	0	13.7859	102.421	0	18.2046	2.64574
ENSG00000277837	ENSG00000277837	438.384	3.2042	0.445835	7.18696	6.625e-13	5.06827e-12	688.001	720.335	514.556	624.61	726.057	468.21	125.856	63.2828	14.5516
ENSG00000248079	DPH6-DT	10.3652	3.20384	0.80708	3.96967	7.19729e-05	0.000202132	15.6177	13.1826	13.7904	10.9729	17.4621	16.7218	2.89325	0	2.64574
ENSG00000120437	ACAT2	2963.9	3.20182	0.112055	28.5735	1.4336e-179	2.6903e-176	4365.56	4135.57	4649.97	4173.07	4181.72	3789.57	477.387	402.236	500.046
ENSG00000171848	RRM2	1839.49	3.17976	0.353158	9.0038	2.18042e-19	3.1992e-18	2355.81	2086.62	3228.69	2647	2394.15	2976.48	488.96	262.667	115.09
ENSG00000105991	HOXA1	2922.01	3.17521	0.280024	11.3391	8.40357e-30	2.93671e-28	3655.36	2426.54	4143.17	5152.19	4665.15	4874.4	465.814	301.677	613.813
ENSG00000156509	FBXO43	69.9161	3.16509	0.462035	6.85032	7.36857e-12	5.03736e-11	42.7432	65.913	138.766	114.793	123.154	110.782	13.0196	12.1364	7.93723
ENSG00000281344	ENSG00000281344	119.235	3.16043	0.315062	10.0311	1.11223e-23	2.38267e-22	167.685	155.366	189.619	165.437	112.125	224.699	23.146	13.8702	21.166
ENSG00000256673	ENSG00000256673	51.247	3.15749	0.752588	4.19552	2.72251e-05	8.17189e-05	18.9056	18.8323	74.1237	172.19	119.478	33.4435	7.23313	10.4026	6.61436
ENSG00000138316	ADAMTS14	32.4338	3.15603	0.947641	3.33041	0.000867195	0.0020289	13.1517	10.3578	15.5143	40.5153	38.6005	157.812	11.573	1.73377	2.64574
ENSG00000100678	SLC8A3	294.316	3.13624	1.01032	3.10422	0.00190783	0.00418986	569.635	1395.47	223.233	68.3695	158.997	90.9246	44.8454	81.4874	15.8745
ENSG00000280623	ENSG00000280623	3638.38	3.12755	0.42379	7.37994	1.58362e-13	1.29247e-12	4663.94	2209.03	5928.17	5497.41	6024.44	6648.99	1087.86	386.632	298.969
ENSG00000233597	ENSG00000233597	14.7537	3.12556	0.963032	3.24554	0.00117227	0.00267756	26.3035	27.3068	18.1	4.22034	6.43342	43.8946	0	5.20132	1.32287
ENSG00000081051	AFP	64939.8	3.12349	0.763943	4.08864	4.33905e-05	0.000126204	96685.9	78907.3	141286	14372.8	56811.7	164681	23188	3999.82	4525.54
ENSG00000282381	ENSG00000282381	80.1624	3.12214	0.444495	7.02402	2.15569e-12	1.54909e-11	94.5282	66.8547	106.876	188.227	145.211	80.4735	18.8061	13.8702	6.61436
ENSG00000167779	IGFBP6	2286.91	3.11438	0.315919	9.85817	6.31923e-23	1.2629e-21	2586.78	1899.24	2082.36	3949.39	4036.51	4903.66	412.289	316.414	395.539
ENSG00000156466	GDF6	93.9411	3.10182	0.825621	3.75696	0.000171992	0.000454143	334.548	304.142	52.5761	42.2034	42.2768	22.9924	23.146	13.0033	10.583
ENSG00000147257	GPC3	20643.8	3.09721	0.341122	9.07947	1.09108e-19	1.6499e-18	14577.9	18432.1	40195.7	34502.1	34152.3	33676.6	3988.35	2192.36	4077.09
ENSG00000065328	MCM10	1169.16	3.09718	0.209909	14.7549	2.86167e-49	2.95066e-47	1667.81	1494.34	1787.59	1719.37	1548.62	1722.34	273.412	184.647	124.35
ENSG00000260804	LINC01963	635.815	3.09609	0.409529	7.56013	4.02667e-14	3.49673e-13	780.885	838.037	1081.69	832.251	670.914	1205.01	76.6712	198.517	38.3633
ENSG00000179603	GRM8	221.356	3.09175	0.288357	10.722	8.02871e-27	2.20596e-25	389.62	342.748	393.028	262.505	254.58	237.24	52.0785	26.0066	34.3947
ENSG00000163629	PTPN13	6522.94	3.08595	0.19038	16.2094	4.32544e-59	6.87892e-57	7941.19	7285.27	11059.9	8957.25	9456.21	10738.5	1274.48	837.413	1156.19
ENSG00000182902	SLC25A18	138.674	3.08385	0.408563	7.54805	4.41807e-14	3.82424e-13	129.051	121.468	131.009	274.322	303.29	220.518	17.3595	31.2079	19.8431
ENSG00000261604	ENSG00000261604	13.3405	3.06583	0.699608	4.38222	1.17478e-05	3.71957e-05	23.0156	21.6571	20.6857	11.817	14.705	21.9473	1.44663	3.46755	1.32287
ENSG00000125430	HS3ST3B1	931.643	3.06171	0.215521	14.2061	8.39827e-46	7.26276e-44	1842.89	1537.66	1119.61	1041.58	1214.08	1154.85	166.362	154.306	153.453
ENSG00000111962	UST	110.071	3.05599	0.433855	7.04381	1.8706e-12	1.35903e-11	264.679	179.848	80.157	113.105	99.2585	197.526	20.2528	19.9384	15.8745
ENSG00000259985	ENSG00000259985	185.501	3.04173	0.229452	13.2565	4.13963e-40	2.74503e-38	235.909	249.528	305.976	255.753	269.285	260.233	31.8258	42.4775	18.5202
ENSG00000140798	ABCC12	11.6041	3.03716	0.86341	3.51763	0.000435416	0.00107485	23.8375	9.41615	5.17142	17.7254	13.7859	28.218	1.44663	0.866887	3.96862
ENSG00000279348	ENSG00000279348	371.257	3.03248	0.324298	9.3509	8.69038e-21	1.48258e-19	513.74	492.465	647.289	501.376	441.149	554.954	69.4381	97.0914	23.8117
ENSG00000234710	ENSG00000234710	9.5631	3.03155	1.13831	2.6632	0.00774023	0.0149607	17.2617	7.53292	0.861903	16.0373	12.8668	27.1729	0	4.33444	0
ENSG00000151835	SACS	2097.16	3.01592	0.202306	14.9077	2.9381e-50	3.22435e-48	2742.14	2047.07	3517.43	3294.4	3072.42	3105.02	325.491	451.648	318.812
ENSG00000230581	ENSG00000230581	8.20648	3.00566	1.06361	2.82591	0.00471462	0.00955553	14.7957	16.9491	3.44761	5.06441	4.5953	25.0827	0	2.60066	1.32287
ENSG00000273706	LHX1	479.909	3.00009	1.2232	2.45267	0.0141802	0.0259412	556.483	1239.17	1075.66	334.251	822.559	37.624	5.78651	238.394	9.2601
ENSG00000233429	HOTAIRM1	809.628	2.9984	0.319388	9.38794	6.11852e-21	1.05533e-19	874.591	590.393	1086.86	1435.76	1228.78	1640.82	117.177	123.098	189.171
ENSG00000060982	BCAT1	5358.52	2.99423	0.467315	6.40731	1.48111e-10	8.8461e-10	6583.27	4435.95	6123.82	12633.2	12298.9	3303.59	1504.49	893.761	449.776
ENSG00000112280	COL9A1	1212.87	2.99122	0.240804	12.4218	1.99094e-35	9.9632e-34	2018.79	1935.96	1473.85	1642.56	1690.15	1504.96	311.025	136.101	202.399
ENSG00000250421	ENSG00000250421	18.5285	2.98972	1.00997	2.96022	0.00307418	0.00648349	5.75389	8.47453	4.30952	52.3322	34.0052	52.2555	0	4.33444	5.29149
ENSG00000234373	ENSG00000234373	45.1453	2.98208	0.790886	3.77056	0.000162881	0.000431849	23.8375	17.8907	77.5713	92.0034	87.3107	84.654	0	19.0715	3.96862
ENSG00000169860	P2RY1	344.759	2.97898	0.423214	7.03894	1.9371e-12	1.40299e-11	769.377	813.555	404.233	270.946	312.48	348.022	34.719	75.4192	74.0808
ENSG00000224846	ENSG00000224846	21.2933	2.97553	0.631441	4.71229	2.44944e-06	8.51701e-06	38.6333	33.8981	40.5094	17.7254	35.8433	13.5864	5.78651	4.33444	1.32287
ENSG00000099256	PRTFDC1	725.716	2.97386	0.345956	8.59607	8.2493e-18	1.04177e-16	592.651	649.714	1292.85	1406.22	1287.6	912.382	149.003	162.975	78.0494
ENSG00000174371	EXO1	637.235	2.97282	0.223062	13.3273	1.60544e-40	1.08373e-38	884.455	738.226	1033.42	882.051	877.702	972.998	169.255	91.0232	85.9867
ENSG00000174099	MSRB3	346.375	2.97241	0.342917	8.66801	4.39725e-18	5.67529e-17	443.049	574.385	483.528	473.522	486.183	469.255	105.604	60.6821	21.166
ENSG00000189057	FAM111B	641.614	2.96192	0.386439	7.66463	1.79347e-14	1.61112e-13	930.486	685.496	1061.86	939.448	742.6	1066.01	192.401	120.497	35.7175
ENSG00000092853	CLSPN	1324.35	2.95954	0.208606	14.1872	1.09907e-45	9.46106e-44	1830.56	1822.97	1961.69	1877.21	1737.02	1968.99	329.831	242.728	148.162
ENSG00000268438	ENSG00000268438	8.24049	2.95375	0.851887	3.46731	0.0005257	0.00127855	10.6858	13.1826	11.2047	6.75254	14.705	13.5864	1.44663	2.60066	0
ENSG00000248429	FAM198B-AS1	57.8962	2.9525	0.470124	6.28027	3.37996e-10	1.93733e-09	66.5807	32.9565	74.9856	115.637	98.3394	101.376	11.573	13.0033	6.61436
ENSG00000243388	ENSG00000243388	8.8997	2.95099	1.04031	2.83664	0.0045591	0.0092774	10.6858	15.0658	6.03332	5.06441	3.67624	34.4887	2.89325	0.866887	1.32287
ENSG00000143248	RGS5	507.28	2.94776	0.801278	3.67882	0.000234311	0.000605326	874.591	1893.59	624.88	108.885	227.927	558.089	85.351	130.033	62.175
ENSG00000087842	PIR	326.099	2.94472	0.474684	6.20354	5.52086e-10	3.08163e-09	236.731	229.754	559.375	492.936	488.021	748.299	40.5055	29.4742	109.798
ENSG00000186417	GLDN	27.6031	2.93963	0.554394	5.30242	1.14275e-07	4.71939e-07	38.6333	16.9491	35.338	34.6068	46.8721	60.6164	5.78651	4.33444	5.29149
ENSG00000248161	ENSG00000248161	8.51413	2.93219	0.838503	3.49693	0.00047065	0.00115469	11.5078	8.47453	8.61903	10.9729	17.4621	14.6315	1.44663	0.866887	2.64574
ENSG00000123685	BATF3	59.2296	2.91343	0.739122	3.94175	8.08899e-05	0.000225186	41.9212	16.9491	32.7523	111.417	70.7676	225.744	11.573	6.06821	15.8745
ENSG00000169247	SH3TC2	103.661	2.91301	0.413205	7.04978	1.79199e-12	1.30545e-11	78.0885	178.907	180.138	141.803	129.587	165.127	36.1657	13.8702	9.2601
ENSG00000096060	FKBP5	1002.33	2.90027	0.169005	17.1608	5.2171e-66	1.11255e-63	1353.81	1199.62	1555.74	1333.63	1359.29	1656.5	172.149	231.459	158.745
ENSG00000130300	PLVAP	238.183	2.89527	1.27851	2.26456	0.0235398	0.0410584	499.766	1212.8	143.076	16.8814	98.3394	37.624	20.2528	10.4026	104.507
ENSG00000197576	HOXA4	593.868	2.887	0.340092	8.48886	2.08674e-17	2.52318e-16	812.942	1155.36	816.222	509.817	488.94	1222.78	92.5841	95.3576	150.807
ENSG00000120457	KCNJ5	174.939	2.87449	0.736061	3.90524	9.41331e-05	0.000258828	652.655	441.617	88.776	70.9017	72.6057	147.361	15.9129	27.7404	56.8835
ENSG00000281398	ENSG00000281398	84.7831	2.87233	0.38863	7.39091	1.45823e-13	1.19603e-12	72.3346	78.154	153.419	150.244	136.94	124.368	14.4663	22.5391	10.583
ENSG00000151388	ADAMTS12	2104.44	2.87051	0.304609	9.42358	4.35965e-21	7.63182e-20	3538.64	2933.13	2315.07	2403.06	2634.03	3902.44	640.855	337.219	235.471
ENSG00000231703	ENSG00000231703	7.58639	2.87034	1.00871	2.84556	0.00443327	0.00904254	3.28794	4.70807	12.0666	21.1017	14.705	8.36089	1.44663	2.60066	0
ENSG00000128578	STRIP2	345.834	2.86793	0.238528	12.0234	2.67651e-33	1.17353e-31	452.091	398.303	544.723	594.224	500.888	423.27	83.9043	75.4192	39.6862
ENSG00000230090	ENSG00000230090	10.0204	2.86356	0.751241	3.81177	0.000137976	0.000369787	13.1517	17.8907	11.2047	16.0373	16.5431	9.406	2.89325	1.73377	1.32287
ENSG00000198353	HOXC4	848.875	2.86103	0.343137	8.33786	7.56465e-17	8.64545e-16	964.187	793.781	1203.22	1628.21	1657.98	900.885	88.2442	158.64	244.731
ENSG00000173261	PLAC8L1	20.3938	2.85514	0.641851	4.4483	8.65528e-06	2.79369e-05	23.8375	17.8907	31.0285	48.1119	34.0052	17.7669	0	6.9351	3.96862
ENSG00000165300	SLITRK5	64.3923	2.85382	1.40575	2.0301	0.042346	0.0692278	4.9319	1.88323	102.566	243.936	185.65	3.13533	13.0196	16.4709	7.93723
ENSG00000116711	PLA2G4A	206.947	2.85047	0.349797	8.14892	3.67194e-16	3.94434e-15	374.003	210.922	315.457	218.614	293.18	329.21	63.6516	41.6106	15.8745
ENSG00000247809	NR2F2-AS1	75.5491	2.84931	0.34187	8.33447	7.78483e-17	8.88626e-16	84.6644	102.636	119.805	116.481	138.778	73.1577	11.573	13.0033	19.8431
ENSG00000171320	ESCO2	603.959	2.84014	0.330827	8.58495	9.08767e-18	1.14226e-16	908.292	837.096	1048.94	796.8	783.039	706.495	180.828	129.166	44.9776
ENSG00000084710	EFR3B	2998.88	2.83905	0.33156	8.56272	1.1024e-17	1.37642e-16	4311.31	4183.6	4250.04	4316.56	4696.4	3468.72	925.841	605.954	231.503
ENSG00000276043	UHRF1	3221.93	2.83845	0.316162	8.97781	2.76197e-19	4.0117e-18	4187.19	4638.4	4139.72	5229	4553.02	4354.98	972.133	659.701	263.252
ENSG00000275322	ENSG00000275322	23.6515	2.83764	0.48711	5.82548	5.69501e-09	2.78169e-08	25.4815	31.0733	37.9237	32.9186	35.8433	35.5338	5.78651	4.33444	3.96862
ENSG00000151364	KCTD14	111.242	2.83743	0.360154	7.87839	3.31637e-15	3.22461e-14	144.669	95.1031	196.514	132.519	156.24	209.022	34.719	13.8702	18.5202
ENSG00000139618	BRCA2	1008.03	2.8337	0.220398	12.8572	7.83987e-38	4.54083e-36	1579.85	1280.6	1628.13	1532.83	1264.63	1190.38	271.966	191.582	132.287
ENSG00000279667	ENSG00000279667	6.17952	2.83168	1.03487	2.73628	0.00621382	0.0122772	12.3298	11.2994	7.75713	3.37627	6.43342	10.4511	0	0	3.96862
ENSG00000084628	NKAIN1	439.478	2.83077	0.209923	13.4848	1.92132e-41	1.38143e-39	580.321	457.625	747.27	646.556	686.538	578.991	88.2442	102.293	67.4665
ENSG00000266709	MGC12916	166.267	2.83	0.284031	9.9637	2.19728e-23	4.54622e-22	230.156	172.316	233.576	198.356	292.261	272.774	17.3595	37.2762	42.3319
ENSG00000198074	AKR1B10	7.64295	2.82715	1.13541	2.48998	0.0127749	0.0236005	5.75389	2.82484	10.3428	9.28475	2.75718	33.4435	0	1.73377	2.64574
ENSG00000276672	ENSG00000276672	86.3304	2.8269	0.30174	9.36866	7.34621e-21	1.26014e-19	97.8161	98.8696	123.252	136.739	117.64	152.586	17.3595	20.8053	11.9058
ENSG00000240694	PNMA2	667.817	2.82644	0.466808	6.05482	1.40573e-09	7.46463e-09	1495.19	1352.16	580.061	455.797	490.778	1240.55	72.3313	111.828	211.66
ENSG00000186074	CD300LF	29.2762	2.82434	0.773429	3.65171	0.000260497	0.000667942	18.0836	20.7155	62.057	54.8644	68.9295	20.9022	14.4663	3.46755	0
ENSG00000261762	ENSG00000261762	37.1976	2.81587	0.392427	7.17553	7.20277e-13	5.48345e-12	50.963	59.3217	54.2999	46.4237	50.5483	50.1653	13.0196	6.06821	3.96862
ENSG00000236993	ENSG00000236993	11.4373	2.81358	0.752643	3.73827	0.000185293	0.00048646	13.9737	12.241	8.61903	22.7898	14.705	24.0375	0	2.60066	3.96862
ENSG00000078579	FGF20	11.3358	2.81045	1.06485	2.6393	0.00830774	0.0159426	35.3453	28.2484	11.2047	5.06441	4.5953	11.4962	0	6.06821	0
ENSG00000143942	CHAC2	110.398	2.80916	0.326153	8.61303	7.11568e-18	8.99817e-17	133.983	152.542	200.823	167.125	106.611	168.263	20.2528	32.0748	11.9058
ENSG00000135547	HEY2	200.659	2.80912	0.483375	5.81147	6.19261e-09	3.01219e-08	514.562	475.516	183.585	119.014	225.17	167.218	47.7387	29.4742	43.6548
ENSG00000232906	ENSG00000232906	30.8235	2.80256	0.533647	5.25171	1.50693e-07	6.10648e-07	28.7694	20.7155	55.1618	64.9932	44.1149	44.9398	8.67976	6.06821	3.96862
ENSG00000256663	ENSG00000256663	109.091	2.79927	0.715398	3.91289	9.11981e-05	0.000251384	260.569	258.944	53.438	69.2136	43.1958	229.924	47.7387	9.53576	9.2601
ENSG00000088756	ARHGAP28	2184.37	2.78949	0.192779	14.4699	1.87818e-47	1.7801e-45	3243.55	2557.43	3505.36	3199.86	3437.28	2387.03	561.291	366.693	400.83
ENSG00000153976	HS3ST3A1	578.881	2.7882	0.376608	7.40344	1.32699e-13	1.09365e-12	977.339	1493.4	638.67	444.824	609.337	696.044	96.924	162.108	91.2782
ENSG00000134595	SOX3	206.082	2.78363	1.3773	2.02108	0.0432719	0.0705753	844.178	615.816	43.0952	1.68814	17.4621	206.932	43.3988	42.4775	39.6862
ENSG00000162733	DDR2	57.0902	2.78088	0.452239	6.14915	7.79014e-10	4.26582e-09	63.2928	58.3801	45.6809	87.7831	90.0679	133.774	7.23313	10.4026	17.1973
ENSG00000228818	ENSG00000228818	7.52238	2.77736	0.95747	2.90073	0.00372294	0.00771814	12.3298	13.1826	3.44761	5.06441	8.27154	20.9022	1.44663	1.73377	1.32287
ENSG00000164056	SPRY1	3033.69	2.77215	0.438113	6.32747	2.4922e-10	1.45064e-09	5234.39	6981.13	4632.73	2892.62	4187.24	1513.32	795.644	769.796	296.323
ENSG00000259863	ENSG00000259863	59.1975	2.76825	0.577998	4.78937	1.67305e-06	5.94855e-06	122.476	72.5043	40.5094	68.3695	55.1436	136.909	4.33988	6.06821	26.4574
ENSG00000234206	ENSG00000234206	7.23783	2.75856	0.842573	3.27397	0.00106048	0.00244244	11.5078	12.241	8.61903	10.1288	9.1906	9.406	1.44663	2.60066	0
ENSG00000259129	LINC00648	102.04	2.75438	1.33322	2.06596	0.0388323	0.0641824	11.5078	17.8907	31.8904	365.481	227.008	201.706	4.33988	57.2146	1.32287
ENSG00000130038	CRACR2A	111.425	2.75428	0.41091	6.70288	2.04349e-11	1.33061e-10	125.764	92.2783	110.324	205.953	188.407	210.067	39.0589	19.0715	11.9058
ENSG00000059377	TBXAS1	259.474	2.75327	0.318618	8.64129	5.55814e-18	7.08588e-17	457.023	501.881	294.771	292.047	338.214	292.631	41.9522	82.3543	34.3947
ENSG00000267150	ENSG00000267150	8.46367	2.75189	0.854737	3.21957	0.00128381	0.00291142	13.1517	7.53292	17.2381	15.1932	8.27154	10.4511	0	4.33444	0
ENSG00000232949	ENSG00000232949	7.06409	2.7464	0.978902	2.8056	0.00502236	0.0101235	13.9737	6.5913	10.3428	3.37627	6.43342	18.812	1.44663	2.60066	0
ENSG00000174721	FGFBP3	406.518	2.74557	0.152316	18.0255	1.22985e-72	3.11885e-70	535.934	565.911	611.089	506.441	545.003	638.563	92.5841	77.153	85.9867
ENSG00000234222	LIX1L-AS1	6.65627	2.7381	0.98257	2.78667	0.0053253	0.0106711	16.4397	7.53292	12.0666	5.06441	10.1097	5.22555	0	3.46755	0
ENSG00000261227	ENSG00000261227	9.24494	2.73652	0.777928	3.5177	0.000435308	0.00107472	6.57587	16.9491	16.3762	11.817	11.0287	14.6315	1.44663	1.73377	2.64574
ENSG00000246100	ENSG00000246100	17.9043	2.73236	0.576507	4.73951	2.14238e-06	7.48956e-06	32.0574	23.5404	21.5476	16.0373	23.8956	33.4435	1.44663	5.20132	3.96862
ENSG00000280202	ENSG00000280202	19.9844	2.73148	0.637547	4.28436	1.83263e-05	5.65927e-05	26.3035	11.2994	18.1	31.2305	37.6815	42.8495	1.44663	4.33444	6.61436
ENSG00000118137	APOA1	6979.17	2.72705	0.413532	6.59452	4.26641e-11	2.6786e-10	4787.24	4289.06	8887.08	12773.3	10572.9	17091.7	1929.8	1084.48	1396.95
ENSG00000260196	ENSG00000260196	66.4609	2.72632	0.437677	6.22907	4.69214e-10	2.63947e-09	56.7169	61.205	114.633	132.519	109.368	82.5637	15.9129	19.9384	5.29149
ENSG00000251556	ENSG00000251556	6.85563	2.71732	0.93268	2.91346	0.00357452	0.00743428	12.3298	6.5913	10.3428	14.3492	11.0287	3.13533	0	2.60066	1.32287
ENSG00000101441	CST4	26.185	2.71496	0.79709	3.40609	0.000659007	0.0015732	11.5078	23.5404	18.9619	25.322	37.6815	101.376	11.573	1.73377	3.96862
ENSG00000164687	FABP5	718.631	2.7143	0.306084	8.86783	7.45841e-19	1.04764e-17	994.601	790.957	1166.15	898.932	956.741	1202.92	208.314	182.913	66.1436
ENSG00000164318	EGFLAM	36.4307	2.70169	0.694224	3.89167	9.95549e-05	0.000272385	52.607	62.1466	18.9619	37.139	23.8956	109.737	1.44663	6.06821	15.8745
ENSG00000091513	TF	2928.11	2.69603	1.3389	2.01362	0.0440495	0.0717439	9329.52	11254.2	459.394	521.634	914.465	1985.71	1764.88	42.4775	80.6952
ENSG00000145703	IQGAP2	2613.95	2.69568	0.315243	8.5511	1.21926e-17	1.51227e-16	3096.41	2751.4	3454.51	4644.91	3937.25	3952.61	898.355	286.073	504.014
ENSG00000152049	KCNE4	46.4899	2.69375	0.814137	3.30872	0.000937242	0.00217986	101.926	164.783	34.4761	16.8814	20.2193	50.1653	1.44663	8.66887	19.8431
ENSG00000184486	POU3F2	510.247	2.69128	0.393692	6.83601	8.14271e-12	5.55255e-11	812.942	677.963	717.103	784.983	858.402	410.728	172.149	122.231	35.7175
ENSG00000258986	TMEM179	197.413	2.69109	0.648502	4.1497	3.32904e-05	9.85686e-05	38.6333	78.154	311.147	438.071	353.838	429.54	24.5926	51.1464	51.592
ENSG00000175065	DSG4	16.5132	2.68821	0.680328	3.95134	7.7714e-05	0.000217086	29.5914	35.7814	26.719	11.817	22.0574	11.4962	7.23313	2.60066	1.32287
ENSG00000244485	ENSG00000244485	12.0118	2.68089	0.933579	2.87162	0.00408373	0.00839354	9.86381	22.5988	9.48093	4.22034	7.35248	47.03	1.44663	3.46755	2.64574
ENSG00000272979	ENSG00000272979	16.0384	2.6768	0.610001	4.3882	1.14295e-05	3.62713e-05	18.0836	21.6571	32.7523	22.7898	24.8146	13.5864	1.44663	2.60066	6.61436
ENSG00000154146	NRGN	121.231	2.6725	0.421611	6.33879	2.31578e-10	1.35355e-09	126.586	87.5702	218.061	204.264	240.794	133.774	43.3988	23.406	13.2287
ENSG00000156113	KCNMA1	196.445	2.67048	0.500584	5.33472	9.5692e-08	3.99057e-07	312.354	381.354	181.862	115.637	126.83	521.51	26.0393	44.2113	58.2064
ENSG00000260423	LINC02367	52.6482	2.66548	0.64788	4.11416	3.88586e-05	0.000113854	32.0574	29.1901	69.8142	155.308	113.963	39.7142	7.23313	19.9384	6.61436
ENSG00000279347	ENSG00000279347	27.8565	2.66509	0.529336	5.03478	4.78398e-07	1.82844e-06	22.1936	30.1317	47.4047	63.3051	34.9243	34.4887	8.67976	6.9351	2.64574
ENSG00000241634	ENSG00000241634	63.184	2.65832	0.307413	8.64738	5.26945e-18	6.73156e-17	87.9523	97.928	89.6379	81.8746	86.3916	82.5637	23.146	13.8702	5.29149
ENSG00000239482	LOC105374042	28.5188	2.65809	0.526917	5.04461	4.54452e-07	1.74152e-06	61.6488	39.5478	46.5428	36.2949	21.1384	33.4435	1.44663	8.66887	7.93723
ENSG00000231066	ENSG00000231066	7.1671	2.65487	0.896651	2.96087	0.00306768	0.00647269	9.04182	3.76646	16.3762	10.9729	11.9478	7.31577	2.89325	0.866887	1.32287
ENSG00000169946	ZFPM2	591.61	2.65397	0.236404	11.2264	3.02543e-29	1.01748e-27	648.545	570.619	926.546	996	828.073	962.547	108.497	119.63	164.036
ENSG00000044459	CNTLN	640.966	2.65101	0.310827	8.52887	1.47785e-17	1.81264e-16	900.895	766.475	1079.1	939.448	922.736	734.713	205.421	160.374	59.5292
ENSG00000005020	SKAP2	3691.37	2.64951	0.171987	15.4053	1.50873e-53	1.92605e-51	5203.16	3724.09	5128.32	5299.9	5007.96	6405.48	813.004	736.854	903.522
ENSG00000159433	STARD9	746.748	2.64816	0.268321	9.86938	5.65133e-23	1.13425e-21	1075.16	727.868	953.265	1198.58	1061.51	1211.28	101.264	240.995	150.807
ENSG00000101842	VSIG1	3234.92	2.64764	0.533536	4.96244	6.96131e-07	2.59765e-06	908.292	2220.33	5835.08	4362.99	4402.3	9233.55	959.113	594.685	597.938
ENSG00000102383	ZDHHC15	70.262	2.64621	0.761049	3.47706	0.00050695	0.00123631	132.339	127.118	63.7808	9.28475	27.5718	225.744	11.573	19.0715	15.8745
ENSG00000220685	ENSG00000220685	7.8277	2.6425	0.874476	3.02181	0.00251266	0.00539936	16.4397	6.5913	13.7904	12.661	8.27154	8.36089	0	4.33444	0
ENSG00000047648	ARHGAP6	527.625	2.6375	0.348239	7.57381	3.62421e-14	3.16481e-13	575.389	382.296	651.599	986.715	854.726	944.78	72.3313	107.494	173.296
ENSG00000135960	EDAR	168.213	2.63627	0.599238	4.39937	1.08563e-05	3.45715e-05	401.128	177.024	69.8142	141.803	157.159	453.578	34.719	13.8702	64.8207
ENSG00000104537	ANXA13	740.327	2.63606	0.904552	2.91421	0.00356586	0.00741765	211.25	290.017	1634.17	1465.3	1714.97	850.72	386.249	74.5523	35.7175
ENSG00000271959	ENSG00000271959	13.6677	2.63586	0.660488	3.99078	6.58564e-05	0.000186236	18.0836	27.3068	18.9619	9.28475	25.7337	14.6315	2.89325	3.46755	2.64574
ENSG00000144476	ACKR3	543.601	2.62929	0.307774	8.54294	1.30847e-17	1.61651e-16	818.696	728.81	744.684	866.858	770.172	595.713	88.2442	70.2179	209.014
ENSG00000280987	MATR3	15.1385	2.62658	0.629552	4.17214	3.01751e-05	8.99262e-05	11.5078	14.1242	24.1333	30.3864	21.1384	25.0827	2.89325	4.33444	2.64574
ENSG00000182253	SYNM	175.737	2.62544	0.307766	8.53061	1.45573e-17	1.78784e-16	147.135	243.878	283.566	330.031	222.412	237.24	41.9522	50.2795	25.1346
ENSG00000170542	SERPINB9	3139.62	2.62328	0.174175	15.0612	2.91529e-51	3.39803e-49	3746.6	4164.76	5570.48	4108.08	4997.85	3546.06	734.886	628.493	759.329
ENSG00000171408	PDE7B	37.3126	2.62102	0.561901	4.66455	3.09294e-06	1.06129e-05	22.1936	42.3727	40.5094	81.8746	64.3342	60.6164	4.33988	15.604	3.96862
ENSG00000164129	NPY5R	122.388	2.62065	0.547287	4.78844	1.68085e-06	5.9729e-06	292.626	186.44	140.49	138.427	123.154	136.909	8.67976	11.2695	63.4979
ENSG00000047457	CP	1391.24	2.62007	1.38412	1.89296	0.0583637	0.0919145	3113.68	6672.28	1158.4	31.2305	369.462	234.105	768.159	122.231	51.592
ENSG00000118557	PMFBP1	178.374	2.61721	0.307166	8.52051	1.58852e-17	1.94329e-16	363.317	285.309	187.895	224.522	249.065	174.533	49.1853	45.0781	26.4574
ENSG00000131096	PYY	145.61	2.61672	0.67496	3.87686	0.000105814	0.000288453	169.329	568.735	172.381	48.1119	90.9869	161.992	54.9718	32.0748	11.9058
ENSG00000221340	ENSG00000221340	8.36723	2.61476	0.814074	3.21195	0.0013184	0.00298192	9.04182	6.5913	13.7904	14.3492	8.27154	17.7669	2.89325	2.60066	0
ENSG00000175785	PRIMA1	408.82	2.61173	0.463597	5.63363	1.7646e-08	8.08853e-08	485.793	247.645	486.975	868.546	722.381	588.397	99.8172	30.3411	149.485
ENSG00000036565	SLC18A1	65.4503	2.61088	0.635732	4.10689	4.01029e-05	0.000117278	168.507	136.534	65.5046	59.9288	74.4438	39.7142	1.44663	13.8702	29.1032
ENSG00000121211	MND1	219.542	2.60967	0.372371	7.00826	2.41294e-12	1.72566e-11	255.637	194.914	334.418	346.912	339.133	353.247	92.5841	28.6073	30.4261
ENSG00000267726	LINC02565	22.1255	2.60484	0.577306	4.51206	6.41999e-06	2.10404e-05	24.6595	28.2484	47.4047	20.2576	26.6527	36.5789	10.1264	5.20132	0
ENSG00000231887	PRH1	12.0028	2.60179	0.738387	3.52361	0.000425705	0.00105323	20.5496	15.0658	13.7904	21.9458	22.9765	5.22555	1.44663	1.73377	5.29149
ENSG00000245857	GS1-24F4.2	33.507	2.59951	0.445886	5.82998	5.5433e-09	2.71214e-08	42.7432	34.8398	55.1618	59.0848	49.6292	38.6691	5.78651	13.0033	2.64574
ENSG00000277161	PIGW	308.529	2.59603	0.307649	8.43826	3.22089e-17	3.82795e-16	382.223	365.347	535.242	384.051	357.514	541.367	88.2442	91.0232	31.7489
ENSG00000175556	LONRF3	202.4	2.5949	0.380897	6.81262	9.58394e-12	6.47852e-11	127.408	163.841	408.542	326.654	293.18	362.653	44.8454	44.2113	50.2691
ENSG00000275591	XKR5	257.544	2.59466	0.326849	7.93841	2.0479e-15	2.02588e-14	409.348	333.332	327.523	417.814	448.501	202.751	92.5841	47.6788	38.3633
ENSG00000218175	ENSG00000218175	34.2528	2.59241	0.653663	3.96597	7.30973e-05	0.000205074	28.7694	76.2708	25.8571	27.0102	24.8146	101.376	10.1264	3.46755	10.583
ENSG00000136492	BRIP1	962.198	2.59132	0.216592	11.9641	5.48071e-33	2.36984e-31	1261.75	994.345	1589.35	1466.15	1354.69	1329.38	287.879	222.79	153.453
ENSG00000148908	RGS10	57.4172	2.59039	0.527729	4.90855	9.17503e-07	3.37407e-06	130.695	57.4385	49.9904	92.0034	85.4726	61.6615	21.6994	16.4709	1.32287
ENSG00000164093	PITX2	1529.55	2.58571	0.461614	5.60146	2.12555e-08	9.63713e-08	1528.89	1267.41	2283.18	2733.94	2726.85	2165.47	727.653	149.972	182.556
ENSG00000184530	C6orf58	6.62882	2.58393	0.89288	2.89393	0.00380449	0.00787591	12.3298	3.76646	11.2047	10.9729	7.35248	9.406	2.89325	1.73377	0
ENSG00000092470	WDR76	540.533	2.58197	0.160272	16.11	2.17183e-58	3.31355e-56	741.43	663.839	831.736	788.359	715.948	746.209	160.576	116.163	100.538
ENSG00000146285	SCML4	23.2222	2.58094	0.556396	4.63867	3.50657e-06	1.19362e-05	53.429	41.4311	22.4095	32.0746	25.7337	17.7669	4.33988	5.20132	6.61436
ENSG00000165891	E2F7	1556.9	2.5738	0.310252	8.29583	1.07827e-16	1.21531e-15	2010.57	1760.82	2686.55	2355.79	2238.83	1875.97	387.696	533.136	162.713
ENSG00000102384	CENPI	647.866	2.57339	0.260405	9.88227	4.96955e-23	1.00603e-21	877.057	806.964	1048.07	884.583	898.841	861.171	240.14	121.364	92.601
ENSG00000091622	PITPNM3	1632.69	2.56836	0.200506	12.8094	1.45212e-37	8.208e-36	2025.37	2193.96	2361.61	1973.43	1872.12	3128.02	338.511	458.583	342.624
ENSG00000134962	KLB	169.935	2.56542	0.336609	7.62135	2.5104e-14	2.22638e-13	394.552	230.696	204.271	242.247	184.731	152.586	52.0785	31.2079	37.0404
ENSG00000007968	E2F2	528.011	2.56493	0.197747	12.9708	1.79252e-38	1.09216e-36	646.079	686.437	708.484	836.471	743.519	760.841	159.129	131.767	79.3723
ENSG00000165349	SLC7A3	250.959	2.56072	0.474298	5.39897	6.7025e-08	2.85149e-07	423.322	152.542	196.514	537.671	563.384	207.977	91.1375	45.0781	41.009
ENSG00000164045	CDC25A	1863.68	2.55675	0.174662	14.6383	1.60025e-48	1.57227e-46	2558.01	2711.85	2661.56	2488.31	2249.86	2788.36	568.524	426.509	320.135
ENSG00000250654	LOC100240735	314.786	2.55649	0.256388	9.97117	2.03806e-23	4.24015e-22	340.301	353.106	574.889	391.647	481.587	472.39	56.4184	100.559	62.175
ENSG00000133863	TEX15	87.1923	2.54332	0.698194	3.64272	0.000269776	0.000690481	40.2772	23.5404	168.071	242.247	147.969	101.376	17.3595	37.2762	6.61436
ENSG00000163364	ENSG00000163364	8.66209	2.54328	1.05811	2.40361	0.0162342	0.0293159	23.0156	24.482	11.2047	1.68814	4.5953	7.31577	0	4.33444	1.32287
ENSG00000236289	GACAT3	7.67096	2.5411	0.833371	3.04918	0.00229466	0.00496387	7.39786	11.2994	12.0666	14.3492	13.7859	5.22555	1.44663	3.46755	0
ENSG00000093009	CDC45	679.947	2.54063	0.257748	9.85702	6.39162e-23	1.27601e-21	867.193	940.673	873.108	995.156	958.579	999.126	248.82	148.238	88.6324
ENSG00000138741	TRPC3	39.0865	2.53938	0.523817	4.84784	1.24812e-06	4.51469e-06	60.8268	26.3652	47.4047	70.0576	49.6292	68.9773	4.33988	4.33444	19.8431
ENSG00000037280	FLT4	324.901	2.53743	0.35696	7.10844	1.17358e-12	8.74642e-12	317.286	275.893	432.675	674.41	533.055	457.758	63.6516	47.6788	121.704
ENSG00000136982	DSCC1	412.643	2.53603	0.257988	9.83002	8.36024e-23	1.6532e-21	572.101	522.596	658.494	582.407	543.164	538.232	156.236	82.3543	58.2064
ENSG00000109674	NEIL3	406.82	2.5302	0.274903	9.20399	3.44902e-20	5.532e-19	540.044	451.975	627.465	625.454	644.261	479.706	144.663	96.2245	51.592
ENSG00000132464	ENAM	12.8084	2.52521	0.730911	3.45487	0.000550553	0.00133467	21.3716	27.3068	17.2381	7.59661	22.0574	10.4511	5.78651	3.46755	0
ENSG00000128254	C22orf24	36.4933	2.5242	0.431732	5.84668	5.01473e-09	2.46934e-08	28.7694	45.1975	69.8142	59.0848	50.5483	49.1202	5.78651	9.53576	10.583
ENSG00000113594	LIFR	3384.04	2.52378	0.291063	8.6709	4.28706e-18	5.54834e-17	4472.42	3247.63	4947.32	3575.47	3679	8097.52	948.987	696.977	791.077
ENSG00000279148	ENSG00000279148	6.58751	2.52274	0.859756	2.93425	0.0033435	0.00699176	4.9319	8.47453	11.2047	9.28475	11.9478	8.36089	2.89325	0.866887	1.32287
ENSG00000259275	ENSG00000259275	12.6391	2.52197	0.648311	3.89006	0.000100221	0.000274042	11.5078	15.0658	24.1333	17.7254	23.8956	12.5413	1.44663	3.46755	3.96862
ENSG00000168676	KCTD19	44.6331	2.51966	0.590974	4.26357	2.01186e-05	6.16703e-05	50.963	23.5404	43.9571	98.7559	114.882	36.5789	15.9129	5.20132	11.9058
ENSG00000181938	GINS3	435.148	2.51937	0.313838	8.02762	9.93809e-16	1.01413e-14	443.871	526.363	644.704	611.949	483.425	891.479	151.896	105.76	56.8835
ENSG00000227470	ENSG00000227470	23.0136	2.51815	0.47305	5.32322	1.01947e-07	4.23637e-07	36.1673	30.1317	32.7523	27.0102	30.329	35.5338	4.33988	9.53576	1.32287
ENSG00000070193	FGF10	133.113	2.51599	0.546862	4.60077	4.20931e-06	1.41411e-05	164.397	66.8547	200.823	194.98	272.961	200.661	26.0393	7.80199	63.4979
ENSG00000165490	DDIAS	394.944	2.5148	0.271203	9.27276	1.8139e-20	3.00173e-19	541.687	510.355	637.808	496.312	489.859	591.533	146.109	91.8901	48.9463
ENSG00000237978	ENSG00000237978	13.6462	2.51473	0.778472	3.23034	0.00123645	0.00281046	18.0836	11.2994	43.9571	15.1932	10.1097	14.6315	4.33988	5.20132	0
ENSG00000064300	NGFR	76.8821	2.50972	0.741513	3.38459	0.000712844	0.00169268	118.366	73.446	29.3047	48.1119	34.9243	332.345	8.67976	24.2728	22.4888
ENSG00000270926	ENSG00000270926	20.1879	2.50611	0.877082	2.85733	0.00427227	0.00874015	7.39786	7.53292	17.2381	73.4339	46.8721	14.6315	1.44663	5.20132	7.93723
ENSG00000254027	ENSG00000254027	14.5388	2.50489	0.582627	4.29931	1.71331e-05	5.31703e-05	18.9056	16.9491	16.3762	22.7898	24.8146	19.8571	7.23313	2.60066	1.32287
ENSG00000276272	ENSG00000276272	8.03457	2.50341	0.839534	2.9819	0.00286463	0.0060798	9.86381	3.76646	16.3762	12.661	11.0287	12.5413	4.33988	1.73377	0
ENSG00000249388	ENSG00000249388	43.2937	2.49863	0.501382	4.98349	6.24486e-07	2.34523e-06	63.2928	28.2484	36.1999	84.4068	70.7676	74.2029	10.1264	5.20132	17.1973
ENSG00000240399	ENSG00000240399	9.77442	2.49858	0.762029	3.27884	0.00104233	0.00240388	6.57587	12.241	13.7904	16.0373	11.9478	19.8571	5.78651	1.73377	0
ENSG00000127528	KLF2	54.8081	2.49569	0.461565	5.40702	6.40813e-08	2.73369e-07	61.6488	108.286	61.1951	102.976	83.6344	36.5789	5.78651	19.9384	13.2287
ENSG00000078295	ADCY2	647.932	2.48867	0.810814	3.06935	0.00214525	0.00466312	636.216	489.64	742.96	699.732	698.486	2087.09	33.2724	53.747	390.247
ENSG00000254838	GVINP1	10.075	2.48707	0.772702	3.21866	0.00128789	0.00291891	8.21984	8.47453	22.4095	16.8814	15.624	12.5413	0	5.20132	1.32287
ENSG00000138823	MTTP	6412.3	2.48503	0.516176	4.81431	1.47706e-06	5.28878e-06	3602.76	2555.54	12051.1	12858.5	12166.5	9743.57	2534.49	815.741	1382.4
ENSG00000073111	MCM2	6624.06	2.48149	0.273774	9.06401	1.25742e-19	1.88322e-18	8200.11	8752.31	9143.93	9991.23	9440.58	9187.57	2618.39	1347.14	935.27
ENSG00000084453	SLCO1A2	60.9582	2.47016	0.400603	6.16611	6.999e-10	3.85623e-09	69.0467	53.672	81.8808	102.976	129.587	65.842	10.1264	13.0033	22.4888
ENSG00000166147	FBN1	2637.89	2.46993	0.229489	10.7627	5.16117e-27	1.44129e-25	3810.72	3214.67	3097.68	3812.65	3383.06	4456.35	888.229	662.302	415.382
ENSG00000122483	CCDC18	468.076	2.46808	0.281836	8.75714	2.0026e-18	2.69011e-17	608.268	511.297	822.256	687.915	679.185	554.954	156.236	134.368	58.2064
ENSG00000278937	ENSG00000278937	7.72284	2.46625	0.824633	2.99072	0.00278316	0.00591828	20.5496	9.41615	6.03332	10.1288	9.1906	8.36089	1.44663	1.73377	2.64574
ENSG00000259969	ENSG00000259969	93.2634	2.46432	0.313142	7.86966	3.55602e-15	3.4487e-14	156.999	80.0373	139.628	136.739	129.587	128.549	15.9129	32.0748	19.8431
ENSG00000146250	PRSS35	755.242	2.4637	0.290421	8.48321	2.19073e-17	2.64381e-16	554.839	774.949	1356.64	1404.53	1124.93	1015.85	206.868	173.377	185.202
ENSG00000259790	ENSG00000259790	5.89113	2.45935	0.975466	2.5212	0.0116955	0.0217649	9.04182	10.3578	6.89522	2.5322	5.51436	14.6315	1.44663	2.60066	0
ENSG00000120054	CPN1	219.435	2.45846	0.364287	6.74869	1.49186e-11	9.8752e-11	202.208	196.798	286.152	422.878	371.3	329.21	91.1375	35.5424	39.6862
ENSG00000173706	HEG1	4580.56	2.45815	0.307544	7.99283	1.31881e-15	1.32986e-14	5176.86	6936.88	6641.83	4674.45	4950.98	9403.91	1766.33	819.208	854.575
ENSG00000143184	XCL1	11.3595	2.4549	1.49466	1.64245	0.100498	0.148324	0	0.941615	15.5143	39.6712	37.6815	0	1.44663	4.33444	2.64574
ENSG00000198157	HMGN5	688.03	2.45361	0.319726	7.6741	1.66581e-14	1.49931e-13	1075.98	788.132	979.122	989.248	927.331	913.427	284.985	158.64	75.4037
ENSG00000219392	ENSG00000219392	4.99961	2.44712	1.20076	2.03796	0.0415535	0.0680864	4.9319	0	8.61903	10.9729	10.1097	6.27066	1.44663	0	2.64574
ENSG00000196090	PTPRT	1049.13	2.44645	0.882034	2.77364	0.00554324	0.0110594	4284.18	1796.6	470.599	335.095	303.29	1458.97	175.042	220.189	398.184
ENSG00000102098	SCML2	671.156	2.44622	0.227041	10.7743	4.55134e-27	1.2786e-25	843.356	717.511	1131.68	1088	1013.72	735.758	202.528	123.965	183.879
ENSG00000270558	ENSG00000270558	19.9789	2.44555	0.491212	4.9786	6.40462e-07	2.40046e-06	30.4134	21.6571	30.1666	29.5424	20.2193	32.3984	5.78651	4.33444	5.29149
ENSG00000102181	CD99L2	2871.28	2.44428	0.311096	7.85701	3.93404e-15	3.79569e-14	2828.45	2797.54	4910.26	5196.93	5200.04	2736.1	530.912	1014.26	627.041
ENSG00000118432	CNR1	936.94	2.44347	0.353818	6.90601	4.98481e-12	3.47106e-11	936.24	830.504	1530.74	1567.43	1570.67	1289.67	118.623	387.499	201.077
ENSG00000136997	MYC	2493.63	2.43767	0.247521	9.84831	6.9706e-23	1.38864e-21	3319.17	2611.1	3504.5	4338.51	4049.38	2721.47	620.603	427.375	850.607
ENSG00000177669	MBOAT4	72.429	2.43513	0.437538	5.56553	2.6135e-08	1.17417e-07	77.2665	53.672	73.2618	162.061	104.773	125.413	11.573	14.7371	29.1032
ENSG00000127955	GNAI1	5038.29	2.43486	0.140937	17.2762	7.11339e-67	1.57047e-64	8643.16	7341.77	6685.78	6284.93	6503.27	6049.1	1271.58	1378.35	1186.62
ENSG00000226562	ENSG00000226562	71.2842	2.43069	0.688874	3.5285	0.000417919	0.00103588	36.1673	29.1901	114.633	137.583	136.021	134.819	5.78651	40.7437	6.61436
ENSG00000257557	ENSG00000257557	15.241	2.43018	0.563155	4.3153	1.59388e-05	4.96482e-05	17.2617	25.4236	26.719	20.2576	14.705	20.9022	5.78651	3.46755	2.64574
ENSG00000267920	ENSG00000267920	5.94769	2.42176	0.853825	2.83637	0.00456302	0.00928235	9.86381	9.41615	7.75713	9.28475	6.43342	6.27066	1.44663	1.73377	1.32287
ENSG00000141337	ARSG	373.182	2.41821	0.204311	11.8359	2.54504e-32	1.03377e-30	604.98	556.494	427.504	556.241	519.269	407.593	108.497	106.627	71.4351
ENSG00000197299	BLM	855.492	2.4171	0.232547	10.394	2.63977e-25	6.38376e-24	1116.25	1018.83	1321.3	1276.23	1138.72	1167.39	321.151	201.985	137.579
ENSG00000228952	ENSG00000228952	10.2552	2.41406	0.794029	3.04027	0.00236368	0.005102	7.39786	5.64969	9.48093	19.4136	16.5431	26.1278	2.89325	3.46755	1.32287
ENSG00000187122	SLIT1	952.538	2.41274	0.559955	4.30881	1.64136e-05	5.10723e-05	2133.87	706.211	535.242	2057.84	1756.32	646.923	128.75	124.832	482.848
ENSG00000196954	CASP4	26.4244	2.41154	0.581826	4.14479	3.40127e-05	0.000100485	26.3035	57.4385	31.8904	27.0102	22.9765	51.2104	14.4663	5.20132	1.32287
ENSG00000186871	ERCC6L	529.135	2.40831	0.311202	7.73873	1.00417e-14	9.24116e-14	716.77	618.641	891.208	733.495	667.237	724.262	214.101	136.968	59.5292
ENSG00000082293	COL19A1	247.639	2.40545	0.66524	3.61591	0.000299296	0.000760335	433.186	786.248	349.933	91.1593	206.788	168.263	133.09	19.0715	41.009
ENSG00000047597	XK	46.5053	2.40525	0.424265	5.66922	1.43451e-08	6.6371e-08	48.4971	32.9565	73.2618	94.5356	68.9295	64.7969	11.573	14.7371	9.2601
ENSG00000235121	ENSG00000235121	8.65295	2.4031	0.759013	3.16608	0.00154506	0.00344804	5.75389	11.2994	12.9285	11.817	11.0287	18.812	1.44663	3.46755	1.32287
ENSG00000131153	GINS2	974.641	2.40198	0.258299	9.29922	1.41478e-20	2.3684e-19	1133.52	1037.66	1454.89	1648.46	1381.35	1356.55	367.443	235.793	156.099
ENSG00000226468	ENSG00000226468	6.44331	2.39946	0.99785	2.40463	0.0161887	0.0292421	11.5078	12.241	4.30952	2.5322	7.35248	14.6315	1.44663	0	3.96862
ENSG00000122952	ZWINT	2591.16	2.39598	0.249736	9.59405	8.46918e-22	1.56122e-20	3232.86	3306.01	3839.78	3686.04	3327.92	3903.49	995.279	641.497	387.601
ENSG00000254244	ENSG00000254244	6.20364	2.39474	0.925509	2.58748	0.00966807	0.0182968	8.21984	10.3578	7.75713	5.06441	4.5953	14.6315	4.33988	0.866887	0
ENSG00000189045	ANKDD1B	108.556	2.39347	0.369966	6.46943	9.83725e-11	5.97237e-10	107.68	73.446	155.143	232.119	156.24	167.218	31.8258	26.8735	26.4574
ENSG00000226031	FGF13-AS1	12.9119	2.39256	0.657634	3.63813	0.00027463	0.000702044	13.9737	10.3578	13.7904	26.1661	19.3003	22.9924	0	4.33444	5.29149
ENSG00000231952	ENSG00000231952	7.25513	2.39137	0.771905	3.09801	0.00194823	0.00427358	7.39786	10.3578	11.2047	8.44068	11.0287	11.4962	1.44663	2.60066	1.32287
ENSG00000090376	IRAK3	7.72038	2.39069	0.878555	2.72116	0.0065053	0.0127965	13.1517	1.88323	7.75713	12.661	11.9478	15.6767	2.89325	0.866887	2.64574
ENSG00000169760	NLGN1	268.017	2.38936	0.58043	4.11654	3.84598e-05	0.000112771	670.739	764.591	200.823	96.2237	170.945	298.902	52.0785	77.153	80.6952
ENSG00000243083	LINC00870	8.09827	2.38679	0.89047	2.68037	0.00735404	0.0142834	4.10992	8.47453	12.0666	16.8814	19.3003	6.27066	1.44663	4.33444	0
ENSG00000170477	KRT4	54.8066	2.38212	0.882176	2.70028	0.0069281	0.0135529	12.3298	27.3068	53.438	49.8	22.0574	285.315	5.78651	14.7371	22.4888
ENSG00000204872	NAT8B	30.862	2.37908	0.731519	3.25224	0.00114498	0.00262032	30.4134	10.3578	24.1333	54.8644	49.6292	83.6089	17.3595	6.06821	1.32287
ENSG00000135069	PSAT1	3449.89	2.37515	0.177025	13.417	4.80846e-41	3.367e-39	5275.49	3584.73	4341.41	5065.25	5893.01	4159.54	992.386	924.969	812.243
ENSG00000172985	SH3RF3	396.508	2.37505	0.537902	4.41539	1.00826e-05	3.2272e-05	734.854	537.662	230.128	493.78	375.895	882.073	39.0589	52.8801	222.242
ENSG00000156103	MMP16	1334.38	2.37378	0.389615	6.09262	1.11078e-09	5.95909e-09	2457.73	3172.3	1884.98	984.183	1346.42	1106.77	481.727	339.82	235.471
ENSG00000170074	FAM153A	33.8481	2.37368	1.08228	2.19322	0.0282913	0.0484234	89.5963	75.3292	36.1999	5.90848	26.6527	44.9398	0	26.0066	0
ENSG00000256356	ENSG00000256356	6.16104	2.37357	1.07889	2.20002	0.0278057	0.0476749	10.6858	15.0658	3.44761	1.68814	2.75718	16.7218	2.89325	0.866887	1.32287
ENSG00000224415	ENSG00000224415	10.0122	2.36982	0.90653	2.61416	0.0089446	0.0170169	10.6858	17.8907	6.89522	5.90848	6.43342	34.4887	4.33988	3.46755	0
ENSG00000111247	RAD51AP1	1061.35	2.36842	0.327161	7.23933	4.50897e-13	3.51101e-12	1073.51	921.841	1392.84	2251.97	1857.42	1210.24	403.609	243.595	197.108
ENSG00000165480	SKA3	717.454	2.36797	0.218763	10.8244	2.63887e-27	7.54894e-26	943.638	903.95	1129.09	950.42	923.655	1034.66	270.519	179.446	121.704
ENSG00000187824	TMEM220	102.181	2.36776	0.265549	8.91647	4.81409e-19	6.85962e-18	112.612	146.892	175.828	158.685	135.102	109.737	27.4859	29.4742	23.8117
ENSG00000083720	OXCT1	592.406	2.36433	1.10855	2.13281	0.0329399	0.055375	972.407	844.629	1098.06	1020.48	888.731	35.5338	241.587	226.258	3.96862
ENSG00000188761	BCL2L15	5.71459	2.3635	0.910626	2.59547	0.00944615	0.0179111	7.39786	10.3578	10.3428	10.9729	3.67624	4.18044	1.44663	1.73377	1.32287
ENSG00000053747	LAMA3	345.24	2.35944	0.58056	4.06407	4.82234e-05	0.000139118	142.203	114.877	511.97	748.688	442.068	871.622	115.73	105.76	54.2378
ENSG00000181019	NQO1	2179.57	2.35899	0.391888	6.01954	1.74914e-09	9.1688e-09	1926.73	2099.8	4954.22	3234.47	3809.5	1849.85	718.973	739.455	283.095
ENSG00000198056	PRIM1	507.477	2.35712	0.215365	10.9448	7.04048e-28	2.10385e-26	715.126	472.691	733.48	767.258	734.329	736.803	176.488	123.965	107.153
ENSG00000094804	CDC6	1420.52	2.35688	0.304593	7.73782	1.01138e-14	9.29457e-14	1878.23	1753.29	2096.15	1950.64	1733.35	2234.45	635.069	307.745	195.785
ENSG00000132855	ANGPTL3	13.4161	2.351	0.711446	3.30453	0.000951343	0.00221034	14.7957	12.241	30.1666	10.1288	11.9478	30.3082	7.23313	2.60066	1.32287
ENSG00000253731	PCDHGA6	30.9264	2.34845	0.927328	2.53249	0.0113254	0.0211575	37.8113	18.8323	106.014	19.4136	66.1723	5.22555	14.4663	10.4026	0
ENSG00000170011	MYRIP	37.269	2.34728	1.10037	2.13318	0.0329102	0.05533	4.10992	2.82484	31.8904	54.8644	20.2193	191.255	8.67976	1.73377	19.8431
ENSG00000169136	ATF5	515.18	2.34629	0.235144	9.97808	1.90105e-23	3.98159e-22	564.703	708.094	765.37	686.227	606.58	891.479	167.809	160.374	85.9867
ENSG00000120800	UTP20	1616.82	2.34449	0.174248	13.4549	2.88197e-41	2.04087e-39	2081.26	2016	2844.28	2067.12	1959.44	2279.39	500.533	459.45	343.947
ENSG00000253284	ENSG00000253284	9.81114	2.34126	0.731811	3.19926	0.00137779	0.00310466	12.3298	11.2994	7.75713	21.1017	8.27154	19.8571	2.89325	3.46755	1.32287
ENSG00000163507	CIP2A	1404.82	2.34113	0.208677	11.2189	3.29352e-29	1.10368e-27	1949.75	1719.39	2298.7	1943.04	1919.92	1675.31	520.785	351.956	264.574
ENSG00000138379	MSTN	11.7169	2.34031	0.675513	3.4645	0.000531226	0.00129099	23.8375	17.8907	20.6857	10.9729	13.7859	8.36089	2.89325	1.73377	5.29149
ENSG00000123500	COL10A1	5.69	2.33899	0.89363	2.6174	0.00886015	0.0168784	3.28794	6.5913	8.61903	8.44068	8.27154	11.4962	1.44663	1.73377	1.32287
ENSG00000214960	CRPPA	91.0255	2.337	0.439957	5.31187	1.08506e-07	4.49697e-07	80.5544	92.2783	199.962	125.766	140.616	107.646	24.5926	39.8768	7.93723
ENSG00000184232	OAF	456.047	2.33409	0.293162	7.96176	1.69611e-15	1.69484e-14	572.101	395.478	449.052	703.953	639.666	972.998	149.003	105.76	116.413
ENSG00000112539	C6orf118	29.0316	2.3333	0.679277	3.43498	0.000592608	0.00142777	71.5126	85.687	19.8238	24.478	16.5431	19.8571	7.23313	9.53576	6.61436
ENSG00000153071	DAB2	3382.78	2.32864	0.379489	6.13624	8.44979e-10	4.60688e-09	5394.68	4257.04	5470.5	1764.95	3558.6	7242.62	1267.24	825.277	664.082
ENSG00000185352	HS6ST3	60.1343	2.32855	0.565817	4.11538	3.86549e-05	0.00011329	38.6333	27.3068	119.805	75.9661	87.3107	143.18	8.67976	13.8702	26.4574
ENSG00000239672	NME1	748.37	2.3264	0.199205	11.6784	1.64391e-31	6.40035e-30	901.717	905.834	1123.06	1085.47	914.465	1194.56	250.266	221.056	138.902
ENSG00000180210	F2	4074.71	2.31939	0.463645	5.00251	5.65897e-07	2.13717e-06	6607.93	5175.12	3490.71	5641.75	5791.92	6623.91	1747.52	232.326	1361.24
ENSG00000101412	E2F1	1830.13	2.3193	0.266393	8.70631	3.13919e-18	4.13113e-17	1864.26	1969.86	2720.17	3226.03	2817.84	2374.49	572.864	629.36	296.323
ENSG00000085840	ORC1	993.207	2.316	0.232161	9.97583	1.94473e-23	4.06402e-22	1340.66	1303.2	1396.28	1324.34	1307.82	1447.48	418.075	193.316	207.691
ENSG00000076641	PAG1	210.562	2.31548	0.384854	6.01652	1.78206e-09	9.33616e-09	383.045	227.871	261.157	287.827	196.679	364.744	98.3706	52.8801	22.4888
ENSG00000269416	LINC01224	637.063	2.30944	0.254396	9.07816	1.10429e-19	1.66584e-18	868.015	747.642	916.203	943.668	937.441	793.239	271.966	148.238	107.153
ENSG00000145604	SKP2	3173.71	2.30933	0.187388	12.3238	6.7464e-35	3.26296e-33	3731.81	3437.84	5230.03	4731	4255.25	4557.73	1103.78	767.195	748.746
ENSG00000196227	FAM217B	982.327	2.30814	0.180809	12.7656	2.55054e-37	1.42028e-35	1404.77	961.389	1429.9	1501.6	1415.35	1315.79	324.044	256.599	231.503
ENSG00000259408	ENSG00000259408	9.7896	2.30639	0.655939	3.51616	0.000437832	0.00108025	13.1517	11.2994	10.3428	16.8814	14.705	13.5864	2.89325	2.60066	2.64574
ENSG00000154839	SKA1	915.568	2.30505	0.253626	9.08836	1.0054e-19	1.52401e-18	1274.9	944.44	1258.38	1340.38	1133.2	1530.04	373.23	220.189	165.359
ENSG00000272482	ENSG00000272482	83.0901	2.30495	0.324753	7.09753	1.2701e-12	9.43578e-12	87.9523	80.0373	118.943	148.556	108.449	136.909	15.9129	31.2079	19.8431
ENSG00000261655	ENSG00000261655	91.6846	2.30048	0.367838	6.25405	3.99947e-10	2.26749e-09	147.135	117.702	110.324	121.546	156.24	94.06	28.9325	9.53576	39.6862
ENSG00000231409	ENSG00000231409	12.0302	2.29975	0.87318	2.63377	0.00844431	0.0161733	16.4397	26.3652	7.75713	6.75254	9.1906	31.3533	8.67976	1.73377	0
ENSG00000112972	HMGCS1	8439.65	2.29858	0.155413	14.7902	1.69523e-49	1.77724e-47	11471.6	10774.9	13170.7	10555.9	11202.4	11769	2548.96	1758.05	2705.27
ENSG00000213514	ENSG00000213514	9.49515	2.29441	0.682586	3.36135	0.000775638	0.00183021	9.86381	11.2994	13.7904	10.9729	17.4621	14.6315	0	3.46755	3.96862
ENSG00000149294	NCAM1	1438.56	2.29374	0.346434	6.62101	3.5675e-11	2.26481e-10	3073.4	1820.14	1477.3	1488.09	1208.56	2682.8	235.8	504.528	456.391
ENSG00000186340	THBS2	72.012	2.29237	0.663576	3.45458	0.00055116	0.00133597	76.4445	166.666	49.9904	21.1017	45.953	227.834	26.0393	18.2046	15.8745
ENSG00000126091	ST3GAL3	628.418	2.29084	0.138944	16.4875	4.51054e-61	7.98535e-59	816.23	894.534	859.317	824.654	903.436	827.728	201.081	136.968	191.816
ENSG00000121318	TAS2R10	11.0176	2.29076	0.835289	2.74247	0.00609783	0.0120683	9.04182	10.3578	12.0666	32.0746	21.1384	5.22555	5.78651	3.46755	0
ENSG00000167780	SOAT2	95.5942	2.28902	0.461627	4.95858	7.10089e-07	2.64711e-06	101.926	75.3292	87.0522	157.841	139.697	217.383	49.1853	14.7371	17.1973
ENSG00000211452	DIO1	71.3092	2.28485	0.609185	3.75067	0.000176366	0.000464898	49.319	19.7739	81.0189	167.97	126.83	136.909	13.0196	13.8702	33.0718
ENSG00000005102	MEOX1	89.605	2.28441	0.476639	4.79274	1.64517e-06	5.85719e-06	135.627	126.176	125.838	132.519	171.864	38.6691	17.3595	14.7371	43.6548
ENSG00000119283	TRIM67	73.5326	2.28294	0.322565	7.07745	1.46829e-12	1.08182e-11	66.5807	109.227	144.8	94.5356	95.5822	89.8795	18.8061	22.5391	19.8431
ENSG00000100116	GCAT	724.308	2.28044	0.207399	10.9954	4.02015e-28	1.2267e-26	753.759	865.344	1023.08	1167.35	1117.58	980.314	260.393	155.173	195.785
ENSG00000230148	HOXB-AS1	45.3269	2.27905	0.381125	5.9798	2.23412e-09	1.15529e-08	69.0467	68.7379	66.3665	64.1492	59.7389	41.8044	4.33988	11.2695	22.4888
ENSG00000058056	USP13	1239.99	2.27825	0.164439	13.8547	1.1909e-43	9.59164e-42	1409.7	1487.75	2041.85	1824.87	1760	1591.7	406.502	337.219	300.292
ENSG00000071539	TRIP13	931.672	2.27814	0.234167	9.72868	2.27517e-22	4.35673e-21	1175.44	1118.64	1361.81	1229.81	1142.39	1570.8	386.249	205.452	194.462
ENSG00000097046	CDC7	1475.21	2.27788	0.169827	13.4129	5.07854e-41	3.54289e-39	1851.11	1533.89	2407.3	2218.21	2086.27	1939.73	449.901	438.645	351.884
ENSG00000171241	SHCBP1	643.181	2.27719	0.200565	11.3539	7.09099e-30	2.48264e-28	871.303	897.359	1027.39	762.193	841.859	846.54	238.693	182.913	120.381
ENSG00000278635	ENSG00000278635	92.8123	2.275	0.596066	3.81669	0.000135252	0.000363265	41.9212	58.3801	93.9474	272.634	221.493	68.9773	26.0393	32.0748	19.8431
ENSG00000129195	PIMREG	1402.6	2.27488	0.252889	8.99558	2.34977e-19	3.43693e-18	1736.03	1723.16	2079.77	1901.68	1779.3	2218.77	614.816	297.342	272.512
ENSG00000100714	MTHFD1	2510.34	2.27031	0.201337	11.2762	1.72105e-29	5.89365e-28	2980.51	2738.22	3845.81	3544.24	3344.46	4016.36	933.074	649.299	541.055
ENSG00000129173	E2F8	421.648	2.26828	0.226282	10.0242	1.19379e-23	2.54866e-22	496.478	531.071	643.842	664.281	582.684	518.375	167.809	113.562	76.7266
ENSG00000243504	ENSG00000243504	10.5054	2.26813	1.05711	2.1456	0.0319047	0.0538179	15.6177	19.7739	4.30952	2.5322	6.43342	37.624	0	6.9351	1.32287
ENSG00000198838	RYR3	52.1775	2.26808	0.396096	5.7261	1.02767e-08	4.84918e-08	52.607	58.3801	93.9474	90.3153	51.4674	78.3833	23.146	14.7371	6.61436
ENSG00000165244	ZNF367	607.14	2.26805	0.169793	13.3577	1.06774e-40	7.31282e-39	738.142	714.686	756.751	937.759	781.201	1023.16	173.595	185.514	153.453
ENSG00000168496	FEN1	2014.38	2.26748	0.258129	8.78427	1.57382e-18	2.12783e-17	2606.51	2593.21	2769.29	2779.52	2573.37	3100.84	849.17	545.272	312.198
ENSG00000183298	ENSG00000183298	7.44037	2.26559	1.17218	1.93279	0.0532621	0.0847766	10.6858	10.3578	4.30952	0.844068	1.83812	32.3984	4.33988	0.866887	1.32287
ENSG00000157851	DPYSL5	5547.11	2.26383	0.266421	8.4972	1.94214e-17	2.35593e-16	6732.05	6506.56	8216.52	8471.91	8191.58	7101.53	1320.77	2438.55	944.531
ENSG00000185697	MYBL1	227.511	2.25976	0.216056	10.4592	1.33036e-25	3.31108e-24	309.888	305.083	393.028	308.929	299.614	237.24	78.1178	66.7503	48.9463
ENSG00000230453	ANKRD18B	296.903	2.25749	0.574698	3.92813	8.561e-05	0.00023727	169.329	145.95	493.87	569.746	557.869	483.886	24.5926	164.709	62.175
ENSG00000272263	ENSG00000272263	8.10853	2.25398	0.764917	2.94671	0.00321178	0.00674413	6.57587	6.5913	12.0666	14.3492	12.8668	13.5864	4.33988	2.60066	0
ENSG00000093217	XYLB	89.2266	2.25238	0.378615	5.94899	2.69804e-09	1.37995e-08	126.586	73.446	107.738	194.136	115.802	107.646	40.5055	17.3377	19.8431
ENSG00000196584	XRCC2	760.249	2.25146	0.257834	8.73223	2.49695e-18	3.32325e-17	944.46	789.073	1229.94	1249.22	1165.37	814.141	276.306	240.128	133.61
ENSG00000105948	TTC26	417.391	2.25104	0.147231	15.2892	9.02074e-53	1.13613e-50	609.09	514.122	554.204	559.617	567.06	594.668	144.663	120.497	92.601
ENSG00000261167	ENSG00000261167	71.5649	2.24757	0.317541	7.07806	1.46186e-12	1.07751e-11	95.3502	87.5702	122.39	99.6	103.854	76.2931	15.9129	31.2079	11.9058
ENSG00000198807	PAX9	34.0594	2.2449	0.370524	6.05872	1.37209e-09	7.29218e-09	39.4552	40.4894	51.7142	42.2034	58.8198	43.8946	11.573	7.80199	10.583
ENSG00000176438	SYNE3	197.296	2.2448	0.420278	5.34122	9.23235e-08	3.86211e-07	135.627	148.775	252.538	357.885	253.661	456.713	66.5448	33.8086	70.1122
ENSG00000224738	ENSG00000224738	9.46733	2.24189	0.706117	3.17495	0.00149862	0.00335518	5.75389	16.0075	17.2381	12.661	13.7859	11.4962	4.33988	2.60066	1.32287
ENSG00000246695	ENSG00000246695	316.563	2.24053	0.345136	6.49173	8.48556e-11	5.19543e-10	323.04	338.981	346.485	726.742	543.164	298.902	96.924	115.296	59.5292
ENSG00000280123	ENSG00000280123	257.9	2.24037	0.27076	8.27435	1.29156e-16	1.44528e-15	383.045	282.484	370.618	335.939	405.305	322.939	89.6908	95.3576	35.7175
ENSG00000136161	RCBTB2	302.557	2.2384	0.209565	10.6812	1.24669e-26	3.37595e-25	477.573	403.011	443.018	437.227	370.381	334.435	67.9914	115.296	74.0808
ENSG00000219507	ENSG00000219507	16.4007	2.2355	0.849092	2.63281	0.0084682	0.0162157	27.1255	38.6062	6.89522	3.37627	12.8668	44.9398	2.89325	6.9351	3.96862
ENSG00000281566	ENSG00000281566	46.2769	2.23538	0.79279	2.81963	0.00480785	0.00972766	43.5652	5.64969	120.666	75.9661	103.854	27.1729	2.89325	18.2046	18.5202
ENSG00000145220	LYAR	864.24	2.235	0.164471	13.589	4.65469e-42	3.42549e-40	1068.58	1008.47	1410.07	1270.32	1122.17	1151.71	287.879	259.199	199.754
ENSG00000249721	ENSG00000249721	7.45249	2.23419	1.04684	2.13421	0.0328253	0.0552021	4.9319	1.88323	2.58571	20.2576	15.624	15.6767	0	3.46755	2.64574
ENSG00000264176	ENSG00000264176	6.70011	2.23365	0.779179	2.86667	0.00414809	0.00851209	8.21984	8.47453	12.0666	10.1288	9.1906	6.27066	2.89325	1.73377	1.32287
ENSG00000259781	ENSG00000259781	28.7531	2.23254	0.434379	5.1396	2.75317e-07	1.07998e-06	45.2091	43.3143	38.7856	46.4237	38.6005	21.9473	10.1264	10.4026	3.96862
ENSG00000162174	ASRGL1	1754.85	2.23167	0.313946	7.10844	1.17358e-12	8.74642e-12	1944.81	1617.69	2713.27	2379.43	2445.62	3171.91	802.878	423.041	295
ENSG00000124785	NRN1	16.884	2.22991	1.00139	2.22681	0.0259597	0.0449244	21.3716	36.723	6.03332	5.06441	9.1906	58.5262	5.78651	0	9.2601
ENSG00000109805	NCAPG	1894.3	2.22964	0.267697	8.32897	8.15468e-17	9.28585e-16	2598.29	2132.76	2945.98	2527.98	2508.11	2691.16	865.083	447.314	332.041
ENSG00000248676	ENSG00000248676	8.13703	2.22896	0.891876	2.49918	0.0124482	0.0230241	3.28794	2.82484	18.1	12.661	15.624	13.5864	1.44663	1.73377	3.96862
ENSG00000117724	CENPF	9669.06	2.22796	0.295889	7.52972	5.08511e-14	4.37339e-13	13088.5	11091.3	15012.6	13208.8	13043.3	13185.1	3926.14	3217.02	1248.79
ENSG00000139318	DUSP6	4833.45	2.22339	0.487125	4.56432	5.01125e-06	1.66858e-05	8707.28	11504.7	7117.6	3594.89	5916.91	2452.87	1866.15	1802.26	538.409
ENSG00000232600	ENSG00000232600	17.4049	2.22113	0.509021	4.36355	1.27971e-05	4.0287e-05	27.1255	26.3652	18.1	22.7898	16.5431	30.3082	5.78651	4.33444	5.29149
ENSG00000258365	ENSG00000258365	17.675	2.22056	0.651116	3.41039	0.000648689	0.00155076	24.6595	12.241	32.7523	29.5424	24.8146	20.9022	2.89325	11.2695	0
ENSG00000162670	BRINP3	17.8215	2.21979	0.759175	2.92395	0.00345618	0.00720893	9.86381	48.0224	23.2714	13.5051	12.8668	36.5789	10.1264	0.866887	5.29149
ENSG00000273261	ENSG00000273261	9.96622	2.21717	0.743991	2.98011	0.00288146	0.00611206	9.04182	10.3578	10.3428	11.817	11.9478	28.218	1.44663	5.20132	1.32287
ENSG00000250799	PRODH2	95.7826	2.21402	0.389071	5.69053	1.26646e-08	5.9003e-08	88.7743	167.607	96.5331	194.136	150.726	81.5186	15.9129	36.4093	30.4261
ENSG00000213152	ENSG00000213152	10.542	2.21397	0.747926	2.96014	0.00307495	0.00648438	13.1517	12.241	9.48093	9.28475	9.1906	32.3984	4.33988	3.46755	1.32287
ENSG00000279800	ENSG00000279800	7.84107	2.21143	0.750595	2.94624	0.00321661	0.00675124	7.39786	13.1826	13.7904	8.44068	6.43342	14.6315	1.44663	2.60066	2.64574
ENSG00000212123	PRR22	81.2746	2.21109	0.280065	7.89492	2.9049e-15	2.83186e-14	83.8424	109.227	117.219	133.363	104.773	110.782	34.719	21.6722	15.8745
ENSG00000256552	ENSG00000256552	9.84029	2.20926	0.746697	2.95871	0.00308932	0.00651104	9.04182	13.1826	16.3762	17.7254	16.5431	6.27066	7.23313	0.866887	1.32287
ENSG00000171033	PKIA	820.403	2.20691	0.200593	11.0019	3.73986e-28	1.14303e-26	1055.43	978.338	1496.26	1104.04	1077.14	951.051	283.539	256.599	181.233
ENSG00000163006	CCDC138	724.474	2.206	0.204199	10.8031	3.32607e-27	9.44281e-26	1127.76	1000.94	1069.62	901.464	931.008	851.765	273.412	225.391	138.902
ENSG00000279692	ENSG00000279692	188.986	2.20429	0.219951	10.0217	1.22378e-23	2.60971e-22	228.512	190.206	247.366	311.461	261.013	295.766	50.6319	53.747	62.175
ENSG00000119686	FLVCR2	43.7504	2.20109	0.415697	5.29493	1.19059e-07	4.90401e-07	45.2091	36.723	68.9522	50.6441	55.1436	98.2404	13.0196	11.2695	14.5516
ENSG00000182010	RTKN2	977.252	2.2009	0.184268	11.944	6.97658e-33	2.96205e-31	1282.3	1161.01	1647.96	1331.1	1251.76	1256.22	374.676	260.066	230.18
ENSG00000196167	COLCA1	137.533	2.20059	0.482689	4.55902	5.1393e-06	1.70637e-05	213.716	404.894	158.59	122.39	148.888	67.9322	46.292	43.3444	31.7489
ENSG00000120215	MLANA	16.3042	2.20012	0.517327	4.25287	2.11053e-05	6.43688e-05	25.4815	20.7155	19.8238	21.9458	18.3812	27.1729	1.44663	7.80199	3.96862
ENSG00000105173	CCNE1	1217.56	2.19922	0.137373	16.0091	1.10445e-57	1.64492e-55	1583.14	1580.97	1772.07	1629.9	1616.63	1696.21	449.901	330.284	298.969
ENSG00000124588	NQO2	2000.89	2.19808	0.364652	6.02788	1.66124e-09	8.72755e-09	3934.02	4609.2	2277.15	1677.16	1952.08	1788.18	795.644	506.262	468.297
ENSG00000021762	OSBPL5	472.564	2.19704	0.261648	8.39695	4.58244e-17	5.37127e-16	633.75	733.518	609.365	702.264	669.076	489.112	149.003	191.582	75.4037
ENSG00000145794	MEGF10	1900.21	2.19687	0.36645	5.99499	2.03498e-09	1.05814e-08	3599.47	4040.47	2402.99	1517.63	1970.46	1887.47	805.771	323.349	554.283
ENSG00000132423	COQ3	166.647	2.19569	0.212934	10.3116	6.24612e-25	1.46886e-23	210.428	183.615	273.223	252.376	223.332	209.022	57.8651	50.2795	39.6862
ENSG00000212232	SNORD17	13.4213	2.19389	0.64522	3.40023	0.000673302	0.00160447	10.6858	11.2994	26.719	17.7254	12.8668	29.2631	4.33988	2.60066	5.29149
ENSG00000215417	MIR17HG	151.322	2.1932	0.275403	7.96361	1.67087e-15	1.67141e-14	189.878	133.709	273.223	243.092	204.95	182.894	52.0785	47.6788	34.3947
ENSG00000067533	RRP15	1097.49	2.19269	0.191169	11.4699	1.86899e-30	6.75789e-29	1445.05	1327.68	1904.81	1472.05	1445.68	1309.52	367.443	371.028	234.148
ENSG00000133119	RFC3	968.538	2.19242	0.217536	10.0784	6.88271e-24	1.51065e-22	1251.06	1072.5	1562.63	1252.6	1278.41	1437.03	406.502	219.322	236.794
ENSG00000100479	POLE2	314.273	2.19235	0.166116	13.1977	9.0428e-40	5.87187e-38	411.814	389.829	492.147	435.539	402.548	414.909	118.623	82.3543	80.6952
ENSG00000228519	ENSG00000228519	12.6331	2.19219	0.608674	3.60158	0.000316289	0.000799283	16.4397	14.1242	24.1333	20.2576	9.1906	18.812	2.89325	5.20132	2.64574
ENSG00000069011	PITX1	448.125	2.19117	1.24762	1.75628	0.0790408	0.120094	12.3298	33.8981	912.755	1399.46	1094.6	181.849	238.693	56.3477	103.184
ENSG00000230021	LOC101928626	5.98626	2.18942	0.964818	2.26926	0.0232527	0.0406068	7.39786	4.70807	8.61903	16.0373	10.1097	2.09022	1.44663	3.46755	0
ENSG00000119969	HELLS	1758.48	2.18913	0.167906	13.0379	7.45035e-39	4.62958e-37	2424.03	1999.05	2445.22	2556.68	2425.4	2408.98	682.808	454.249	429.933
ENSG00000228716	DHFR	1033.62	2.18767	0.235295	9.29759	1.4367e-20	2.40081e-19	1172.15	1067.79	1650.54	1484.72	1431.9	1576.03	380.463	345.888	193.139
ENSG00000087303	NID2	683.964	2.18767	0.294871	7.41907	1.17946e-13	9.76778e-13	1183.66	586.626	580.923	1152.15	1022.91	1018.98	237.247	145.637	227.534
ENSG00000164649	CDCA7L	1342.71	2.186	0.294654	7.41887	1.18121e-13	9.77794e-13	1422.03	1281.54	2234.91	1999.6	2213.1	1734.88	620.603	302.544	275.157
ENSG00000134594	RAB33A	40.8273	2.18534	0.500441	4.36683	1.26061e-05	3.97322e-05	35.3453	48.0224	60.3332	37.9831	73.5248	75.248	5.78651	6.06821	25.1346
ENSG00000186280	KDM4D	129.296	2.18226	0.203141	10.7426	6.41882e-27	1.77997e-25	182.48	179.848	176.69	154.464	170.026	181.849	43.3988	28.6073	46.3005
ENSG00000166800	LDHAL6A	10.4081	2.1811	0.663768	3.28593	0.00101646	0.00234825	6.57587	13.1826	17.2381	16.0373	15.624	15.6767	1.44663	2.60066	5.29149
ENSG00000272010	ENSG00000272010	7.50318	2.17892	0.759981	2.86707	0.00414295	0.00850248	7.39786	7.53292	14.6524	11.817	8.27154	11.4962	2.89325	3.46755	0
ENSG00000168306	ACOX2	159.674	2.17807	0.486805	4.47421	7.66928e-06	2.48913e-05	225.224	169.491	114.633	205.953	180.136	397.142	83.9043	15.604	44.9776
ENSG00000118276	B4GALT6	2916.83	2.17679	0.182763	11.9105	1.04362e-32	4.3618e-31	4364.74	4087.55	4523.27	3333.22	4292.01	3037.09	993.832	931.904	687.893
ENSG00000163808	KIF15	1778.82	2.17614	0.261961	8.30712	9.80532e-17	1.10781e-15	2609.8	2172.31	2698.62	2384.49	2451.13	2096.49	823.13	458.583	314.844
ENSG00000189431	RASSF10	630.722	2.1758	0.363472	5.98615	2.1487e-09	1.11419e-08	1234.62	1177.96	665.389	642.336	677.347	714.856	82.4577	253.998	227.534
ENSG00000112029	FBXO5	953.449	2.17438	0.183032	11.8798	1.50743e-32	6.21724e-31	1472.17	1121.46	1355.77	1260.19	1208.56	1306.39	364.55	289.54	202.399
ENSG00000256538	ENSG00000256538	6.38653	2.1712	0.843314	2.57461	0.0100354	0.0189309	8.21984	5.64969	6.03332	11.817	13.7859	6.27066	0	1.73377	3.96862
ENSG00000099194	SCD	47799.7	2.16989	0.233846	9.27912	1.70888e-20	2.83544e-19	64423.8	55746.4	66710.4	71000.5	64187.1	65104.1	18652.8	8152.21	16219.7
ENSG00000261235	ENSG00000261235	11.1778	2.16867	0.628108	3.4527	0.000555011	0.00134426	10.6858	11.2994	15.5143	15.1932	16.5431	21.9473	2.89325	5.20132	1.32287
ENSG00000172878	METAP1D	205.616	2.16638	0.270136	8.01959	1.06102e-15	1.07932e-14	323.04	271.185	313.733	274.322	240.794	239.33	99.8172	43.3444	44.9776
ENSG00000111206	FOXM1	4290.16	2.16581	0.338497	6.3983	1.57113e-10	9.34806e-10	4170.75	4190.19	4788.73	9253.52	7409.46	4926.65	1938.48	1117.42	816.212
ENSG00000127920	GNG11	49.0585	2.16558	1.50592	1.43805	0.150421	0.211019	79.7325	245.761	47.4047	0	5.51436	18.812	4.33988	9.53576	30.4261
ENSG00000154065	ANKRD29	29.605	2.16547	0.763409	2.83658	0.00455994	0.0092781	10.6858	16.0075	32.7523	64.9932	28.4909	86.7442	15.9129	9.53576	1.32287
ENSG00000012048	BRCA1	1307.2	2.16539	0.213649	10.1353	3.85173e-24	8.63578e-23	1694.11	1544.25	1931.52	1821.5	1695.67	1896.88	542.485	385.765	252.669
ENSG00000278982	ENSG00000278982	7.19516	2.16207	0.975155	2.21715	0.0266128	0.0459107	8.21984	1.88323	6.89522	10.1288	6.43342	25.0827	0	3.46755	2.64574
ENSG00000175886	ENSG00000175886	7.88055	2.16039	0.808981	2.6705	0.00757381	0.0146692	15.6177	13.1826	5.17142	9.28475	4.5953	15.6767	4.33988	1.73377	1.32287
ENSG00000224635	ENSG00000224635	30.1528	2.15876	0.565746	3.81578	0.000135753	0.000364404	46.0311	51.7888	53.438	50.6441	23.8956	18.812	11.573	13.8702	1.32287
ENSG00000112208	BAG2	671.031	2.15793	0.104177	20.7141	2.58242e-95	1.18199e-92	928.02	886.06	959.298	893.868	837.264	924.923	215.547	198.517	195.785
ENSG00000181773	GPR3	93.459	2.15474	0.223642	9.63477	5.70203e-22	1.06684e-20	120.01	113.935	125.838	139.271	140.616	117.052	28.9325	30.3411	25.1346
ENSG00000003436	TFPI	4573.96	2.15345	0.256064	8.40984	4.10578e-17	4.84281e-16	5111.92	6626.14	7879.52	5499.1	6551.98	5341.56	1058.93	2083.13	1013.32
ENSG00000170373	CST1	585.238	2.15112	0.624094	3.44679	0.000567284	0.00137186	155.355	259.886	747.27	698.888	1200.29	1672.18	293.665	143.036	96.5697
ENSG00000133665	DYDC2	24.0851	2.14495	0.435909	4.92064	8.62617e-07	3.1822e-06	38.6333	31.0733	24.1333	41.3593	33.0862	26.1278	10.1264	6.9351	5.29149
ENSG00000229155	ENSG00000229155	505.737	2.14412	0.342571	6.25891	3.87682e-10	2.20195e-09	934.596	850.278	485.251	599.288	642.423	575.856	257.499	123.098	83.3409
ENSG00000260060	ENSG00000260060	10.3378	2.14408	0.640799	3.34596	0.000819989	0.00192638	17.2617	16.9491	9.48093	15.1932	13.7859	10.4511	2.89325	1.73377	5.29149
ENSG00000115758	ODC1	13331.2	2.14399	0.163494	13.1135	2.75466e-39	1.7643e-37	14576.2	13852.1	20873.6	20169	18395.9	19919.8	4066.47	3953.87	4173.66
ENSG00000073331	ALPK1	108.434	2.14038	0.482668	4.43447	9.22994e-06	2.96845e-05	96.9941	108.286	131.009	203.42	215.06	121.233	60.7583	31.2079	7.93723
ENSG00000233073	ENSG00000233073	6.6751	2.14036	0.920808	2.32444	0.020102	0.035568	12.3298	18.8323	8.61903	5.90848	3.67624	4.18044	4.33988	0.866887	1.32287
ENSG00000146263	MMS22L	939.406	2.13978	0.18873	11.3378	8.53019e-30	2.97542e-28	1214.89	967.98	1460.93	1445.04	1314.26	1188.29	361.657	266.134	235.471
ENSG00000081189	MEF2C	226.453	2.13803	0.45924	4.65559	3.23056e-06	1.10488e-05	281.941	417.135	432.675	174.722	261.013	264.413	59.3117	125.699	21.166
ENSG00000166450	PRTG	11294.7	2.138	0.168037	12.7234	4.38332e-37	2.3912e-35	15429.5	11507.5	18173.2	14198.1	14721.5	17252.7	3079.87	3282.9	4006.98
ENSG00000259236	ENSG00000259236	8.59448	2.1371	0.763045	2.80076	0.0050983	0.0102644	14.7957	7.53292	7.75713	8.44068	8.27154	22.9924	1.44663	3.46755	2.64574
ENSG00000147536	GINS4	970.704	2.1365	0.264523	8.07678	6.64991e-16	6.92905e-15	1209.96	1223.16	1414.38	1289.74	1242.57	1463.15	457.134	272.203	164.036
ENSG00000134569	LRP4	1007	2.13597	0.154981	13.7821	3.26421e-43	2.52083e-41	1489.44	1292.84	1101.51	1484.72	1439.25	1328.34	365.996	301.677	259.283
ENSG00000188158	NHS	2469.18	2.13519	0.434123	4.9184	8.72548e-07	3.21505e-06	2037.7	1649.71	4261.25	4329.22	4371.05	3304.64	296.558	1239.65	732.871
ENSG00000235413	ENSG00000235413	7.23574	2.13194	0.789954	2.69881	0.00695876	0.0136043	11.5078	11.2994	3.44761	11.817	8.27154	12.5413	1.44663	3.46755	1.32287
ENSG00000229941	LOC105373764	12.6018	2.12797	0.608272	3.49839	0.000468078	0.00114988	18.0836	9.41615	19.8238	24.478	11.9478	17.7669	5.78651	3.46755	2.64574
ENSG00000138413	IDH1	13346.6	2.12682	0.191017	11.1342	8.551e-29	2.76193e-27	18770	17666.6	20166.8	16291.4	15672.7	19210.2	5608.57	3503.96	3229.13
ENSG00000151725	CENPU	1398.97	2.12087	0.289052	7.33731	2.17932e-13	1.75675e-12	2183.19	1727.86	1927.22	1683.07	1728.75	2040.06	723.313	300.81	276.48
ENSG00000118308	LRMP	27.3103	2.11723	0.872618	2.42629	0.015254	0.0277245	12.3298	16.0075	22.4095	108.041	35.8433	25.0827	21.6994	1.73377	2.64574
ENSG00000255690	TRIL	140.896	2.11624	0.243316	8.69748	3.39333e-18	4.44687e-17	200.564	212.805	149.109	226.21	159.916	186.03	50.6319	31.2079	51.592
ENSG00000214425	ENSG00000214425	324.06	2.11524	0.257109	8.22699	1.9197e-16	2.10182e-15	576.211	495.289	309.423	341.003	343.728	548.683	108.497	94.4907	99.2154
ENSG00000101868	POLA1	2162.29	2.11346	0.373813	5.65379	1.56948e-08	7.22771e-08	1768.09	1514.12	3824.26	3481.78	3319.64	3538.74	601.797	1029.86	382.31
ENSG00000185002	RFX6	1799.02	2.11334	0.477588	4.42504	9.64263e-06	3.09375e-05	1868.37	948.206	2232.33	3979.78	3013.6	2470.64	480.28	207.186	990.831
ENSG00000133019	CHRM3	127.068	2.11229	0.600023	3.52035	0.000430976	0.00106543	161.931	108.286	48.2666	235.495	180.136	291.586	7.23313	51.1464	59.5292
ENSG00000137501	SYTL2	374.991	2.11138	0.248099	8.51023	1.73584e-17	2.11251e-16	414.28	378.529	448.19	540.203	524.783	721.126	95.4773	146.504	105.83
ENSG00000138669	PRKG2	70.0246	2.11103	0.470251	4.48915	7.15072e-06	2.32929e-05	171.795	84.7453	43.9571	86.939	59.7389	118.098	11.573	24.2728	29.1032
ENSG00000213430	ENSG00000213430	12.829	2.111	0.628142	3.36071	0.00077741	0.00183416	19.7276	11.2994	17.2381	13.5051	11.9478	29.2631	7.23313	2.60066	2.64574
ENSG00000251493	FOXD1	88.0041	2.11065	1.09449	1.92843	0.0538012	0.0855404	83.0204	69.6795	37.9237	331.719	185.65	2.09022	13.0196	42.4775	26.4574
ENSG00000260361	ENSG00000260361	7.64342	2.11059	0.780938	2.70263	0.00687923	0.0134657	10.6858	7.53292	11.2047	4.22034	11.0287	16.7218	4.33988	1.73377	1.32287
ENSG00000167670	CHAF1A	3004.58	2.11038	0.248796	8.48238	2.20628e-17	2.65915e-16	3874.01	4194.89	3688.95	4273.52	3812.26	4389.46	1427.82	808.806	571.481
ENSG00000165376	CLDN2	45.153	2.10689	0.62342	3.37956	0.000726017	0.00172072	18.0836	24.482	41.3713	109.729	53.3055	117.052	13.0196	12.1364	17.1973
ENSG00000035499	DEPDC1B	2070.36	2.10472	0.251659	8.36337	6.09494e-17	7.03862e-16	3128.47	2404.88	3269.2	2766.85	2617.48	2504.09	969.24	569.545	403.476
ENSG00000005059	MCUB	430.027	2.10438	0.287807	7.31178	2.63618e-13	2.10334e-12	590.185	424.668	490.423	596.756	532.136	835.043	133.09	187.248	80.6952
ENSG00000168078	PBK	1062.09	2.1038	0.260398	8.07919	6.51969e-16	6.81607e-15	1414.63	1239.17	1762.59	1307.46	1314.26	1522.73	510.659	278.271	209.014
ENSG00000226421	ENSG00000226421	7.51473	2.10269	0.753391	2.79097	0.00525505	0.0105449	9.04182	11.2994	11.2047	5.90848	7.35248	15.6767	1.44663	1.73377	3.96862
ENSG00000280120	ENSG00000280120	94.4476	2.10107	0.26455	7.94204	1.98888e-15	1.97269e-14	119.188	96.0447	143.938	117.325	146.131	136.909	41.9522	23.406	25.1346
ENSG00000280219	ENSG00000280219	40.5666	2.09778	0.347428	6.03802	1.56013e-09	8.22401e-09	46.0311	40.4894	68.0903	64.9932	49.6292	57.4811	13.0196	12.1364	13.2287
ENSG00000100033	PRODH	16.1857	2.09703	1.06202	1.97456	0.0483184	0.0779056	9.04182	13.1826	11.2047	14.3492	8.27154	74.2029	0	0.866887	14.5516
ENSG00000142319	SLC6A3	10.1337	2.09588	1.12342	1.86563	0.0620936	0.0971856	32.8794	22.5988	6.03332	0	3.67624	16.7218	1.44663	5.20132	2.64574
ENSG00000185674	LYG2	8.48283	2.09479	0.753322	2.78074	0.00542354	0.0108402	7.39786	11.2994	7.75713	8.44068	13.7859	19.8571	4.33988	3.46755	0
ENSG00000178295	GEN1	930.033	2.09071	0.21564	9.69537	3.15482e-22	5.99224e-21	1306.95	1140.3	1531.6	1282.98	1098.28	1129.76	396.376	286.94	197.108
ENSG00000024526	DEPDC1	1307.3	2.08805	0.284112	7.34937	1.9915e-13	1.61158e-12	1691.64	1462.33	2215.95	1712.61	1822.5	1620.97	655.322	347.622	236.794
ENSG00000198554	WDHD1	1762.98	2.08728	0.198332	10.5241	6.68652e-26	1.70953e-24	2491.43	2010.35	2652.94	2424.16	2502.6	2112.17	768.159	472.454	432.579
ENSG00000261061	ENSG00000261061	223.874	2.0865	0.274111	7.6119	2.701e-14	2.38864e-13	296.736	268.36	359.414	320.746	296.856	260.233	102.71	75.4192	34.3947
ENSG00000072571	HMMR	1143.31	2.08371	0.288763	7.21599	5.35415e-13	4.14163e-12	1579.03	1361.58	1666.92	1425.63	1471.41	1697.26	606.136	263.534	218.274
ENSG00000271013	ENSG00000271013	28.3291	2.08367	0.462279	4.50739	6.56305e-06	2.14793e-05	44.3871	36.723	38.7856	54.0203	35.8433	17.7669	13.0196	7.80199	6.61436
ENSG00000100297	MCM5	3470.43	2.08192	0.186632	11.1552	6.75301e-29	2.21164e-27	4470.77	4965.14	4289.69	4824.69	4474.9	4905.75	1521.85	861.686	919.396
ENSG00000138346	DNA2	1249.67	2.08058	0.156656	13.2812	2.97587e-40	1.99447e-38	1731.92	1561.2	1912.56	1625.67	1490.72	1732.79	501.979	350.222	339.978
ENSG00000255150	EID3	7.21376	2.08051	0.785213	2.64961	0.00805837	0.0155129	18.0836	9.41615	6.89522	5.90848	7.35248	10.4511	2.89325	2.60066	1.32287
ENSG00000172367	PDZD3	89.1817	2.08051	0.632363	3.29005	0.00100168	0.00231611	42.7432	48.964	100.843	298.8	179.217	47.03	24.5926	23.406	37.0404
ENSG00000270587	ENSG00000270587	15.7432	2.08046	0.558987	3.72184	0.000197777	0.000517065	15.6177	19.7739	24.1333	25.322	19.3003	24.0375	0	9.53576	3.96862
ENSG00000259869	ENSG00000259869	10.5058	2.08002	0.862413	2.41187	0.0158711	0.0287045	9.86381	4.70807	8.61903	22.7898	24.8146	14.6315	0	7.80199	1.32287
ENSG00000240311	ENSG00000240311	7.71278	2.07968	1.14777	1.81193	0.0699967	0.108023	9.04182	15.0658	3.44761	1.68814	1.83812	31.3533	0	4.33444	2.64574
ENSG00000111276	CDKN1B	2478.29	2.07824	0.320309	6.48825	8.68376e-11	5.30813e-10	2772.55	2588.5	2740.85	5329.44	4498.8	2012.88	979.366	797.536	584.709
ENSG00000164647	STEAP1	183.454	2.07695	0.472819	4.3927	1.11954e-05	3.55968e-05	274.543	185.498	221.509	273.478	183.812	335.481	121.517	18.2046	37.0404
ENSG00000224080	ENSG00000224080	10.672	2.07667	0.634225	3.27435	0.00105907	0.00243949	11.5078	9.41615	14.6524	11.817	21.1384	17.7669	1.44663	4.33444	3.96862
ENSG00000134940	ACRV1	21.9572	2.07665	0.463609	4.47931	7.4884e-06	2.43506e-05	20.5496	23.5404	31.8904	40.5153	35.8433	24.0375	7.23313	6.06821	7.93723
ENSG00000197275	RAD54B	182.238	2.0746	0.259158	8.00514	1.19328e-15	1.20783e-14	285.228	205.272	279.257	235.495	272.042	187.075	85.351	49.4126	41.009
ENSG00000106804	C5	4397.63	2.07421	0.234011	8.86374	7.73768e-19	1.08281e-17	6272.56	5484.91	6573.73	6073.91	6711.89	4261.96	1683.87	1642.75	873.095
ENSG00000277534	ENSG00000277534	171.987	2.07317	0.384942	5.38566	7.21789e-08	3.05504e-07	174.261	193.031	304.252	269.258	236.198	207.977	60.7583	84.955	17.1973
ENSG00000105137	SYDE1	1616.1	2.07271	0.198853	10.4233	1.94045e-25	4.75385e-24	1979.34	2770.23	1973.76	1996.22	2071.56	2212.5	464.367	681.373	395.539
ENSG00000101938	CHRDL1	1292.31	2.06766	0.28128	7.35091	1.9686e-13	1.59442e-12	1135.16	1508.47	2428.84	1753.97	2122.11	1444.34	266.179	491.525	480.203
ENSG00000269486	ENSG00000269486	33.1941	2.06632	0.454307	4.54828	5.40852e-06	1.79069e-05	23.8375	36.723	62.9189	63.3051	46.8721	33.4435	11.573	12.1364	7.93723
ENSG00000163492	CCDC141	230.928	2.06608	0.363183	5.68881	1.27924e-08	5.95097e-08	149.601	278.718	477.494	332.563	406.224	211.112	88.2442	56.3477	78.0494
ENSG00000166451	CENPN	753.783	2.06594	0.218029	9.47557	2.65317e-21	4.70155e-20	992.957	854.986	1199.77	1000.22	981.556	1029.43	337.064	227.991	160.068
ENSG00000140479	PCSK6	478.804	2.06569	0.454196	4.54801	5.41567e-06	1.79274e-05	272.899	268.36	464.566	1167.35	859.321	817.277	137.43	169.91	152.13
ENSG00000046889	PREX2	934.9	2.06397	0.255734	8.07077	6.98558e-16	7.25464e-15	1708.08	1269.3	1443.69	970.678	1126.77	997.036	374.676	329.417	194.462
ENSG00000280374	ENSG00000280374	13.2944	2.06133	0.568005	3.62907	0.000284441	0.000725558	20.5496	11.2994	17.2381	21.9458	22.9765	12.5413	4.33988	3.46755	5.29149
ENSG00000076003	MCM6	3195.65	2.05683	0.235647	8.72844	2.58207e-18	3.43167e-17	3882.23	3712.79	4657.72	4733.53	4437.22	4250.46	1485.69	962.245	638.947
ENSG00000258708	SLC25A21-AS1	25.9016	2.05479	0.488545	4.20595	2.59991e-05	7.82642e-05	36.1673	21.6571	51.7142	43.0475	36.7624	18.812	10.1264	9.53576	5.29149
ENSG00000131459	GFPT2	145.171	2.05275	0.489401	4.19441	2.73578e-05	8.20777e-05	327.972	206.214	37.9237	199.2	193.003	201.706	49.1853	47.6788	43.6548
ENSG00000080200	CRYBG3	399.635	2.05191	0.275865	7.43811	1.02135e-13	8.52988e-13	515.384	421.843	637.808	620.39	538.569	478.661	67.9914	183.78	132.287
ENSG00000091137	SLC26A4	9.15793	2.05148	0.804511	2.54997	0.0107733	0.020205	15.6177	6.5913	20.6857	10.1288	16.5431	4.18044	4.33988	4.33444	0
ENSG00000253392	ENSG00000253392	7.11641	2.05128	0.773191	2.65301	0.00797785	0.0153756	4.10992	9.41615	14.6524	9.28475	8.27154	11.4962	2.89325	2.60066	1.32287
ENSG00000262619	ENSG00000262619	6.0453	2.05061	0.832403	2.46349	0.0137594	0.0252502	4.9319	5.64969	5.17142	10.9729	9.1906	12.5413	2.89325	1.73377	1.32287
ENSG00000010295	IFFO1	1200.53	2.04992	0.378663	5.41356	6.17828e-08	2.64104e-07	1181.19	1443.5	1169.6	2715.37	2115.68	1016.89	206.868	554.808	400.83
ENSG00000128039	SRD5A3	284.728	2.04977	0.469906	4.36208	1.28834e-05	4.05179e-05	193.166	163.841	591.266	562.149	465.963	311.443	56.4184	150.838	67.4665
ENSG00000109084	TMEM97	3979.98	2.0474	0.218456	9.37215	7.10676e-21	1.22242e-19	4252.12	4056.48	6199.67	6441.08	6164.13	4838.86	1652.05	1064.54	1150.9
ENSG00000257176	LOC100506606	30.2028	2.04657	0.515264	3.97188	7.13071e-05	0.000200377	27.9475	30.1317	49.1285	60.7729	47.7911	28.218	4.33988	18.2046	5.29149
ENSG00000142731	PLK4	1205.58	2.04621	0.240523	8.50735	1.7795e-17	2.16424e-16	1606.98	1441.61	1888.43	1651.84	1490.72	1596.93	587.33	333.752	252.669
ENSG00000133083	DCLK1	142.812	2.04158	0.294559	6.93099	4.17909e-12	2.92848e-11	217.004	118.643	229.266	214.393	179.217	188.12	27.4859	47.6788	63.4979
ENSG00000247271	ZBED5-AS1	52.3651	2.04119	0.350765	5.81925	5.91112e-09	2.88125e-08	49.319	55.5553	76.7094	81.8746	71.6867	85.6991	21.6994	20.8053	7.93723
ENSG00000135272	MDFIC	655.89	2.04085	0.247343	8.25108	1.56976e-16	1.73692e-15	805.544	740.109	963.608	974.898	887.812	889.389	325.491	178.579	137.579
ENSG00000136098	NEK3	1112.13	2.0372	0.147385	13.8222	1.87136e-43	1.48177e-41	1582.32	1286.25	1572.11	1496.53	1571.59	1410.9	448.454	338.086	302.938
ENSG00000236337	ENSG00000236337	13.8475	2.03683	0.531043	3.83553	0.000125295	0.000338362	16.4397	19.7739	23.2714	18.5695	13.7859	19.8571	2.89325	6.06821	3.96862
ENSG00000137812	KNL1	1519.6	2.03675	0.25234	8.07145	6.94697e-16	7.22254e-15	2151.95	1831.44	2387.47	2096.66	2014.58	1707.71	717.527	481.989	287.063
ENSG00000163376	KBTBD8	173.123	2.0364	0.356229	5.71654	1.08716e-08	5.11319e-08	217.826	238.229	346.485	189.915	227.008	171.398	50.6319	90.1563	26.4574
ENSG00000105810	CDK6	2251.3	2.03499	0.198398	10.2571	1.09954e-24	2.55054e-23	2860.5	2564.02	3664.81	2434.29	2877.58	3657.89	575.757	729.919	896.907
ENSG00000171793	CTPS1	2316.26	2.0323	0.165583	12.2736	1.25492e-34	5.93193e-33	2783.24	2628.99	3453.65	3200.71	3088.04	3421.69	880.995	814.874	574.126
ENSG00000105011	ASF1B	1733.15	2.02966	0.321304	6.31695	2.66773e-10	1.54849e-09	2019.61	2168.54	2245.26	2388.71	2339.01	2734.01	967.793	462.918	272.512
ENSG00000167874	TMEM88	204.248	2.02624	0.382202	5.30149	1.14863e-07	4.74158e-07	249.061	502.822	287.876	163.749	173.702	260.233	83.9043	74.5523	42.3319
ENSG00000171208	NETO2	2870.7	2.02418	0.140211	14.4366	3.04389e-47	2.82781e-45	3513.16	3181.72	4361.23	3927.45	3642.23	4383.19	993.832	990.852	842.669
ENSG00000178202	POGLUT3	2312.74	2.0161	0.136798	14.7378	3.6857e-49	3.75901e-47	3300.27	2800.36	3276.96	3017.54	2939.15	3192.81	827.47	860.819	599.261
ENSG00000101230	ISM1	14.0725	2.01399	0.855337	2.35462	0.0185417	0.0330598	4.9319	8.47453	23.2714	42.2034	22.0574	12.5413	1.44663	10.4026	1.32287
ENSG00000132646	PCNA	4154.01	2.01392	0.211844	9.5066	1.96999e-21	3.53093e-20	5314.13	4902.99	5720.45	5689.86	5451.86	6188.1	1802.5	1458.97	857.221
ENSG00000237803	LINC00211	7.41022	2.01275	0.784176	2.56671	0.0102668	0.0193362	10.6858	9.41615	4.30952	7.59661	10.1097	16.7218	4.33988	0.866887	2.64574
ENSG00000277268	LHX1-DT	84.9097	2.01258	1.11023	1.81276	0.0698694	0.107853	78.9105	171.374	175.828	83.5627	163.593	7.31577	2.89325	75.4192	5.29149
ENSG00000113368	LMNB1	9207.84	2.01243	0.262866	7.65574	1.92204e-14	1.72332e-13	13095.9	13412.4	12714.8	11374.7	11052.6	12081.5	4603.16	2852.93	1682.69
ENSG00000156802	ATAD2	2364.88	2.0114	0.212177	9.47982	2.54712e-21	4.52645e-20	3187.65	2971.74	3417.45	3165.25	2988.78	3201.17	1147.17	586.883	617.781
ENSG00000099783	HNRNPM	14519.3	2.00872	0.247188	8.12629	4.42647e-16	4.72241e-15	18603.1	20448.1	20576.2	19121.5	17961.2	19523.7	5591.21	6300.54	2547.85
ENSG00000196081	ZNF724	193.12	2.00864	0.176491	11.381	5.20164e-30	1.84177e-28	282.763	258.944	280.98	246.468	255.499	219.473	78.1178	58.9483	56.8835
ENSG00000183091	NEB	150.893	2.00852	0.348703	5.75997	8.41284e-09	4.01695e-08	189.878	255.178	217.2	146.024	104.773	295.766	50.6319	61.549	37.0404
ENSG00000196767	POU3F4	43.3318	2.00752	1.00391	1.9997	0.0455326	0.0738709	181.658	108.286	18.1	1.68814	12.8668	24.0375	18.8061	8.66887	15.8745
ENSG00000183230	CTNNA3	35.012	2.00713	0.351138	5.71606	1.09022e-08	5.12632e-08	54.2509	37.6646	41.3713	40.5153	56.9817	49.1202	11.573	10.4026	13.2287
ENSG00000189184	PCDH18	177.876	2.00708	0.488824	4.10594	4.02675e-05	0.000117704	240.019	91.3366	248.228	384.051	340.052	119.143	99.8172	39.8768	38.3633
ENSG00000267327	ENSG00000267327	28.9239	2.00577	0.695042	2.88582	0.00390394	0.0080622	23.8375	8.47453	18.9619	72.5898	55.1436	52.2555	5.78651	6.06821	17.1973
ENSG00000236308	ENSG00000236308	14.4753	2.00567	0.546839	3.66775	0.000244692	0.000630408	15.6177	16.9491	25.8571	19.4136	19.3003	17.7669	10.1264	2.60066	2.64574
ENSG00000274276	CBSL	94.1465	2.0053	2.08275	0.962814	0.335641	0.418014	3.28794	9.41615	213.752	233.807	291.342	2.09022	0	93.6238	0
ENSG00000163009	ENSG00000163009	46.5242	2.00355	0.362952	5.52016	3.38693e-08	1.504e-07	78.0885	62.1466	43.9571	72.5898	74.4438	40.7593	13.0196	13.8702	19.8431
ENSG00000112186	CAP2	631.169	2.00297	0.107778	18.5842	4.31321e-77	1.27771e-74	832.67	833.329	892.932	787.515	839.102	865.352	228.567	215.855	185.202
ENSG00000100206	DMC1	32.5222	2.00057	0.417873	4.78752	1.68859e-06	5.99811e-06	35.3453	32.9565	52.5761	36.2949	42.2768	59.5713	18.8061	6.9351	7.93723
ENSG00000140534	TICRR	1523.26	2.00028	0.239005	8.3692	5.80108e-17	6.71579e-16	2171.68	1938.79	2000.48	2111.01	2062.37	1900.01	766.712	442.113	316.166
ENSG00000079819	EPB41L2	8762.18	1.99962	0.109048	18.3371	4.18636e-75	1.1223e-72	12384	11268.3	12089.1	10246.1	11641.7	12466.1	3205.72	2982.96	2575.63
ENSG00000248840	ENSG00000248840	9.27681	1.99853	0.745993	2.67903	0.00738366	0.014335	9.86381	17.8907	12.0666	10.1288	5.51436	18.812	0	2.60066	6.61436
ENSG00000254109	RBPMS-AS1	38.0881	1.99689	0.469292	4.25512	2.08939e-05	6.37553e-05	25.4815	53.672	75.8475	48.1119	49.6292	51.2104	23.146	10.4026	5.29149
ENSG00000184898	RBM43	286.58	1.9967	0.225434	8.85714	8.20942e-19	1.14371e-17	385.511	333.332	445.604	349.444	432.877	342.796	138.876	78.0199	72.758
ENSG00000171914	TLN2	3942.09	1.9964	0.190209	10.4958	9.02887e-26	2.27736e-24	5166.17	6338.01	5442.92	4472.72	4239.62	5865.16	1585.5	999.521	1369.17
ENSG00000226856	THORLNC	5.58674	1.99595	0.875414	2.28001	0.0226073	0.0396014	2.46595	5.64969	11.2047	10.1288	9.1906	6.27066	1.44663	2.60066	1.32287
ENSG00000231327	LINC01816	31.5261	1.99545	0.480889	4.14951	3.33187e-05	9.86369e-05	19.7276	27.3068	51.7142	57.3966	56.9817	38.6691	14.4663	9.53576	7.93723
ENSG00000163661	PTX3	248.104	1.99432	0.387387	5.14813	2.63091e-07	1.03418e-06	421.678	444.442	246.504	176.41	197.598	498.518	57.8651	109.228	80.6952
ENSG00000138134	STAMBPL1	172.476	1.99377	0.23615	8.4428	3.09823e-17	3.68683e-16	231.8	190.206	210.304	223.678	199.436	323.984	47.7387	56.3477	68.7893
ENSG00000158104	HPD	26.1011	1.99174	0.454389	4.38334	1.16875e-05	3.70174e-05	36.9893	30.1317	20.6857	48.9559	38.6005	32.3984	14.4663	6.06821	6.61436
ENSG00000248774	ENSG00000248774	13.1473	1.99025	0.610049	3.26245	0.00110455	0.0025343	19.7276	8.47453	25.8571	14.3492	17.4621	19.8571	4.33988	6.9351	1.32287
ENSG00000073849	ST6GAL1	4757.41	1.99017	0.13743	14.4813	1.591e-47	1.51557e-45	7429.09	5587.54	5970.4	7078.35	6586.9	5376.05	1705.57	1497.98	1584.8
ENSG00000170854	RIOX2	320.424	1.98983	0.218322	9.11418	7.92708e-20	1.21834e-18	359.207	292.842	547.308	456.641	454.016	451.488	104.157	108.361	109.798
ENSG00000154864	PIEZO2	786.587	1.98779	0.545963	3.64088	0.000271708	0.000695331	742.252	200.564	833.46	1687.29	1475.09	1349.24	177.935	453.382	160.068
ENSG00000092200	RPGRIP1	18.1209	1.9872	0.563736	3.52506	0.00042339	0.00104778	28.7694	12.241	24.9952	31.2305	34.0052	13.5864	8.67976	6.9351	2.64574
ENSG00000166508	MCM7	13428.8	1.98635	0.177309	11.2027	3.95458e-29	1.31116e-27	16182.4	16935.9	17809.5	19021.9	17730.5	19634.5	5951.42	4233.88	3358.77
ENSG00000115355	CCDC88A	4463.52	1.98562	0.166522	11.924	8.87164e-33	3.73285e-31	6343.25	5611.08	6534.09	5937.17	5888.42	5357.24	1599.97	1814.4	1086.08
ENSG00000092964	DPYSL2	9367.81	1.98471	0.202842	9.78451	1.31226e-22	2.55986e-21	13811.8	14299.4	14567.9	10224.2	11620.6	10330.9	3632.48	3574.18	2248.88
ENSG00000159259	CHAF1B	926.043	1.98396	0.197566	10.042	9.96034e-24	2.14599e-22	1115.43	1021.65	1263.55	1377.52	1184.67	1434.94	410.842	295.609	230.18
ENSG00000219451	RPL23P8	24.4301	1.98378	0.709693	2.79527	0.0051857	0.0104258	28.7694	41.4311	23.2714	11.817	10.1097	79.4284	10.1264	4.33444	10.583
ENSG00000165124	SVEP1	103.063	1.98253	0.379061	5.23011	1.69406e-07	6.8162e-07	141.381	80.0373	114.633	160.373	130.507	198.571	18.8061	55.4808	27.7803
ENSG00000229404	LINC00858	7.42103	1.98178	1.12138	1.76727	0.0771834	0.117643	1.64397	0	12.0666	17.7254	11.9478	15.6767	2.89325	0.866887	3.96862
ENSG00000198826	ARHGAP11A	1950.66	1.9807	0.256572	7.71986	1.16455e-14	1.06553e-13	2499.65	2219.39	2972.7	2555.84	2541.2	2791.49	1005.41	574.746	395.539
ENSG00000159445	THEM4	727.784	1.98007	0.184283	10.7447	6.27354e-27	1.74414e-25	854.863	788.132	1110.13	1045.8	1017.4	998.081	279.199	276.537	179.911
ENSG00000259660	ENSG00000259660	37.2556	1.97968	0.582952	3.39595	0.000683897	0.00162806	64.9367	73.446	23.2714	21.1017	24.8146	89.8795	11.573	10.4026	15.8745
ENSG00000127423	AUNIP	175.615	1.97824	0.290214	6.8165	9.32822e-12	6.31506e-11	236.731	188.323	265.466	257.441	229.765	222.609	99.8172	43.3444	37.0404
ENSG00000075303	SLC25A40	639.345	1.97822	0.16547	11.9552	6.10108e-33	2.61399e-31	933.774	672.313	936.889	893.868	903.436	763.976	256.053	201.985	191.816
ENSG00000086548	CEACAM6	341.949	1.97787	0.850307	2.32606	0.0200152	0.0354278	82.1984	82.8621	362.861	545.268	438.392	1219.64	59.3117	156.04	130.964
ENSG00000152503	TRIM36	291.207	1.97664	0.526796	3.7522	0.000175292	0.000462272	196.454	147.834	499.042	640.648	536.731	306.217	50.6319	183.78	59.5292
ENSG00000163072	NOSTRIN	158.312	1.97402	0.346828	5.69164	1.25828e-08	5.86364e-08	165.219	183.615	222.371	147.712	189.326	354.293	79.5644	36.4093	46.3005
ENSG00000114450	GNB4	353.197	1.97391	0.406265	4.85868	1.18171e-06	4.29734e-06	218.648	232.579	653.323	423.722	514.674	777.562	114.283	144.77	99.2154
ENSG00000177738	LOC648987	205.523	1.9736	0.265173	7.4427	9.86507e-14	8.24991e-13	227.69	261.769	312.871	322.434	344.647	170.353	85.351	62.4159	62.175
ENSG00000164651	SP8	296.339	1.97279	1.53299	1.28689	0.198132	0.267319	0.821984	19.7739	1168.74	373.922	757.305	44.9398	209.761	21.6722	70.1122
ENSG00000278540	ACACA	8331.32	1.97072	0.140216	14.0549	7.1837e-45	6.04526e-43	10851.8	8928.39	11813.2	11400	11504.8	11996.8	3269.38	2416.88	2800.52
ENSG00000123094	RASSF8	1493.13	1.96811	0.273874	7.18619	6.6623e-13	5.09265e-12	1549.44	1435.02	1753.11	3179.6	2486.06	1512.28	507.766	517.532	497.4
ENSG00000144821	MYH15	52.5643	1.96761	0.424279	4.63754	3.52584e-06	1.19953e-05	50.963	94.1615	59.4713	54.8644	49.6292	109.737	28.9325	14.7371	10.583
ENSG00000223901	ENSG00000223901	43.2925	1.96625	0.361481	5.43942	5.34539e-08	2.3092e-07	64.1148	75.3292	63.7808	44.7356	37.6815	59.5713	11.573	13.0033	19.8431
ENSG00000120658	ENOX1	312.274	1.96617	0.340707	5.77085	7.88747e-09	3.78268e-08	371.537	239.17	347.347	502.22	442.068	587.352	137.43	56.3477	126.996
ENSG00000214842	RAD51AP2	5.94646	1.965	0.991133	1.98258	0.0474148	0.0766462	8.21984	2.82484	5.17142	13.5051	1.83812	15.6767	1.44663	0.866887	3.96862
ENSG00000215190	LINC00680	113.832	1.9641	0.371334	5.28933	1.22768e-07	5.04569e-07	105.214	151.6	144.8	211.017	174.621	123.323	20.2528	65.8834	27.7803
ENSG00000109339	MAPK10	283.626	1.96357	0.16307	12.0413	2.15514e-33	9.53852e-32	410.17	364.405	394.752	309.773	367.624	413.864	101.264	84.955	105.83
ENSG00000135046	ANXA1	674.308	1.96289	0.625542	3.1379	0.00170164	0.00376835	203.852	355.93	927.408	694.668	553.274	2644.13	221.334	286.94	181.233
ENSG00000272711	ENSG00000272711	148.817	1.96243	0.229261	8.55985	1.13018e-17	1.41017e-16	190.7	182.673	210.304	196.668	188.407	220.518	56.4184	65.8834	27.7803
ENSG00000235587	ENSG00000235587	11.5309	1.96207	0.844227	2.32411	0.0201198	0.0355962	10.6858	18.8323	8.61903	7.59661	10.1097	35.5338	5.78651	0	6.61436
ENSG00000141338	ABCA8	28.3304	1.95854	0.760711	2.57462	0.0100351	0.0189309	19.7276	20.7155	25.8571	89.4712	56.0627	13.5864	5.78651	2.60066	21.166
ENSG00000128512	DOCK4	1951.18	1.95788	0.200441	9.76787	1.54673e-22	3.00164e-21	2105.1	1912.42	3293.33	3020.07	2891.36	2336.87	603.243	714.315	683.925
ENSG00000114999	TTL	2208.13	1.95748	0.169332	11.56	6.56717e-31	2.46973e-29	2650.9	2426.54	3151.98	2875.74	3032.9	3470.81	797.091	879.891	587.355
ENSG00000255121	ENSG00000255121	61.0543	1.95742	0.434665	4.50328	6.69123e-06	2.18797e-05	63.2928	64.0298	107.738	91.1593	85.4726	76.2931	24.5926	32.9417	3.96862
ENSG00000166148	AVPR1A	34.8504	1.95677	0.629021	3.11083	0.00186565	0.00410346	20.5496	18.8323	49.9904	106.353	58.8198	22.9924	11.573	8.66887	15.8745
ENSG00000256232	LINC02387	91.5706	1.954	0.452609	4.31719	1.5803e-05	4.92541e-05	73.1566	126.176	121.528	140.959	204.95	62.7066	50.6319	29.4742	14.5516
ENSG00000168263	KCNV2	5.42293	1.95081	0.849565	2.29625	0.0216616	0.0380975	9.04182	10.3578	6.89522	9.28475	3.67624	4.18044	1.44663	2.60066	1.32287
ENSG00000128973	CLN6	1095.88	1.95032	0.213734	9.12499	7.17434e-20	1.11267e-18	1325.86	1370.99	1603.14	1545.49	1340.91	1545.72	516.446	373.628	240.763
ENSG00000174137	FAM53A	45.3079	1.94901	0.345422	5.64241	1.67691e-08	7.69599e-08	53.429	47.0807	73.2618	78.4983	66.1723	42.8495	15.9129	17.3377	13.2287
ENSG00000185745	IFIT1	75.426	1.94895	0.338475	5.75802	8.51055e-09	4.05559e-08	108.502	80.0373	65.5046	127.454	95.5822	123.323	18.8061	19.9384	39.6862
ENSG00000113810	SMC4	5124.4	1.9489	0.205771	9.47124	2.76536e-21	4.89574e-20	6986.04	6022.57	8122.57	6613.27	6564.84	6520.45	2427.44	1620.21	1242.18
ENSG00000205403	CFI	4.71388	1.94865	1.23883	1.57298	0.115724	0.167905	0.821984	10.3578	3.44761	10.1288	1.83812	11.4962	0	4.33444	0
ENSG00000178966	RMI1	758.916	1.94851	0.232759	8.37137	5.69517e-17	6.60133e-16	1037.34	839.92	1260.1	1057.62	963.175	887.299	367.443	242.728	174.619
ENSG00000143494	VASH2	365.608	1.947	0.189478	10.2756	9.07574e-25	2.11835e-23	525.248	563.086	464.566	514.881	449.42	392.962	163.469	108.361	108.476
ENSG00000227403	LINC01806	33.8068	1.94566	1.10501	1.76077	0.0782782	0.119089	0	2.82484	81.0189	70.0576	70.7676	44.9398	7.23313	20.8053	6.61436
ENSG00000090889	KIF4A	1764.24	1.94525	0.315014	6.17514	6.61028e-10	3.64915e-09	2319.64	2165.71	2587.43	2454.55	2242.51	2282.52	1005.41	545.272	275.157
ENSG00000114805	PLCH1	949.346	1.94447	0.21998	8.83934	9.62876e-19	1.33255e-17	1404.77	1179.84	1190.29	1236.56	1375.83	1173.66	451.347	329.417	202.399
ENSG00000149554	CHEK1	1313.59	1.94406	0.171605	11.3287	9.46324e-30	3.28865e-28	1823.16	1528.24	1861.71	1774.23	1690.15	1782.96	597.457	417.84	346.592
ENSG00000206052	DOK6	588.47	1.94401	0.186605	10.4178	2.05726e-25	5.03345e-24	843.356	700.561	851.56	844.068	796.825	646.923	225.674	146.504	240.763
ENSG00000105996	HOXA2	431.629	1.9436	0.173437	11.2064	3.79275e-29	1.26421e-27	616.488	627.116	617.985	585.783	517.431	476.57	131.643	184.647	126.996
ENSG00000175643	RMI2	1226.59	1.94355	0.328127	5.92317	3.15798e-09	1.59781e-08	1621.77	1678.9	1533.33	1701.64	1763.68	1468.38	745.013	324.216	202.399
ENSG00000169607	CKAP2L	781.692	1.94318	0.249125	7.80002	6.18953e-15	5.83389e-14	1095.7	826.738	1204.94	1061.84	1048.65	986.584	394.929	253.131	162.713
ENSG00000102385	DRP2	74.6861	1.94315	0.313857	6.19118	5.97151e-10	3.32132e-09	139.737	97.928	80.157	97.9119	106.611	71.0675	27.4859	18.2046	33.0718
ENSG00000251580	LINC02482	7.69089	1.94182	0.712365	2.72588	0.006413	0.0126321	13.1517	9.41615	8.61903	9.28475	7.35248	13.5864	4.33988	3.46755	0
ENSG00000086506	HBQ1	32.4857	1.94088	0.45742	4.24311	2.20447e-05	6.70487e-05	27.9475	32.0149	34.4761	62.461	54.2245	48.0751	14.4663	14.7371	3.96862
ENSG00000254454	ENSG00000254454	30.8444	1.93994	0.439325	4.41573	1.00669e-05	3.22271e-05	29.5914	24.482	50.8523	48.9559	39.5196	53.3006	8.67976	15.604	6.61436
ENSG00000223751	ENSG00000223751	17.9098	1.93982	1.27819	1.51763	0.129109	0.184485	0.821984	0	27.5809	37.139	45.953	31.3533	0	10.4026	7.93723
ENSG00000167325	RRM1	3763.44	1.93853	0.214146	9.05235	1.39923e-19	2.08728e-18	4444.47	4253.27	5916.1	5114.21	4856.31	5376.05	1828.54	1129.55	952.468
ENSG00000152253	SPC25	426.372	1.93641	0.301117	6.43076	1.26967e-10	7.65145e-10	578.677	444.442	664.527	536.827	573.493	594.668	240.14	129.166	75.4037
ENSG00000223583	ENSG00000223583	6.31501	1.93622	0.853019	2.26984	0.0232171	0.0405484	5.75389	3.76646	5.17142	13.5051	11.0287	11.4962	0	3.46755	2.64574
ENSG00000107719	PALD1	86.7401	1.93545	0.414232	4.67238	2.97733e-06	1.02387e-05	69.0467	70.6211	146.524	139.271	182.893	81.5186	24.5926	22.5391	43.6548
ENSG00000148773	MKI67	11589.5	1.93443	0.278524	6.94527	3.77731e-12	2.65487e-11	14624.7	13040.4	16808.8	17146.4	15836.3	14782	5837.14	4227.81	2001.51
ENSG00000105370	LIM2	9.21649	1.93375	0.938809	2.05979	0.0394187	0.065037	16.4397	25.4236	5.17142	9.28475	14.705	2.09022	7.23313	2.60066	0
ENSG00000138792	ENPEP	51.2426	1.93347	0.602818	3.20739	0.00133944	0.00302478	14.7957	32.9565	107.738	76.8102	109.368	65.842	27.4859	15.604	10.583
ENSG00000138160	KIF11	3115.03	1.93315	0.264139	7.31867	2.50439e-13	2.0033e-12	4160.88	3725.97	4843.9	4078.54	3958.39	4020.54	1652.05	986.518	608.521
ENSG00000137463	MGARP	15.8676	1.93118	0.657901	2.93536	0.00333157	0.00696914	10.6858	5.64969	25.8571	21.9458	28.4909	33.4435	5.78651	4.33444	6.61436
ENSG00000182240	BACE2	1182.01	1.93098	0.247591	7.79906	6.23703e-15	5.86981e-14	1436.01	1268.36	1550.56	1690.67	1572.51	1890.61	260.393	599.886	369.081
ENSG00000101306	MYLK2	35.8236	1.93072	0.455557	4.23816	2.25363e-05	6.83666e-05	23.8375	27.3068	56.8856	64.9932	56.9817	55.3909	13.0196	14.7371	9.2601
ENSG00000085999	RAD54L	887.103	1.92863	0.286041	6.7425	1.5568e-11	1.02725e-10	1145.85	1090.39	1220.45	1351.35	1173.64	1073.33	510.659	240.995	177.265
ENSG00000215093	ENSG00000215093	10.0641	1.92545	0.707278	2.72233	0.00648231	0.0127539	8.21984	12.241	7.75713	12.661	11.9478	27.1729	5.78651	3.46755	1.32287
ENSG00000169255	B3GALNT1	492.677	1.92366	0.298101	6.45304	1.09628e-10	6.63641e-10	589.363	597.925	898.103	726.742	765.577	340.706	188.061	204.585	123.027
ENSG00000105877	DNAH11	54.4316	1.92223	0.418658	4.5914	4.40288e-06	1.47668e-05	77.2665	40.4894	85.3284	78.4983	56.9817	93.0148	34.719	13.0033	10.583
ENSG00000257354	ENSG00000257354	107.514	1.92104	0.342702	5.60557	2.07567e-08	9.42465e-08	99.4601	72.5043	179.276	177.254	165.431	160.947	31.8258	37.2762	43.6548
ENSG00000163632	C3orf49	7.98001	1.91856	0.741092	2.58883	0.00963014	0.0182287	7.39786	10.3578	12.0666	13.5051	13.7859	7.31577	0	6.06821	1.32287
ENSG00000132622	HSPA12B	15.7295	1.91597	0.635185	3.0164	0.00255799	0.00548483	16.4397	7.53292	12.9285	38.8271	23.8956	25.0827	7.23313	4.33444	5.29149
ENSG00000203668	CHML	868.814	1.90686	0.236069	8.07757	6.60724e-16	6.89608e-15	948.57	818.263	1508.33	1270.32	1146.07	1210.24	280.646	398.768	238.117
ENSG00000134324	LPIN1	1990.15	1.90657	0.106528	17.8973	1.23704e-71	3.05452e-69	2630.35	2450.08	2640.87	2598.88	2850	2637.86	596.01	758.526	748.746
ENSG00000241170	ENSG00000241170	15.9019	1.90566	0.706647	2.69676	0.00700184	0.0136786	16.4397	23.5404	26.719	35.4509	17.4621	7.31577	5.78651	10.4026	0
ENSG00000263080	LOC105371083	15.0136	1.90416	0.612304	3.10984	0.00187191	0.00411628	29.5914	20.7155	13.7904	26.1661	16.5431	11.4962	11.573	2.60066	2.64574
ENSG00000259287	ENSG00000259287	14.8566	1.90373	0.55122	3.45367	0.000553007	0.00133975	14.7957	16.9491	27.5809	26.1661	11.9478	20.9022	5.78651	6.9351	2.64574
ENSG00000280165	PCDH20	16.6911	1.90294	0.707149	2.69101	0.00712369	0.0138906	45.2091	22.5988	25.8571	5.06441	14.705	18.812	10.1264	5.20132	2.64574
ENSG00000121152	NCAPH	1571.08	1.9019	0.263924	7.20626	5.75087e-13	4.43025e-12	1935.77	1875.7	2217.68	2232.56	2154.28	2053.64	860.743	495.86	313.521
ENSG00000277159	ENSG00000277159	20.828	1.90011	0.448178	4.23963	2.23887e-05	6.79408e-05	31.2354	32.0149	31.0285	22.7898	20.2193	29.2631	4.33988	11.2695	5.29149
ENSG00000170522	ELOVL6	4567.41	1.8994	0.244517	7.76799	7.97419e-15	7.43386e-14	6636.7	5756.09	6659.06	5141.22	5888.42	6164.06	2488.2	1185.03	1187.94
ENSG00000196074	SYCP2	57.863	1.89889	0.42339	4.48495	7.29299e-06	2.3744e-05	58.3609	44.2559	68.9522	88.6271	100.178	100.331	7.23313	30.3411	22.4888
ENSG00000101057	MYBL2	3611.59	1.89841	0.252498	7.51853	5.53948e-14	4.74892e-13	4340.08	4644.99	4495.69	4817.94	4534.64	5824.4	1990.56	940.573	915.427
ENSG00000172197	MBOAT1	136.228	1.89677	0.260186	7.29006	3.09806e-13	2.45516e-12	177.549	145.95	167.209	191.603	147.969	251.872	33.2724	53.747	56.8835
ENSG00000153132	CLGN	1217.44	1.89607	0.14254	13.3019	2.25512e-40	1.51683e-38	1720.41	1555.55	1620.38	1562.37	1533.91	1661.73	454.241	333.752	514.597
ENSG00000146670	CDCA5	2081.17	1.89544	0.239503	7.91405	2.49153e-15	2.44284e-14	2728.17	2595.09	2759.81	2766.01	2615.64	3044.41	1131.26	603.354	486.817
ENSG00000132436	FIGNL1	761.828	1.89323	0.240503	7.87197	3.49111e-15	3.3875e-14	1025.01	863.461	1216.15	1104.04	1044.97	790.104	332.724	317.281	162.713
ENSG00000104549	SQLE	5891.55	1.89316	0.148639	12.7366	3.70039e-37	2.0424e-35	7845.02	7931.22	8038.11	7897.94	8008.69	7008.51	1999.24	1662.69	2632.52
ENSG00000214456	PLIN5	326.541	1.89243	0.197145	9.59922	8.05487e-22	1.48631e-20	460.311	325.799	389.58	535.139	474.235	406.548	101.264	130.9	115.09
ENSG00000182551	ADI1	1421.16	1.89224	0.170422	11.1032	1.21012e-28	3.84249e-27	1867.55	2049.9	2028.92	1770.85	1461.31	2093.36	598.903	517.532	402.153
ENSG00000104738	MCM4	5453.42	1.89167	0.19881	9.51494	1.81818e-21	3.28076e-20	6563.54	6443.47	7534.76	7664.14	6971.99	8072.43	2684.94	1720.77	1424.73
ENSG00000204882	GPR20	70.3131	1.88965	0.264762	7.13716	9.52771e-13	7.16334e-12	106.036	95.1031	81.0189	80.1864	102.016	91.9697	21.6994	19.0715	35.7175
ENSG00000080839	RBL1	652.496	1.88936	0.151409	12.4785	9.78444e-36	4.96256e-34	846.644	739.168	948.955	874.454	872.188	892.524	276.306	240.995	181.233
ENSG00000037897	METTL1	308.937	1.88855	0.178837	10.5602	4.55877e-26	1.18326e-24	397.018	406.778	433.537	389.959	374.057	449.398	131.643	123.965	74.0808
ENSG00000006634	DBF4	853.975	1.88665	0.185337	10.1796	2.44671e-24	5.55199e-23	1103.92	982.104	1310.95	1120.92	1211.32	1037.79	409.395	251.397	257.96
ENSG00000078081	LAMP3	29.3383	1.88579	0.766006	2.46185	0.0138223	0.0253433	8.21984	5.64969	50.8523	74.278	54.2245	39.7142	5.78651	14.7371	10.583
ENSG00000111885	MAN1A1	5019.63	1.88574	0.312099	6.04211	1.52107e-09	8.03842e-09	6031.72	6796.58	6297.93	4606.92	6054.77	10004.8	1048.8	1599.41	2735.7
ENSG00000138821	SLC39A8	333.835	1.88416	0.252588	7.4594	8.69168e-14	7.30444e-13	363.317	316.383	511.97	417.814	423.687	611.39	122.963	90.1563	146.839
ENSG00000091651	ORC6	1511.41	1.884	0.176947	10.6472	1.796e-26	4.78747e-25	1894.67	1585.68	2214.23	2141.4	2019.17	2121.57	697.274	457.716	470.942
ENSG00000121690	DEPDC7	141.805	1.88352	0.248551	7.57802	3.50878e-14	3.0726e-13	198.098	124.293	177.552	222.834	217.817	181.849	53.5252	40.7437	59.5292
ENSG00000049130	KITLG	2165.92	1.88296	0.32098	5.86629	4.45662e-09	2.21111e-08	2800.5	3807.89	3494.16	1728.65	2096.38	3239.84	870.869	1026.39	428.611
ENSG00000051341	POLQ	929.211	1.88268	0.178261	10.5613	4.50218e-26	1.17019e-24	1250.24	1050.84	1423.86	1340.38	1206.73	1091.1	418.075	327.683	253.991
ENSG00000227456	LINC00310	5.58158	1.88217	0.877183	2.1457	0.0318969	0.0538095	4.10992	2.82484	8.61903	10.9729	10.1097	7.31577	1.44663	0.866887	3.96862
ENSG00000248590	ENSG00000248590	6.73017	1.88174	0.741048	2.53929	0.0111077	0.0207928	8.21984	7.53292	8.61903	10.1288	11.9478	6.27066	4.33988	0.866887	2.64574
ENSG00000123219	CENPK	718.028	1.88147	0.248809	7.56191	3.97201e-14	3.45087e-13	886.099	695.853	1096.34	1066.9	1062.43	881.028	368.89	234.06	170.65
ENSG00000251303	ENSG00000251303	7.90711	1.88114	0.687071	2.73791	0.00618313	0.012223	11.5078	8.47453	9.48093	10.1288	12.8668	9.406	5.78651	0.866887	2.64574
ENSG00000249825	CTD-2201I18.1	21.2239	1.88051	0.48847	3.8498	0.000118215	0.000320211	24.6595	25.4236	22.4095	17.7254	30.329	48.0751	5.78651	8.66887	7.93723
ENSG00000148841	ITPRIP	660.505	1.88009	0.180191	10.4339	1.73647e-25	4.28208e-24	985.559	1101.69	806.741	680.319	835.425	824.592	250.266	252.264	207.691
ENSG00000151617	EDNRA	360.945	1.87779	0.273352	6.86947	6.44397e-12	4.43608e-11	470.997	283.426	516.28	593.38	509.159	483.886	159.129	84.0881	148.162
ENSG00000230383	ENSG00000230383	6.65407	1.8768	0.947875	1.98001	0.0477024	0.0770315	9.04182	9.41615	6.89522	0.844068	5.51436	20.9022	2.89325	1.73377	2.64574
ENSG00000011426	ANLN	3213.7	1.87615	0.212196	8.8416	9.43606e-19	1.30684e-17	4469.13	3895.46	4995.59	3837.98	4119.23	4137.59	1572.48	1133.89	761.974
ENSG00000184661	CDCA2	1039.43	1.87518	0.32718	5.73134	9.96393e-09	4.70753e-08	1369.43	1295.66	1554.01	1309.15	1389.62	1313.7	630.729	331.151	161.39
ENSG00000143228	NUF2	800.243	1.87483	0.209173	8.96304	3.15834e-19	4.56515e-18	1032.41	821.088	1187.7	1112.48	1078.06	1103.64	402.162	235.793	228.857
ENSG00000106066	CPVL	712.337	1.87427	0.324391	5.77782	7.56764e-09	3.64139e-08	1062	1268.36	940.336	634.739	638.747	1095.28	379.016	146.504	246.054
ENSG00000180211	ENSG00000180211	11.0035	1.87427	0.924721	2.02685	0.0426782	0.06971	8.21984	17.8907	9.48093	9.28475	8.27154	33.4435	11.573	0.866887	0
ENSG00000178248	FAM230I	103.556	1.87377	1.01766	1.84124	0.0655859	0.102013	169.329	136.534	126.7	176.41	199.436	11.4962	79.5644	31.2079	1.32287
ENSG00000279281	ENSG00000279281	5.80852	1.87364	0.913763	2.05046	0.0403193	0.0663479	10.6858	2.82484	10.3428	3.37627	11.0287	8.36089	0	4.33444	1.32287
ENSG00000157404	KIT	667.725	1.8725	0.258642	7.23976	4.4949e-13	3.50151e-12	641.148	723.16	1122.2	925.942	1001.78	870.577	334.171	160.374	230.18
ENSG00000245105	A2M-AS1	53.7444	1.87098	0.554973	3.37131	0.000748127	0.00176952	22.1936	30.1317	62.9189	135.895	94.6632	79.4284	21.6994	15.604	21.166
ENSG00000261159	ENSG00000261159	14.2855	1.8708	0.608111	3.0764	0.00209513	0.00456434	17.2617	16.0075	22.4095	13.5051	10.1097	34.4887	4.33988	7.80199	2.64574
ENSG00000186051	TAL2	7.46716	1.86894	0.71898	2.59943	0.00933782	0.0177191	12.3298	7.53292	7.75713	5.90848	11.0287	14.6315	1.44663	2.60066	3.96862
ENSG00000145934	TENM2	97.6864	1.86585	1.37248	1.35947	0.173996	0.239193	129.051	483.99	124.114	2.5322	30.329	3.13533	14.4663	34.6755	56.8835
ENSG00000112782	CLIC5	932.79	1.8655	0.494877	3.76962	0.000163499	0.000433426	1184.48	515.063	840.356	1722.74	1310.58	1808.04	652.428	238.394	123.027
ENSG00000184445	KNTC1	2628.83	1.86461	0.176914	10.5396	5.6743e-26	1.46269e-24	3543.57	2964.2	3787.2	3974.72	3595.36	2935.72	1215.17	859.085	784.463
ENSG00000272677	LOC101928963	8.93901	1.86456	0.75342	2.47479	0.0133313	0.0245366	19.7276	5.64969	15.5143	13.5051	6.43342	10.4511	0	5.20132	3.96862
ENSG00000248415	ENSG00000248415	7.23561	1.86448	0.868173	2.14759	0.0317462	0.0535986	8.21984	10.3578	3.44761	5.06441	6.43342	24.0375	1.44663	3.46755	2.64574
ENSG00000241399	CD302	156.771	1.86372	0.186867	9.97352	1.99051e-23	4.15043e-22	233.443	193.973	218.923	180.631	214.141	197.526	70.8847	51.1464	50.2691
ENSG00000261335	LOC105274304	8.6262	1.86351	0.663048	2.81052	0.00494622	0.00997751	11.5078	8.47453	12.0666	10.9729	16.5431	8.36089	5.78651	2.60066	1.32287
ENSG00000181544	FANCB	130.928	1.86282	0.204884	9.09207	9.7171e-20	1.47653e-18	187.412	146.892	207.719	167.125	176.459	150.496	49.1853	49.4126	43.6548
ENSG00000243107	ENSG00000243107	11.8846	1.86225	0.608895	3.05841	0.00222517	0.00482545	14.7957	15.0658	17.2381	21.1017	18.3812	8.36089	2.89325	7.80199	1.32287
ENSG00000183150	GPR19	45.8638	1.86223	0.540445	3.44572	0.000569531	0.00137694	38.6333	32.9565	36.1999	103.82	111.206	40.7593	13.0196	24.2728	11.9058
ENSG00000116132	PRRX1	18.7298	1.85956	0.896338	2.07462	0.0380221	0.0629653	11.5078	34.8398	14.6524	4.22034	5.51436	77.3382	8.67976	5.20132	6.61436
ENSG00000273156	ENSG00000273156	10.4375	1.85705	0.666655	2.78562	0.00534261	0.0106978	19.7276	11.2994	10.3428	21.1017	5.51436	14.6315	4.33988	4.33444	2.64574
ENSG00000143850	PLEKHA6	9659.52	1.85617	0.184865	10.0407	1.00955e-23	2.17262e-22	13160.8	15730.6	11654.7	12252.5	12734.5	10856.6	3447.31	4441.06	2657.65
ENSG00000266189	MIR3186	13.3121	1.85543	0.52172	3.55636	0.000376022	0.000938605	18.0836	22.5988	18.9619	15.1932	16.5431	14.6315	2.89325	6.9351	3.96862
ENSG00000107566	ERLIN1	3762.56	1.85342	0.166739	11.1157	1.05281e-28	3.37151e-27	6487.1	5089.43	4527.58	4032.96	4698.23	4912.02	1490.03	1433.83	1191.91
ENSG00000213763	ENSG00000213763	31.5049	1.85273	0.536416	3.45391	0.000552518	0.00133874	41.9212	57.4385	23.2714	27.8542	23.8956	75.248	13.0196	15.604	5.29149
ENSG00000158966	CACHD1	1989.62	1.85225	0.187217	9.8936	4.43761e-23	9.00283e-22	2588.43	1806.96	2683.97	3041.18	2585.32	3022.46	639.409	690.909	847.961
ENSG00000262703	ENSG00000262703	25.0674	1.85201	0.429079	4.31625	1.587e-05	4.94546e-05	44.3871	29.1901	31.8904	36.2949	23.8956	31.3533	15.9129	6.06821	6.61436
ENSG00000005471	ABCB4	19.3392	1.85143	0.542123	3.41514	0.000637489	0.0015263	26.3035	18.8323	29.3047	15.1932	27.5718	34.4887	14.4663	2.60066	5.29149
ENSG00000214654	ENSG00000214654	75.9092	1.85002	0.354183	5.22335	1.75719e-07	7.05658e-07	108.502	90.395	122.39	101.288	86.3916	91.9697	36.1657	38.143	7.93723
ENSG00000235726	ENSG00000235726	7.19094	1.84937	0.886691	2.0857	0.0370061	0.0614726	8.21984	1.88323	13.7904	9.28475	17.4621	6.27066	4.33988	3.46755	0
ENSG00000155850	SLC26A2	1919.48	1.84836	0.155979	11.8501	2.15061e-32	8.79268e-31	2651.72	2385.11	2980.46	2240.16	2638.62	2276.25	691.487	837.413	574.126
ENSG00000050438	SLC4A8	872.697	1.84615	0.52038	3.5477	0.000388618	0.000968243	598.404	466.099	1233.38	1603.73	1317.01	1676.36	133.09	187.248	638.947
ENSG00000254535	PABPC4L	259.591	1.84592	0.295008	6.25717	3.92028e-10	2.22596e-09	351.809	342.748	385.271	375.61	427.363	167.218	121.517	84.0881	80.6952
ENSG00000178878	APOLD1	154.363	1.84505	0.559966	3.29493	0.000984446	0.00227963	123.298	70.6211	149.971	440.603	336.376	98.2404	81.0111	46.8119	42.3319
ENSG00000138640	FAM13A	783.19	1.84473	0.239285	7.70935	1.26461e-14	1.15146e-13	1131.87	887.001	1099.79	1100.66	1121.25	846.54	386.249	306.011	169.328
ENSG00000127903	ZNF835	8.82117	1.84382	1.2761	1.44489	0.14849	0.208637	2.46595	28.2484	2.58571	16.0373	20.2193	0	7.23313	2.60066	0
ENSG00000147862	NFIB	836.176	1.84128	0.278353	6.61491	3.71777e-11	2.35383e-10	1403.13	1320.14	1221.32	893.868	815.206	953.141	254.606	452.515	211.66
ENSG00000000460	C1orf112	552.429	1.83912	0.142424	12.913	3.80085e-38	2.27155e-36	734.032	686.437	855.008	718.302	674.59	693.953	230.014	211.52	168.005
ENSG00000250081	ENSG00000250081	9.53976	1.8356	0.652939	2.81129	0.0049344	0.00995473	18.9056	14.1242	12.9285	11.817	11.9478	5.22555	4.33988	2.60066	3.96862
ENSG00000100749	VRK1	839.283	1.83553	0.184504	9.94843	2.56195e-23	5.28906e-22	1001.18	874.76	1301.47	1110.79	1160.77	1174.7	392.036	287.807	250.023
ENSG00000259209	ENSG00000259209	18.9895	1.83497	0.494951	3.70738	0.000209414	0.000545359	38.6333	19.7739	26.719	22.7898	23.8956	18.812	7.23313	10.4026	2.64574
ENSG00000123473	STIL	1031.4	1.83454	0.240882	7.61593	2.61807e-14	2.31858e-13	1286.41	1246.7	1556.6	1364.86	1360.21	1324.16	581.544	309.479	252.669
ENSG00000213088	ACKR1	29.4596	1.83429	0.606753	3.02312	0.00250186	0.00537923	37.8113	16.0075	36.1999	59.9288	30.329	52.2555	1.44663	8.66887	22.4888
ENSG00000230359	TPI1P2	25.1042	1.8328	0.449837	4.07438	4.61374e-05	0.00013351	27.9475	46.1391	33.6142	21.1017	27.5718	40.7593	13.0196	5.20132	10.583
ENSG00000051180	RAD51	494.033	1.83264	0.227703	8.04837	8.39052e-16	8.65621e-15	672.383	599.809	606.78	645.712	605.66	766.066	271.966	145.637	132.287
ENSG00000206129	LOC642484	20.2799	1.82662	0.788649	2.31614	0.0205506	0.0362864	18.9056	9.41615	11.2047	54.0203	24.8146	41.8044	0	7.80199	14.5516
ENSG00000182397	DNM1P46	18.4981	1.82521	0.504494	3.61791	0.000296995	0.000754896	35.3453	29.1901	24.9952	17.7254	22.9765	15.6767	10.1264	7.80199	2.64574
ENSG00000249685	ENSG00000249685	16.1193	1.82374	0.560663	3.25283	0.00114264	0.00261529	22.1936	12.241	24.1333	26.1661	23.8956	17.7669	13.0196	4.33444	1.32287
ENSG00000172380	GNG12	2550.82	1.82351	0.141824	12.8576	7.7975e-38	4.53027e-36	3167.93	3180.78	3953.55	2853.79	3215.79	3742.54	1073.4	913.699	855.898
ENSG00000203867	RBM20	722.261	1.82213	0.814877	2.23608	0.0253465	0.0439402	148.779	119.585	1349.74	1453.48	1346.42	1277.13	228.567	286.94	289.709
ENSG00000197935	ZNF311	41.221	1.82162	0.875597	2.08043	0.0374864	0.0621659	1.64397	23.5404	150.833	31.2305	79.9582	37.624	15.9129	10.4026	19.8431
ENSG00000272129	ENSG00000272129	21.5078	1.82064	0.453152	4.01772	5.87628e-05	0.000167358	26.3035	16.9491	41.3713	32.0746	24.8146	28.218	7.23313	8.66887	7.93723
ENSG00000254290	ENSG00000254290	19.1414	1.82005	0.52095	3.49371	0.000476352	0.00116746	17.2617	18.8323	24.1333	30.3864	37.6815	22.9924	10.1264	9.53576	1.32287
ENSG00000198336	MYL4	21.904	1.81919	0.786136	2.3141	0.0206624	0.0364735	14.7957	5.64969	16.3762	35.4509	16.5431	83.6089	11.573	5.20132	7.93723
ENSG00000121210	TMEM131L	1018.87	1.81916	0.162456	11.1978	4.17814e-29	1.3804e-27	1230.51	1041.43	1561.77	1460.24	1352.86	1382.68	386.249	326.817	427.288
ENSG00000184220	CMSS1	749.295	1.819	0.161586	11.2571	2.13672e-29	7.26408e-28	908.292	783.424	1198.91	1033.98	987.07	994.945	306.685	286.94	243.408
ENSG00000267374	MIR924HG	134.31	1.8182	0.486413	3.73796	0.000185518	0.00048698	332.082	225.046	125.838	123.234	148.888	102.421	94.0307	29.4742	27.7803
ENSG00000087495	PHACTR3	26.9093	1.81664	0.865489	2.09898	0.0358189	0.0597279	10.6858	2.82484	12.9285	93.6915	52.3864	39.7142	7.23313	12.1364	10.583
ENSG00000132780	NASP	12902.2	1.81599	0.218597	8.30746	9.77697e-17	1.10527e-15	16298.3	14819.1	18455.1	17841.1	17107.4	17158.6	6654.48	4747.07	3038.64
ENSG00000162607	USP1	2642.15	1.81591	0.181421	10.0094	1.38631e-23	2.9396e-22	3555.9	3271.17	3907.01	3287.64	3178.11	3620.26	1316.43	903.297	739.485
ENSG00000237719	ENSG00000237719	8.5184	1.81502	0.779543	2.32831	0.0198958	0.0352263	11.5078	8.47453	13.7904	12.661	3.67624	16.7218	7.23313	2.60066	0
ENSG00000165410	CFL2	1372.64	1.81488	0.134744	13.4691	2.3761e-41	1.7019e-39	1702.33	1619.58	2063.4	1661.97	1691.99	2078.73	461.474	527.934	546.346
ENSG00000172955	ADH6	25.9589	1.81483	0.553119	3.28108	0.00103411	0.00238639	39.4552	70.6211	19.8238	17.7254	27.5718	29.2631	13.0196	9.53576	6.61436
ENSG00000213089	ENSG00000213089	6.92396	1.81323	0.829859	2.18499	0.0288898	0.0493354	12.3298	2.82484	12.9285	5.06441	9.1906	12.5413	0	3.46755	3.96862
ENSG00000249577	ENSG00000249577	11.2141	1.81239	0.78078	2.32125	0.0202732	0.0358473	21.3716	24.482	12.9285	4.22034	10.1097	14.6315	10.1264	1.73377	1.32287
ENSG00000269534	ENSG00000269534	7.53132	1.81182	0.710112	2.55146	0.0107272	0.0201287	14.7957	9.41615	7.75713	10.1288	8.27154	8.36089	2.89325	0.866887	5.29149
ENSG00000225246	ENSG00000225246	5.15133	1.80974	0.945603	1.91385	0.0556399	0.0881055	8.21984	9.41615	2.58571	4.22034	3.67624	12.5413	0	1.73377	3.96862
ENSG00000011332	DPF1	211.463	1.80883	0.217374	8.3213	8.70034e-17	9.88321e-16	291.804	283.426	297.357	303.864	257.337	235.15	69.4381	109.228	55.5606
ENSG00000138180	CEP55	778.933	1.80881	0.25642	7.05409	1.73737e-12	1.26911e-11	952.68	779.657	1196.32	1044.11	1066.11	1094.23	439.774	249.664	187.848
ENSG00000214391	ENSG00000214391	21.1424	1.80863	0.585993	3.08643	0.00202573	0.00442858	21.3716	37.6646	18.9619	17.7254	19.3003	51.2104	14.4663	6.9351	2.64574
ENSG00000101003	GINS1	1672.48	1.80859	0.216837	8.34076	7.38171e-17	8.46214e-16	2264.57	2127.11	2376.27	2145.62	2192.88	2064.09	894.015	584.282	403.476
ENSG00000127252	PLAAT1	108.988	1.80753	0.389053	4.64598	3.38469e-06	1.15444e-05	110.146	99.8112	160.314	183.163	193.003	110.782	70.8847	32.9417	19.8431
ENSG00000051825	MPHOSPH9	1361.81	1.80694	0.152207	11.8716	1.66243e-32	6.8265e-31	1828.09	1649.71	2152.17	1835.85	1838.12	1418.22	572.864	486.324	474.911
ENSG00000164109	MAD2L1	2216.06	1.80484	0.229357	7.86912	3.57142e-15	3.46184e-14	2777.48	2464.21	3346.77	2825.94	2845.41	3185.5	1225.29	683.974	590.001
ENSG00000265205	ENSG00000265205	12.0027	1.80424	0.546969	3.29861	0.000971638	0.00225331	16.4397	14.1242	18.1	12.661	12.8668	20.9022	2.89325	6.06821	3.96862
ENSG00000218358	RAET1K	14.1342	1.80318	0.674101	2.67494	0.00747423	0.0144928	25.4815	23.5404	17.2381	25.322	16.5431	3.13533	7.23313	6.06821	2.64574
ENSG00000113161	HMGCR	10412.6	1.80165	0.143534	12.5521	3.87161e-36	1.99054e-34	15014.4	13228.7	14745.4	13097.4	13800.6	12067.9	4056.34	3111.26	4591.69
ENSG00000183423	LRIT3	7.52456	1.80089	0.775671	2.32171	0.0202483	0.03581	13.1517	8.47453	12.0666	10.9729	3.67624	10.4511	1.44663	0.866887	6.61436
ENSG00000183067	IGSF5	10.4863	1.79908	0.671349	2.67979	0.00736682	0.0143038	5.75389	9.41615	21.5476	16.8814	11.9478	16.7218	2.89325	2.60066	6.61436
ENSG00000161547	SRSF2	3766.97	1.79894	0.140788	12.7776	2.18736e-37	1.22531e-35	4980.4	4230.68	5890.25	4784.18	4735.92	5021.76	1595.63	1469.37	1194.55
ENSG00000135698	MPHOSPH6	495.183	1.7975	0.187099	9.60719	7.45543e-22	1.386e-20	616.488	580.035	695.556	680.319	624.961	699.179	232.907	202.852	124.35
ENSG00000139187	KLRG1	58.5391	1.79718	0.465509	3.86067	0.000113075	0.000307131	54.2509	37.6646	56.0237	114.793	90.9869	106.601	13.0196	16.4709	37.0404
ENSG00000080986	NDC80	894.695	1.79473	0.312644	5.74048	9.44066e-09	4.47722e-08	1246.95	1012.24	1354.91	1136.12	1126.77	1159.03	584.437	247.93	183.879
ENSG00000174792	ODAPH	20.4172	1.79324	1.01156	1.77275	0.0762702	0.116535	49.319	57.4385	9.48093	3.37627	2.75718	38.6691	5.78651	15.604	1.32287
ENSG00000170390	DCLK2	590.703	1.79124	0.405708	4.4151	1.00962e-05	3.23098e-05	643.614	479.282	726.584	1143.71	906.193	748.299	99.8172	407.437	161.39
ENSG00000244405	ETV5	2243.17	1.78924	0.312344	5.72843	1.01365e-08	4.78425e-08	3626.59	3616.74	2873.58	2263.79	2698.36	2558.43	1154.41	1009.06	387.601
ENSG00000249700	SRD5A3-AS1	16.4889	1.78808	0.577169	3.09802	0.00194821	0.00427358	10.6858	12.241	28.4428	34.6068	26.6527	16.7218	7.23313	5.20132	6.61436
ENSG00000274956	NKAIN3-IT1	61.3262	1.78664	1.36036	1.31336	0.189062	0.256781	0	16.0075	153.419	140.959	102.935	68.9773	2.89325	41.6106	25.1346
ENSG00000164626	KCNK5	540.888	1.78592	0.350972	5.0885	3.609e-07	1.3996e-06	677.315	870.052	830.013	679.475	755.467	436.856	347.19	102.293	169.328
ENSG00000123416	TUBA1B	10117.4	1.78503	0.250585	7.12345	1.05256e-12	7.87889e-12	13024.3	13383.2	12657.9	13126.9	13206	14118.4	6046.9	2972.56	2520.07
ENSG00000124570	SERPINB6	4983.81	1.78452	0.185504	9.61985	6.59281e-22	1.22983e-20	7516.22	8467	6741.81	4980	5939.88	5524.45	2026.72	1930.56	1727.67
ENSG00000101670	LIPG	1538.5	1.78253	0.178002	10.0141	1.32183e-23	2.81242e-22	2124.01	2068.73	2029.78	2254.51	1964.95	1643.96	591.67	436.044	732.871
ENSG00000115159	GPD2	2387.47	1.78215	0.208942	8.52936	1.47157e-17	1.80611e-16	2992.84	2651.59	3522.6	3136.56	2951.1	3503.21	1268.69	804.471	656.144
ENSG00000186377	CYP4X1	20.1801	1.78011	0.821624	2.16658	0.0302669	0.0513971	7.39786	2.82484	18.1	66.6814	32.1671	31.3533	8.67976	7.80199	6.61436
ENSG00000223658	C1GALT1C1L	7.1695	1.77952	0.894525	1.98935	0.0466627	0.075541	9.04182	4.70807	9.48093	15.1932	15.624	2.09022	5.78651	2.60066	0
ENSG00000164104	HMGB2	7181.94	1.77945	0.317544	5.60377	2.0974e-08	9.51871e-08	9931.21	8011.26	9670.55	9568.35	9322.02	9914.96	4705.88	2153.35	1359.91
ENSG00000250802	ZBED3-AS1	79.3167	1.77916	0.287918	6.1794	6.43448e-10	3.55773e-09	87.9523	92.2783	93.9474	140.959	103.854	103.466	43.3988	29.4742	18.5202
ENSG00000095002	MSH2	2402.3	1.77622	0.135651	13.0941	3.55889e-39	2.26394e-37	3323.28	3082.85	3395.04	3253.04	2741.56	3068.44	1105.22	872.089	779.172
ENSG00000231871	IPO9-AS1	7.99791	1.77561	0.682931	2.59999	0.00932271	0.0176932	12.3298	6.5913	14.6524	6.75254	11.0287	11.4962	4.33988	3.46755	1.32287
ENSG00000183396	TMEM89	6.94778	1.77537	0.757374	2.34412	0.0190722	0.0339025	4.10992	12.241	7.75713	10.9729	9.1906	10.4511	4.33988	3.46755	0
ENSG00000136108	CKAP2	3480.72	1.77488	0.262986	6.74897	1.48899e-11	9.85972e-11	4926.15	4248.57	5259.33	4554.59	4472.15	3871.09	1971.75	1284.73	738.163
ENSG00000121621	KIF18A	819.551	1.77149	0.260227	6.80748	9.93259e-12	6.70004e-11	1101.46	911.483	1215.28	1125.14	1115.74	963.592	464.367	304.277	174.619
ENSG00000272087	ENSG00000272087	8.8289	1.77087	0.634449	2.79119	0.00525148	0.0105389	12.3298	7.53292	16.3762	12.661	9.1906	11.4962	2.89325	4.33444	2.64574
ENSG00000100629	CEP128	442.406	1.77049	0.249103	7.10748	1.18183e-12	8.80437e-12	736.498	602.634	574.027	497.156	490.778	570.63	241.587	163.842	104.507
ENSG00000184304	PRKD1	1577.38	1.76813	0.267831	6.60168	4.06531e-11	2.56091e-10	2075.51	2219.39	2454.7	1961.61	2042.15	1624.1	934.521	516.665	367.758
ENSG00000188820	CALHM6	6.79647	1.76667	0.76432	2.31142	0.0208095	0.0367195	13.1517	5.64969	13.7904	8.44068	8.27154	4.18044	2.89325	3.46755	1.32287
ENSG00000277196	LOC102724788	150.781	1.76665	0.451381	3.91387	9.08281e-05	0.000250511	116.722	128.06	165.485	238.871	203.112	330.255	36.1657	31.2079	107.153
ENSG00000116560	SFPQ	20033.9	1.76661	0.204212	8.65084	5.1121e-18	6.54838e-17	25661.5	26778.6	27978.2	26930	25404.7	24455.6	6809.27	10902	5385.41
ENSG00000144554	FANCD2	1857.68	1.76641	0.168932	10.4564	1.37023e-25	3.40129e-24	2536.64	2157.24	2688.28	2419.1	2379.45	2392.26	944.647	590.35	611.167
ENSG00000186047	DLEU7	24.7582	1.76632	0.398632	4.43096	9.38128e-06	3.01454e-05	27.1255	40.4894	24.9952	32.9186	36.7624	32.3984	11.573	11.2695	5.29149
ENSG00000254226	LINC01933	13.6386	1.76527	0.662604	2.66415	0.00771835	0.0149199	17.2617	9.41615	16.3762	9.28475	15.624	38.6691	8.67976	3.46755	3.96862
ENSG00000133739	LRRCC1	538.406	1.76508	0.279857	6.30708	2.8435e-10	1.64746e-09	816.23	672.313	847.251	687.915	649.775	549.728	311.025	197.65	113.767
ENSG00000248461	LINC02119	19.9804	1.76363	0.443802	3.97391	7.07018e-05	0.0001988	20.5496	30.1317	26.719	35.4509	23.8956	19.8571	10.1264	7.80199	5.29149
ENSG00000263982	ENSG00000263982	6.89587	1.76325	0.834515	2.11291	0.0346085	0.0578689	10.6858	5.64969	10.3428	11.817	8.27154	8.36089	0	6.9351	0
ENSG00000198498	TMA16	773.163	1.76314	0.148932	11.8386	2.46617e-32	1.00391e-30	1000.35	814.497	1173.91	961.393	1028.43	1084.82	290.772	269.602	334.687
ENSG00000203666	EFCAB2	404.745	1.76291	0.256572	6.87102	6.37458e-12	4.39315e-11	434.83	398.303	612.813	565.525	592.794	571.676	92.5841	163.842	210.337
ENSG00000138722	MMRN1	42.406	1.76166	0.56402	3.1234	0.00178773	0.00394503	116.722	65.913	22.4095	52.3322	25.7337	49.1202	13.0196	11.2695	25.1346
ENSG00000168062	BATF2	84.0431	1.7588	0.420972	4.17794	2.94162e-05	8.7874e-05	120.01	218.455	94.8093	61.617	83.6344	80.4735	26.0393	30.3411	41.009
ENSG00000253438	PCAT1	14.2399	1.75745	0.553787	3.17351	0.00150608	0.00337028	12.3298	10.3578	18.9619	20.2576	28.4909	20.9022	7.23313	4.33444	5.29149
ENSG00000064692	SNCAIP	820.453	1.75722	0.304619	5.76857	7.99464e-09	3.83016e-08	861.439	1050.84	1482.47	1051.71	1354.69	633.337	283.539	446.447	219.597
ENSG00000241158	ADAMTS9-AS1	27.3827	1.7566	0.445945	3.93905	8.18065e-05	0.000227569	39.4552	33.8981	37.0618	36.2949	31.248	38.6691	7.23313	19.9384	2.64574
ENSG00000251667	ENSG00000251667	7.8765	1.75629	0.644355	2.72566	0.00641739	0.0126395	10.6858	9.41615	12.9285	10.1288	8.27154	10.4511	2.89325	3.46755	2.64574
ENSG00000186019	LOC100379224	16.5704	1.75613	0.615078	2.85513	0.00430195	0.00879321	28.7694	32.0149	14.6524	25.322	22.9765	6.27066	8.67976	7.80199	2.64574
ENSG00000100154	TTC28	3268.96	1.75438	0.0983521	17.8377	3.60103e-71	8.6637e-69	4701.75	4693.01	4133.69	4015.23	4139.45	3939.02	1245.55	1232.71	1320.23
ENSG00000131981	LGALS3	2869.46	1.75147	0.520419	3.36549	0.000764067	0.00180472	1835.49	1097.92	3442.44	6633.53	4666.99	4808.55	1916.78	586.016	837.378
ENSG00000242419	PCDHGC4	108.886	1.74984	0.379919	4.60581	4.10867e-06	1.38327e-05	138.093	168.549	132.733	164.593	181.055	68.9773	18.8061	50.2795	56.8835
ENSG00000172893	DHCR7	6851.6	1.74847	0.181881	9.61323	7.03107e-22	1.30898e-20	8662.07	9927.45	8742.28	8964	8857.9	8518.7	2952.56	1794.46	3245
ENSG00000267009	ENSG00000267009	7.34619	1.74827	0.761448	2.29598	0.0216771	0.0381213	13.1517	12.241	12.9285	10.1288	5.51436	4.18044	1.44663	5.20132	1.32287
ENSG00000121964	GTDC1	188.841	1.74815	0.175322	9.97104	2.04072e-23	4.24098e-22	248.239	209.039	293.047	239.715	249.065	239.33	83.9043	71.0848	66.1436
ENSG00000159399	HK2	2580.31	1.74748	0.155266	11.2548	2.19394e-29	7.44512e-28	3084.08	2838.97	3693.25	3578.85	3847.18	3168.78	1203.59	956.177	851.93
ENSG00000187790	FANCM	478.988	1.74741	0.17597	9.93017	3.07715e-23	6.31103e-22	605.802	589.451	714.518	642.336	679.185	519.42	234.353	180.313	145.516
ENSG00000140905	GCSH	49.8209	1.74706	0.301634	5.792	6.95539e-09	3.36165e-08	68.2247	61.205	77.5713	74.278	64.3342	43.8946	21.6994	17.3377	19.8431
ENSG00000167549	CORO6	59.6963	1.74497	0.47357	3.68471	0.000228964	0.000592816	64.1148	56.4969	73.2618	123.234	103.854	48.0751	17.3595	41.6106	9.2601
ENSG00000136450	SRSF1	5696.74	1.74423	0.171476	10.1719	2.64777e-24	6.00098e-23	7506.36	7081.89	8572.49	7260.67	7142.01	7048.23	2789.1	2257.37	1612.58
ENSG00000131019	ULBP3	210.091	1.74397	0.228576	7.6297	2.35296e-14	2.09368e-13	253.993	303.2	272.361	257.441	318.914	240.375	99.8172	97.0914	47.6234
ENSG00000105997	HOXA3	2470.26	1.74333	0.112784	15.4572	6.74435e-54	8.78919e-52	2894.21	2988.69	3242.48	3619.36	3300.34	3297.32	899.802	911.965	1078.14
ENSG00000198830	HMGN2	7241.96	1.74298	0.185189	9.41192	4.87172e-21	8.4729e-20	8986.75	8757.96	10254.1	9512.64	8796.32	10395.7	3861.05	2275.58	2337.51
ENSG00000204165	CXorf65	17.3779	1.74202	0.5772	3.01806	0.002544	0.00545921	16.4397	25.4236	15.5143	22.7898	40.4386	15.6767	10.1264	8.66887	1.32287
ENSG00000178921	PFAS	4342.55	1.74139	0.165266	10.5369	5.84065e-26	1.50351e-24	5229.46	5825.77	5857.49	6096.7	5667.84	5321.7	2051.32	1819.6	1213.07
ENSG00000143401	ANP32E	5141.33	1.74104	0.17403	10.0043	1.45992e-23	3.08871e-22	6776.44	5731.61	7604.57	6570.22	6622.75	6944.76	2530.15	2011.18	1480.29
ENSG00000112246	SIM1	2026.12	1.74088	0.910621	1.91175	0.0559081	0.0884406	3453.16	6527.27	3209.73	557.085	1875.8	239.33	363.103	983.05	1026.55
ENSG00000179520	SLC17A8	57.0176	1.74045	0.739829	2.3525	0.0186479	0.0332302	77.2665	199.622	68.9522	10.9729	16.5431	73.1577	15.9129	24.2728	26.4574
ENSG00000234084	ENSG00000234084	22.5155	1.74019	0.473112	3.67819	0.000234899	0.000606678	28.7694	19.7739	43.0952	32.0746	35.8433	16.7218	5.78651	8.66887	11.9058
ENSG00000232630	ENSG00000232630	46.7983	1.73918	0.302057	5.75779	8.52229e-09	4.05912e-08	72.3346	51.7888	60.3332	54.8644	69.8486	57.4811	23.146	20.8053	10.583
ENSG00000279696	ENSG00000279696	33.6052	1.73861	0.384987	4.51601	6.30157e-06	2.06848e-05	55.0729	35.7814	53.438	30.3864	43.1958	45.9849	5.78651	15.604	17.1973
ENSG00000118965	WDR35	905.724	1.73773	0.151138	11.4976	1.3559e-30	4.96968e-29	1194.34	1005.64	1370.43	1115.01	1266.46	1140.22	339.957	417.84	301.615
ENSG00000147224	PRPS1	1599.25	1.73407	0.28867	6.0071	1.88872e-09	9.87563e-09	1647.26	1548.96	1943.59	1818.97	1837.2	3716.41	743.566	606.821	530.472
ENSG00000188906	LRRK2	11.9927	1.73222	0.968646	1.78829	0.0737295	0.113077	5.75389	55.5553	8.61903	10.1288	9.1906	4.18044	10.1264	1.73377	2.64574
ENSG00000165304	MELK	1564.27	1.73083	0.199355	8.68214	3.88386e-18	5.05791e-17	1948.1	1799.43	2240.09	2009.73	2079.83	2155.02	867.976	496.726	481.525
ENSG00000181227	ENSG00000181227	19.4171	1.72887	0.478368	3.61409	0.000301406	0.00076497	23.0156	21.6571	22.4095	32.0746	17.4621	35.5338	2.89325	7.80199	11.9058
ENSG00000128708	HAT1	1172.12	1.72712	0.164198	10.5186	7.09492e-26	1.80411e-24	1519.03	1283.42	1817.75	1402	1410.76	1730.7	548.271	442.979	394.216
ENSG00000284681	ENSG00000284681	25.4681	1.72672	0.421108	4.10042	4.124e-05	0.000120397	40.2772	32.9565	19.8238	31.2305	34.0052	40.7593	14.4663	10.4026	5.29149
ENSG00000275401	ENSG00000275401	8.80122	1.72661	0.6817	2.5328	0.0113157	0.021142	14.7957	12.241	15.5143	13.5051	7.35248	5.22555	5.78651	3.46755	1.32287
ENSG00000268105	ENSG00000268105	7.7836	1.72608	0.723708	2.38505	0.0170766	0.0306777	13.1517	14.1242	9.48093	5.06441	5.51436	13.5864	4.33988	3.46755	1.32287
ENSG00000116133	DHCR24	21600.7	1.72446	0.203667	8.46706	2.51664e-17	3.01195e-16	25548.9	24504.6	28741	30245.5	29287.7	30526.6	8429.49	5724.92	11397.9
ENSG00000137807	KIF23	2050.5	1.72296	0.256763	6.71029	1.94233e-11	1.26958e-10	2576.1	2263.64	3090.78	2744.06	2712.15	2638.9	1213.72	745.523	469.62
ENSG00000196381	ZNF781	40.2866	1.72265	0.432892	3.97939	6.90922e-05	0.000194624	66.5807	58.3801	54.2999	50.6441	54.2245	32.3984	13.0196	27.7404	5.29149
ENSG00000250474	ENSG00000250474	9.82854	1.72256	0.600146	2.87024	0.00410159	0.00842774	11.5078	19.7739	13.7904	10.1288	11.0287	10.4511	4.33988	3.46755	3.96862
ENSG00000176244	ACBD7	183.516	1.72229	0.220228	7.82051	5.26082e-15	5.0165e-14	290.16	268.36	215.476	240.559	232.522	189.165	72.3313	90.1563	52.9149
ENSG00000137868	STRA6	292.112	1.72194	0.573665	3.00166	0.00268516	0.0057222	438.118	481.165	405.094	280.231	635.989	42.8495	102.71	159.507	83.3409
ENSG00000105939	ZC3HAV1	3170.97	1.72105	0.11514	14.9475	1.61632e-50	1.78423e-48	4150.2	3926.53	4562.05	4081.91	4028.24	4035.17	1290.39	1413.89	1050.36
ENSG00000130675	MNX1	3727.6	1.72023	0.2387	7.20668	5.7332e-13	4.41845e-12	5466.19	5831.42	4568.95	5314.25	5168.79	2779.99	1442.29	1775.39	1201.17
ENSG00000140511	HAPLN3	1744.57	1.71913	0.175823	9.7776	1.40502e-22	2.73512e-21	2550.62	2503.75	1809.13	1902.53	2376.69	2486.32	668.341	575.613	828.118
ENSG00000123104	ITPR2	775.727	1.71861	0.211019	8.14432	3.81425e-16	4.07853e-15	1135.98	882.293	921.374	1174.94	1090.01	858.036	334.171	379.697	205.045
ENSG00000229676	ZNF492	47.4659	1.71835	3.09736	0.554781	0.579045	0.655113	217.004	149.717	0	0	0.91906	3.13533	56.4184	0	0
ENSG00000066279	ASPM	3230.82	1.71728	0.238838	7.19012	6.4734e-13	4.97054e-12	4033.48	3405.82	5186.93	4629.71	4234.11	3748.81	1734.5	1309	795.046
ENSG00000284512	ENSG00000284512	8.4641	1.7148	0.748038	2.29239	0.021883	0.0384581	19.7276	14.1242	11.2047	10.1288	2.75718	8.36089	2.89325	4.33444	2.64574
ENSG00000155749	FLACC1	8.05871	1.71479	0.677755	2.53011	0.0114028	0.0212793	13.1517	5.64969	13.7904	10.1288	9.1906	10.4511	5.78651	1.73377	2.64574
ENSG00000212993	POU5F1B	51.0013	1.71203	0.36071	4.74626	2.07211e-06	7.2574e-06	41.0992	58.3801	64.6427	91.1593	88.2297	54.3458	17.3595	17.3377	26.4574
ENSG00000182628	SKA2	1806.91	1.71134	0.179788	9.51864	1.75464e-21	3.17221e-20	2192.23	1975.51	2761.54	2349.04	2275.59	2554.25	865.083	763.728	525.18
ENSG00000256238	ENSG00000256238	87.3194	1.71116	0.251916	6.7926	1.10133e-11	7.39976e-11	102.748	85.687	143.076	111.417	122.235	117.052	39.0589	38.143	26.4574
ENSG00000231728	TMSB15B-AS1	14.4211	1.71067	0.507832	3.36858	0.000755569	0.00178622	15.6177	14.1242	17.2381	27.0102	22.9765	15.6767	5.78651	6.06821	5.29149
ENSG00000120647	CCDC77	757.36	1.71043	0.349934	4.88787	1.01933e-06	3.73026e-06	811.298	660.072	873.97	1593.6	1308.74	663.645	445.561	210.654	248.7
ENSG00000272777	ENSG00000272777	17.1402	1.71021	0.496728	3.44295	0.000575413	0.00139009	29.5914	18.8323	23.2714	17.7254	23.8956	21.9473	2.89325	12.1364	3.96862
ENSG00000164070	HSPA4L	1443.39	1.70993	0.172783	9.89642	4.31431e-23	8.77165e-22	2144.56	1657.24	1942.73	1756.51	1802.28	1967.94	596.01	703.912	419.35
ENSG00000170779	CDCA4	1774.76	1.70872	0.14761	11.5759	5.46269e-31	2.06263e-29	2194.7	2229.74	2139.24	2343.98	2336.25	2607.55	880.995	662.302	578.095
ENSG00000075131	TIPIN	236.763	1.70827	0.295894	5.77324	7.77631e-09	3.73223e-08	299.202	292.842	314.595	270.102	287.666	381.465	159.129	65.0165	60.8521
ENSG00000226091	LINC00937	37.6703	1.70789	0.593049	2.87984	0.00397874	0.00820315	27.1255	16.0075	45.6809	90.3153	69.8486	45.9849	10.1264	26.0066	7.93723
ENSG00000269994	LOC440173	139.533	1.70695	0.557578	3.06136	0.00220336	0.00478235	61.6488	97.928	142.214	354.509	267.446	166.173	50.6319	92.7569	22.4888
ENSG00000145386	CCNA2	2478.79	1.70628	0.313622	5.44058	5.31084e-08	2.29586e-07	2825.16	2647.82	3801.85	3590.66	3386.74	3091.44	1621.67	855.618	488.14
ENSG00000270127	ENSG00000270127	40.0208	1.70584	0.49314	3.45915	0.000541892	0.00131469	64.1148	73.446	51.7142	36.2949	21.1384	66.8871	8.67976	26.0066	11.9058
ENSG00000251188	ENSG00000251188	23.4951	1.70465	0.599526	2.84334	0.00446438	0.00909943	53.429	48.964	16.3762	10.9729	22.0574	31.3533	13.0196	8.66887	6.61436
ENSG00000132394	EEFSEC	670.975	1.70187	0.153788	11.0663	1.82728e-28	5.74384e-27	831.848	872.877	886.898	848.288	783.958	1007.49	337.064	237.527	232.825
ENSG00000180447	GAS1	104.227	1.70112	0.469346	3.62445	0.000289581	0.000737752	215.36	224.104	51.7142	92.8475	86.3916	142.135	56.4184	34.6755	34.3947
ENSG00000229619	MBNL1-AS1	22.7335	1.70042	0.407182	4.17607	2.9659e-05	8.85147e-05	27.9475	38.6062	35.338	26.1661	25.7337	24.0375	5.78651	10.4026	10.583
ENSG00000141622	RNF165	1023.38	1.69968	0.310535	5.47338	4.4152e-08	1.92867e-07	1433.54	1478.34	1329.05	1520.17	1476.01	744.119	591.67	412.638	224.888
ENSG00000220472	ENSG00000220472	18.9064	1.6991	0.483954	3.51087	0.000446639	0.00110048	19.7276	26.3652	16.3762	21.1017	25.7337	38.6691	8.67976	9.53576	3.96862
ENSG00000185551	NR2F2	6386.66	1.69889	0.172043	9.87481	5.35335e-23	1.08023e-21	7464.44	9023.5	8505.26	9018.02	8789.89	7007.47	3103.01	2667.41	1900.97
ENSG00000099958	DERL3	90.9147	1.69777	0.276654	6.1368	8.42004e-10	4.59333e-09	72.3346	129.943	131.009	142.647	121.316	110.782	41.9522	31.2079	37.0404
ENSG00000064763	FAR2	111.193	1.69574	0.38206	4.43841	9.06261e-06	2.91813e-05	127.408	60.2634	141.352	204.264	201.274	131.684	59.3117	38.143	37.0404
ENSG00000068366	ACSL4	4081.31	1.69546	0.233128	7.27265	3.52512e-13	2.78166e-12	5102.88	5108.26	4691.34	5024.74	5144.9	6745.14	1503.04	1079.27	2332.22
ENSG00000256061	DNAAF4	29.3885	1.69545	0.43595	3.88909	0.000100623	0.00027494	51.785	42.3727	39.6475	28.6983	27.5718	40.7593	5.78651	19.9384	7.93723
ENSG00000117632	STMN1	14244.8	1.69372	0.183087	9.2509	2.22617e-20	3.65497e-19	20595.6	17787.1	20367.6	17108.4	17132.2	18049.1	7269.3	5874.03	4020.21
ENSG00000186310	NAP1L3	135.083	1.69238	0.490966	3.44705	0.000566748	0.00137092	160.287	113.935	409.404	70.9017	138.778	159.902	36.1657	61.549	64.8207
ENSG00000075643	MOCOS	185.211	1.69175	0.60177	2.81129	0.00493427	0.00995473	124.942	163.841	376.652	340.159	324.428	114.962	34.719	164.709	22.4888
ENSG00000104267	CA2	1272.23	1.69061	0.293048	5.76903	7.97268e-09	3.82062e-08	1458.2	1636.53	2056.5	1431.54	1591.81	1736.97	839.043	299.943	399.507
ENSG00000188312	CENPP	184.381	1.68977	0.193288	8.74225	2.28515e-18	3.05653e-17	204.674	219.396	269.776	260.817	259.175	222.609	91.1375	76.2861	55.5606
ENSG00000184368	MAP7D2	102.754	1.68564	0.411111	4.10021	4.12775e-05	0.000120487	89.5963	74.3876	182.723	173.878	184.731	94.06	65.0982	31.2079	29.1032
ENSG00000174799	CEP135	785.93	1.6845	0.134095	12.562	3.41616e-36	1.76605e-34	1012.68	943.498	1132.54	1090.54	976.042	965.682	364.55	328.55	259.283
ENSG00000187741	FANCA	1885.44	1.68294	0.186517	9.02299	1.83019e-19	2.69375e-18	2385.4	2451.97	2551.23	2808.21	2537.52	1947.04	970.686	753.325	563.543
ENSG00000231181	ENSG00000231181	7.47065	1.68274	0.7595	2.21558	0.02672	0.0460574	13.9737	2.82484	11.2047	9.28475	6.43342	14.6315	1.44663	3.46755	3.96862
ENSG00000149548	CCDC15	151.156	1.68201	0.209857	8.01503	1.10112e-15	1.11816e-14	198.098	177.965	212.89	209.329	203.112	173.488	86.7976	53.747	44.9776
ENSG00000120802	TMPO	6570.19	1.68194	0.141627	11.8759	1.57999e-32	6.50222e-31	8371.09	7140.27	10127.4	8812.07	8318.41	8389.1	3058.17	2624.07	2291.21
ENSG00000136824	SMC2	2352.1	1.68178	0.167048	10.0676	7.68227e-24	1.67634e-22	2836.67	2548.95	3673.43	3062.28	3009.92	3181.32	1181.89	880.757	793.723
ENSG00000267194	ENSG00000267194	265.575	1.68005	0.324984	5.16965	2.34535e-07	9.27759e-07	495.656	366.288	337.004	315.681	300.533	253.962	114.283	155.173	51.592
ENSG00000158164	TMSB15A	633.439	1.67994	0.262226	6.40646	1.48938e-10	8.89271e-10	1078.44	798.489	812.775	682.007	640.585	921.788	234.353	365.826	166.682
ENSG00000101695	RNF125	319.444	1.67902	0.225052	7.46058	8.61432e-14	7.24592e-13	483.327	308.85	426.642	466.77	465.044	334.435	169.255	116.163	104.507
ENSG00000169174	PCSK9	3842.99	1.6783	0.377797	4.44232	8.89928e-06	2.868e-05	5229.46	5735.38	4088.01	5802.97	5527.23	3528.29	2219.12	515.798	1940.65
ENSG00000147027	TMEM47	1373.03	1.67711	0.0952288	17.6113	2.01646e-69	4.73011e-67	1755.76	1763.64	1957.38	1649.31	1853.74	1703.53	575.757	525.334	572.804
ENSG00000118495	PLAGL1	939.585	1.67586	0.437043	3.83454	0.000125801	0.000339633	990.491	657.247	1957.38	1164.81	1302.31	1241.59	128.75	640.63	373.05
ENSG00000280295	ENSG00000280295	7.25381	1.67475	0.848443	1.97392	0.0483914	0.0780032	7.39786	7.53292	15.5143	8.44068	9.1906	9.406	0	7.80199	0
ENSG00000275793	RIMBP3	12.9822	1.67405	0.588742	2.84344	0.00446292	0.00909744	10.6858	16.9491	14.6524	21.9458	19.3003	18.812	1.44663	10.4026	2.64574
ENSG00000257167	TMPO-AS1	177.615	1.67068	0.331371	5.04171	4.61394e-07	1.76741e-06	235.087	201.506	215.476	262.505	224.251	241.421	125.856	60.6821	31.7489
ENSG00000156398	SFXN2	978.378	1.67017	0.348859	4.78752	1.68856e-06	5.99811e-06	1103.92	1112.05	1526.43	1626.52	1552.29	689.773	441.221	557.409	195.785
ENSG00000139133	ALG10	194.402	1.67004	0.301227	5.54413	2.95414e-08	1.31931e-07	239.197	184.557	214.614	402.62	296.856	173.488	94.0307	72.8185	71.4351
ENSG00000132182	NUP210	10135.2	1.66875	0.139555	11.9577	5.92002e-33	2.54222e-31	12659.4	11595	11711.5	14784.7	14187.5	13879.1	4559.77	3416.4	4423.68
ENSG00000128951	DUT	1174.58	1.66874	0.150925	11.0567	2.03398e-28	6.3829e-27	1502.59	1465.15	1606.59	1547.18	1543.1	1472.56	526.572	558.275	349.238
ENSG00000224905	ENSG00000224905	39.8942	1.66819	1.05978	1.57409	0.115465	0.167542	0.821984	16.9491	56.8856	69.2136	57.9008	108.692	0	20.8053	27.7803
ENSG00000163029	SMC6	1291.79	1.66776	0.137522	12.1272	7.577e-34	3.42626e-32	1748.36	1432.2	1922.04	1548.86	1557.81	1836.26	571.417	543.538	465.651
ENSG00000187801	ZFP69B	128.528	1.66741	0.253405	6.58004	4.7033e-11	2.94403e-10	209.606	151.6	180.138	157.841	190.245	110.782	53.5252	60.6821	42.3319
ENSG00000175287	PHYHD1	223.312	1.66737	0.233047	7.15463	8.39014e-13	6.34109e-12	238.375	265.535	245.642	306.397	283.99	395.052	120.07	78.0199	76.7266
ENSG00000100578	KIAA0586	961.14	1.66696	0.186557	8.9354	4.05704e-19	5.81227e-18	1338.19	1113.93	1456.62	1153.84	1294.04	1118.27	445.561	455.983	273.834
ENSG00000197744	ENSG00000197744	15.5886	1.66614	0.487468	3.41796	0.000630935	0.00151234	24.6595	17.8907	13.7904	17.7254	24.8146	22.9924	5.78651	8.66887	3.96862
ENSG00000265415	ENSG00000265415	146.542	1.66345	0.299775	5.54897	2.8735e-08	1.28605e-07	163.575	144.067	208.581	205.953	208.627	206.932	96.924	51.1464	33.0718
ENSG00000159921	GNE	1329.21	1.66199	0.120514	13.7908	2.89486e-43	2.25415e-41	1773.02	1628.05	1635.89	1779.3	1784.81	1724.43	653.875	474.187	509.306
ENSG00000068489	PRR11	1749.53	1.66181	0.212307	7.82735	4.98251e-15	4.76079e-14	2114.14	1945.38	2471.08	2354.11	2425.4	2286.7	943.2	753.325	452.422
ENSG00000236751	LINC01186	7.60832	1.66032	0.875384	1.89668	0.0578703	0.0912718	9.86381	11.2994	12.9285	0.844068	6.43342	17.7669	1.44663	2.60066	5.29149
ENSG00000229944	ENSG00000229944	7.51301	1.65806	0.759821	2.18217	0.0290973	0.049631	11.5078	12.241	3.44761	7.59661	11.0287	12.5413	5.78651	3.46755	0
ENSG00000162639	HENMT1	31.1003	1.65711	0.46652	3.55208	0.000382205	0.000953025	19.7276	27.3068	56.0237	39.6712	49.6292	49.1202	18.8061	13.0033	6.61436
ENSG00000131747	TOP2A	12255.1	1.65685	0.271505	6.10246	1.04448e-09	5.62754e-09	15969.5	12962.3	18591.2	15924.2	16190.2	15561.7	7691.71	4597.97	2807.13
ENSG00000166963	MAP1A	641.102	1.6555	0.264262	6.26461	3.73749e-10	2.1325e-09	911.58	907.717	851.56	592.536	593.713	1123.49	180.828	281.738	326.749
ENSG00000254615	ENSG00000254615	122.642	1.65484	0.261843	6.31997	2.6161e-10	1.52087e-09	203.852	193.973	134.457	106.353	168.188	145.27	50.6319	46.8119	54.2378
ENSG00000253641	LINCR-0001	9.72775	1.65351	0.606475	2.72643	0.00640226	0.012615	10.6858	16.9491	12.0666	13.5051	13.7859	9.406	2.89325	6.9351	1.32287
ENSG00000140525	FANCI	3112.41	1.65337	0.192414	8.59275	8.49121e-18	1.07015e-16	4004.71	3569.66	4468.97	3951.93	3914.28	4256.74	1776.46	993.453	1075.49
ENSG00000204764	RANBP17	377.927	1.65297	0.189943	8.70247	3.24737e-18	4.26453e-17	461.955	360.639	580.061	514.037	527.54	492.247	156.236	180.313	128.319
ENSG00000144485	HES6	4151.21	1.65249	0.116827	14.1448	2.01115e-45	1.70775e-43	5083.97	6459.48	5397.24	5423.98	5152.25	4717.63	1654.94	1717.3	1754.13
ENSG00000172167	MTBP	345.907	1.65234	0.177919	9.28703	1.58659e-20	2.64422e-19	486.615	392.653	519.728	468.458	470.559	345.932	162.022	128.299	138.902
ENSG00000014138	POLA2	1333.31	1.65148	0.182037	9.07223	1.16607e-19	1.75341e-18	1616.84	1645.94	1775.52	1779.3	1634.09	1896.88	752.246	438.645	460.359
ENSG00000133302	SLF1	521.325	1.65085	0.17296	9.54471	1.36485e-21	2.48427e-20	766.089	623.349	737.789	657.529	734.329	525.691	257.499	187.248	202.399
ENSG00000170312	CDK1	1912.32	1.65052	0.267011	6.18147	6.35092e-10	3.5136e-09	2593.36	2175.13	2994.25	2258.73	2464	2359.86	1176.11	754.192	435.225
ENSG00000253729	PRKDC	17395	1.64843	0.111384	14.7995	1.47532e-49	1.55539e-47	21820.4	19997.1	24974.5	23081	21996.8	23154.4	7156.46	8024.78	6349.79
ENSG00000267405	ENSG00000267405	6.33431	1.64666	0.757131	2.17487	0.0296401	0.0504468	7.39786	9.41615	10.3428	10.1288	2.75718	9.406	1.44663	3.46755	2.64574
ENSG00000251595	ABCA11P	26.1366	1.64538	0.445737	3.69136	0.000223054	0.000578393	32.8794	23.5404	38.7856	48.9559	34.9243	25.0827	5.78651	17.3377	7.93723
ENSG00000196860	TOMM20L	6.14987	1.64003	0.905622	1.81094	0.0701498	0.108241	13.9737	9.41615	9.48093	4.22034	2.75718	7.31577	2.89325	0	5.29149
ENSG00000234405	ENSG00000234405	8.68643	1.63879	0.726292	2.25638	0.0240469	0.0418573	11.5078	7.53292	10.3428	11.817	18.3812	7.31577	8.67976	2.60066	0
ENSG00000137310	TCF19	607.253	1.63863	0.276141	5.93405	2.95559e-09	1.5027e-08	670.739	765.533	836.046	860.949	746.277	830.863	308.131	327.683	119.058
ENSG00000258932	LOC728755	7.4433	1.63729	1.16589	1.40432	0.160224	0.222974	5.75389	6.5913	0.861903	23.6339	11.0287	10.4511	0	8.66887	0
ENSG00000118412	CASP8AP2	1286.18	1.63721	0.143787	11.3864	4.88871e-30	1.73753e-28	1754.94	1507.53	1870.33	1756.51	1511.85	1570.8	624.943	543.538	435.225
ENSG00000132967	ENSG00000132967	27.1496	1.63653	0.369947	4.42369	9.70279e-06	3.11199e-05	28.7694	32.9565	37.9237	37.139	29.4099	43.8946	15.9129	10.4026	7.93723
ENSG00000158764	ITLN2	18.9844	1.6347	0.616333	2.65231	0.00799435	0.0154011	28.7694	10.3578	13.7904	23.6339	20.2193	50.1653	13.0196	6.9351	3.96862
ENSG00000172476	RAB40A	94.3295	1.63417	0.343337	4.75966	1.93919e-06	6.81859e-06	86.3083	81.9205	92.2236	166.281	151.645	153.631	41.9522	48.5457	26.4574
ENSG00000139971	ARMH4	1070.11	1.63412	0.205818	7.93962	2.02795e-15	2.00826e-14	1584.79	1162.89	1331.64	1447.58	1437.41	1333.56	445.561	588.616	298.969
ENSG00000111713	GYS2	7.468	1.63372	0.681855	2.39599	0.0165756	0.0298578	9.04182	9.41615	12.0666	10.9729	11.9478	4.18044	4.33988	2.60066	2.64574
ENSG00000240498	CDKN2B-AS1	14.4148	1.63363	0.553856	2.94956	0.0031823	0.00668896	18.0836	25.4236	25.8571	10.9729	20.2193	11.4962	7.23313	7.80199	2.64574
ENSG00000272343	ENSG00000272343	6.93976	1.63338	0.706753	2.31111	0.0208267	0.0367429	12.3298	6.5913	10.3428	6.75254	10.1097	8.36089	1.44663	5.20132	1.32287
ENSG00000113532	ST8SIA4	166.239	1.63283	0.523712	3.11781	0.00182202	0.00401455	93.7062	78.154	340.452	309.773	345.567	121.233	43.3988	85.8218	78.0494
ENSG00000162669	HFM1	144.83	1.63229	0.265211	6.15469	7.5226e-10	4.12775e-09	207.962	148.775	221.509	211.017	210.465	123.323	66.5448	70.2179	43.6548
ENSG00000103534	TMC5	488.112	1.63181	0.501509	3.2538	0.00113872	0.0026076	973.229	882.293	536.966	137.583	336.376	916.562	209.761	237.527	162.713
ENSG00000129810	SGO1	361.876	1.63179	0.206011	7.92089	2.35823e-15	2.31699e-14	507.986	428.435	523.175	433.007	440.23	469.255	214.101	130.9	109.798
ENSG00000160193	WDR4	628.4	1.63173	0.156535	10.4241	1.92551e-25	4.72341e-24	778.419	816.38	863.627	822.966	812.449	776.517	313.918	283.472	187.848
ENSG00000145700	ANKRD31	21.9286	1.63173	0.472988	3.44984	0.000560927	0.00135754	23.0156	21.6571	44.819	37.139	26.6527	16.7218	7.23313	9.53576	10.583
ENSG00000251323	LOC101928865	8.04118	1.63083	0.737836	2.21029	0.0270854	0.0466017	9.04182	3.76646	16.3762	17.7254	8.27154	7.31577	2.89325	4.33444	2.64574
ENSG00000112159	MDN1	4411.36	1.63071	0.14465	11.2735	1.77426e-29	6.06481e-28	5625.66	4923.7	6155.71	5793.68	5592.48	6095.09	1430.71	2049.32	2035.9
ENSG00000068615	REEP1	985.552	1.63031	0.266088	6.12696	8.95731e-10	4.8638e-09	1239.55	729.752	1157.54	1550.55	1113.9	1844.62	426.755	361.492	445.808
ENSG00000089685	BIRC5	3052.84	1.62933	0.423731	3.84521	0.00012045	0.000325982	4219.24	4012.22	4694.79	4212.74	4252.49	2260.57	2274.1	1151.23	398.184
ENSG00000185875	THNSL1	238.135	1.62932	0.199597	8.16305	3.26677e-16	3.52525e-15	332.904	240.112	365.447	324.966	329.942	249.781	112.837	86.6887	100.538
ENSG00000197594	ENPP1	165.833	1.62906	0.431392	3.77628	0.000159186	0.000422709	217.826	132.768	190.481	308.929	242.632	194.391	26.0393	129.166	50.2691
ENSG00000138685	FGF2	614.401	1.62841	0.220084	7.39904	1.37169e-13	1.129e-12	632.928	629.94	917.065	877.831	848.292	856.991	221.334	344.154	201.077
ENSG00000126787	DLGAP5	2428.53	1.62816	0.336215	4.84261	1.28145e-06	4.6281e-06	2986.27	2512.23	3927.69	3130.65	3104.58	3151.01	1721.49	865.154	457.714
ENSG00000169432	SCN9A	1876.65	1.62786	0.273093	5.96082	2.5097e-09	1.2868e-08	2309.78	1718.45	2902.03	2537.27	2677.22	2394.35	930.181	1001.25	419.35
ENSG00000279026	ENSG00000279026	6.23159	1.6269	0.955614	1.70246	0.0886683	0.132925	1.64397	1.88323	16.3762	8.44068	13.7859	6.27066	2.89325	3.46755	1.32287
ENSG00000198824	CHAMP1	1839.54	1.62576	0.146156	11.1234	9.64877e-29	3.10049e-27	2366.49	2190.2	2703.79	2425.01	2289.38	2275.21	820.237	890.293	595.292
ENSG00000162849	KIF26B	1294.22	1.62569	0.346759	4.68824	2.75567e-06	9.5078e-06	1502.59	1431.25	1667.78	1943.04	1843.63	1638.73	282.092	988.252	350.561
ENSG00000270872	ENSG00000270872	17.1636	1.62532	0.532863	3.05017	0.00228714	0.00495102	22.1936	24.482	30.1666	23.6339	22.9765	10.4511	5.78651	12.1364	2.64574
ENSG00000236173	ENSG00000236173	13.6802	1.62481	0.593887	2.73589	0.00622126	0.0122906	29.5914	16.9491	20.6857	18.5695	13.7859	6.27066	7.23313	6.06821	3.96862
ENSG00000128050	PAICS	7260.1	1.62351	0.208257	7.7957	6.40528e-15	6.01008e-14	8767.28	8318.23	10735.9	9162.36	9025.17	10206.6	4319.63	2477.56	2328.25
ENSG00000205269	TMEM170B	1311.63	1.62271	0.154182	10.5247	6.64879e-26	1.7022e-24	1933.31	1450.09	1886.71	1599.51	1828.01	1458.97	467.26	561.743	619.104
ENSG00000120254	MTHFD1L	1943.15	1.62121	0.20777	7.80291	6.04967e-15	5.72219e-14	2053.32	1872.87	2652.08	3026.83	3175.35	2264.75	684.254	944.04	814.889
ENSG00000116962	NID1	12243.7	1.62118	0.15258	10.6251	2.27655e-26	6.01713e-25	19113.6	16951	13622.4	14747.6	16524.7	13827.9	5734.43	5328.76	4342.99
ENSG00000111254	AKAP3	51.4097	1.62062	0.600547	2.69858	0.00696356	0.0136081	99.4601	113.935	40.5094	50.6441	56.9817	35.5338	47.7387	11.2695	6.61436
ENSG00000067064	IDI1	2059.1	1.62003	0.194643	8.32307	8.57115e-17	9.74235e-16	2807.08	2578.14	2995.98	2425.01	2517.3	2612.78	797.091	619.824	1178.68
ENSG00000117748	RPA2	1327.81	1.61956	0.155717	10.4007	2.46148e-25	5.98344e-24	1665.34	1743.87	1908.25	1655.22	1669.01	1631.42	710.294	440.379	526.503
ENSG00000151689	INPP1	1770.19	1.61866	0.248068	6.52509	6.79589e-11	4.18961e-10	2620.49	3346.5	2301.28	1440.82	1936.46	2054.69	739.226	656.234	836.055
ENSG00000075239	ACAT1	724.658	1.61695	0.224485	7.20292	5.89359e-13	4.53833e-12	748.827	674.196	1083.41	1117.55	1009.13	977.178	271.966	390.966	248.7
ENSG00000215218	UBE2QL1	203.516	1.61684	0.681341	2.37302	0.0176434	0.0316113	300.846	158.191	222.371	232.963	178.298	481.796	15.9129	21.6722	219.597
ENSG00000276141	ENSG00000276141	52.4813	1.61683	0.4631	3.49132	0.000480644	0.00117629	27.9475	35.7814	72.3999	84.4068	71.6867	113.917	20.2528	20.8053	25.1346
ENSG00000135829	DHX9	10579.7	1.61577	0.139947	11.5456	7.77364e-31	2.89445e-29	12956.9	13077.1	15579.8	13375.9	12842	14031.7	4989.41	4868.44	3496.35
ENSG00000187772	LIN28B	3304.09	1.61566	0.178851	9.03355	1.66189e-19	2.46342e-18	4153.49	3695.84	5302.43	4014.39	4400.46	3996.5	1786.58	1230.98	1156.19
ENSG00000254245	PCDHGA3	63.7793	1.61471	1.98574	0.813153	0.41613	0.500647	295.092	185.498	1.72381	3.37627	5.51436	2.09022	78.1178	2.60066	0
ENSG00000138182	KIF20B	1416.45	1.61451	0.27246	5.92567	3.1102e-09	1.5749e-08	1682.6	1466.09	2165.96	2013.1	1906.13	1724.43	843.383	632.828	313.521
ENSG00000196917	HCAR1	8.12655	1.61371	0.703624	2.29343	0.0218231	0.0383672	12.3298	7.53292	7.75713	8.44068	9.1906	17.7669	5.78651	4.33444	0
ENSG00000077514	POLD3	1267.83	1.6134	0.133139	12.1182	8.46038e-34	3.81653e-32	1607.8	1410.54	1791.9	1715.15	1635.93	1646.05	613.37	547.873	441.839
ENSG00000135763	URB2	852.892	1.61337	0.137256	11.7544	6.69977e-32	2.6642e-30	1001.18	1017.89	1285.96	1117.55	1003.61	1172.61	386.249	381.43	309.552
ENSG00000158406	HIST1H4H	14.0266	1.61318	0.582389	2.76993	0.00560683	0.0111767	12.3298	18.8323	24.1333	18.5695	19.3003	16.7218	2.89325	12.1364	1.32287
ENSG00000055044	NOP58	2270.37	1.61272	0.161633	9.97769	1.90853e-23	3.99281e-22	2761.04	2515.05	3421.76	2920.47	2614.73	3328.68	1121.14	972.648	777.849
ENSG00000142227	EMP3	597.334	1.61241	0.254824	6.32753	2.49119e-10	1.4505e-09	660.875	645.006	663.665	774.854	768.334	1107.82	176.488	229.725	349.238
ENSG00000203760	CENPW	397.511	1.61061	0.237796	6.77307	1.26079e-11	8.42889e-11	486.615	433.143	584.37	536.827	488.94	542.412	250.266	143.903	111.121
ENSG00000139973	SYT16	84.8612	1.61022	0.392943	4.09786	4.16993e-05	0.000121586	115.078	56.4969	106.876	129.986	130.507	119.143	14.4663	55.4808	35.7175
ENSG00000100503	NIN	1705.32	1.60941	0.238215	6.75616	1.417e-11	9.41958e-11	2236.62	2822.02	2443.5	1792.8	1884.99	2009.75	695.827	982.183	480.203
ENSG00000152661	GJA1	5705.65	1.60864	0.261437	6.15307	7.59952e-10	4.16874e-09	6213.38	7195.82	8811.24	6000.48	7817.52	8082.89	1579.72	3674.74	1975.05
ENSG00000123892	RAB38	347.845	1.60835	0.391514	4.10803	3.99044e-05	0.00011677	300.024	186.44	458.532	701.42	609.337	433.721	188.061	155.173	97.8925
ENSG00000103047	TANGO6	495.663	1.60647	0.186366	8.61999	6.69618e-18	8.49058e-17	554.017	636.532	710.208	627.986	614.851	689.773	241.587	244.462	141.547
ENSG00000012963	UBR7	1087.4	1.60638	0.126384	12.7104	5.17955e-37	2.80113e-35	1468.89	1395.47	1522.98	1305.77	1325.28	1384.77	552.611	429.976	400.83
ENSG00000123983	ACSL3	3847.22	1.60637	0.106932	15.0223	5.24219e-51	5.89071e-49	5111.92	4453.84	5593.75	4660.1	4569.57	5353.06	1579.72	1665.29	1637.72
ENSG00000176890	TYMS	2036.29	1.6055	0.17198	9.33541	1.00598e-20	1.7069e-19	2462.66	2308.84	2748.61	2821.72	2569.69	2828.07	1083.52	873.822	629.687
ENSG00000280010	ENSG00000280010	19.9661	1.60513	0.522527	3.07185	0.00212733	0.00462697	27.1255	29.1901	41.3713	13.5051	15.624	28.218	7.23313	12.1364	5.29149
ENSG00000171587	DSCAM	202.362	1.60505	0.72778	2.20541	0.0274252	0.0471215	64.9367	92.2783	421.471	379.831	431.039	174.533	13.0196	58.9483	185.202
ENSG00000008277	ADAM22	393.969	1.60386	0.191285	8.38466	5.08741e-17	5.93353e-16	528.536	388.887	576.613	590.848	517.431	444.172	169.255	195.05	134.933
ENSG00000246090	LOC100507053	73.863	1.60328	0.302679	5.29696	1.17745e-07	4.85201e-07	117.544	78.154	96.5331	88.6271	112.125	76.2931	49.1853	25.1397	21.166
ENSG00000175691	ZNF77	326.891	1.60307	0.204733	7.83005	4.87683e-15	4.66455e-14	536.756	435.968	450.775	287.827	393.358	421.18	144.663	135.234	136.256
ENSG00000115902	SLC1A4	413.59	1.60178	0.325277	4.92437	8.46329e-07	3.1258e-06	513.74	363.463	490.423	738.559	736.167	355.338	143.216	255.732	125.673
ENSG00000146918	NCAPG2	1893.55	1.60072	0.21151	7.56804	3.78891e-14	3.30096e-13	2403.48	2209.97	2582.26	2615.77	2485.14	2330.6	1168.87	651.899	593.97
ENSG00000117461	PIK3R3	1713.63	1.59955	0.339323	4.71395	2.42955e-06	8.45096e-06	2391.97	2722.21	2502.1	1953.17	2037.56	1631.42	1070.5	820.075	293.678
ENSG00000172974	ENSG00000172974	20.609	1.5994	0.494962	3.23136	0.00123204	0.00280247	19.7276	27.3068	24.9952	20.2576	20.2193	47.03	11.573	10.4026	3.96862
ENSG00000168779	SHOX2	1163.06	1.59878	0.541331	2.95343	0.00314264	0.00661522	2433.89	2256.11	914.479	1224.74	934.684	1220.69	762.372	631.961	88.6324
ENSG00000120094	HOXB1	44.0639	1.59737	0.457136	3.4943	0.000475305	0.00116504	33.7013	27.3068	68.0903	94.5356	73.5248	42.8495	20.2528	16.4709	19.8431
ENSG00000180611	MB21D2	658.682	1.59688	0.146673	10.8873	1.32459e-27	3.8779e-26	908.292	784.365	1029.11	790.892	859.321	714.856	293.665	281.738	265.897
ENSG00000273311	DGCR11	80.5884	1.59635	0.362366	4.40535	1.05614e-05	3.36769e-05	60.0048	85.687	123.252	109.729	86.3916	158.857	24.5926	47.6788	29.1032
ENSG00000158286	RNF207	2553.33	1.59548	0.298149	5.35128	8.73355e-08	3.66571e-07	3093.13	3655.35	3435.55	3384.71	3586.17	2564.7	1152.96	1599.41	507.983
ENSG00000125257	ABCC4	2567.5	1.59417	0.143186	11.1336	8.61249e-29	2.77701e-27	3116.14	3014.11	3627.75	3198.17	3274.61	3588.91	1205.04	856.485	1226.3
ENSG00000163918	RFC4	1160.23	1.59377	0.151552	10.5163	7.26981e-26	1.84608e-24	1550.26	1254.23	1576.42	1588.54	1438.33	1545.72	582.99	390.966	514.597
ENSG00000075407	ZNF37A	699.823	1.59258	1.27628	1.24783	0.212093	0.283289	692.933	708.094	1412.66	1337.85	1230.62	20.9022	173.595	717.783	3.96862
ENSG00000088325	TPX2	7272.74	1.59246	0.231857	6.86828	6.49788e-12	4.47155e-11	6796.16	6156.28	11453	10893.5	10392.7	10453.2	3602.1	2956.09	2751.57
ENSG00000167088	SNRPD1	1986.39	1.59203	0.192665	8.26323	1.41783e-16	1.57905e-15	2456.09	2177.96	2893.41	2541.49	2503.52	2763.27	980.813	993.453	567.512
ENSG00000162825	NBPF20	140.353	1.59179	0.283854	5.60778	2.04933e-08	9.30955e-08	179.193	133.709	205.133	175.566	156.24	236.195	36.1657	84.0881	56.8835
ENSG00000128606	LRRC17	145.458	1.59158	0.772354	2.06068	0.0393332	0.0649245	364.139	145.95	72.3999	37.9831	43.1958	459.849	43.3988	114.429	27.7803
ENSG00000091656	ZFHX4	774.18	1.59145	0.302425	5.2623	1.42264e-07	5.78864e-07	1126.12	1333.33	1281.65	528.386	865.754	842.359	295.112	434.311	260.606
ENSG00000239351	ENSG00000239351	9.75247	1.59043	0.654492	2.43002	0.0150979	0.0274675	8.21984	9.41615	11.2047	19.4136	14.705	12.5413	0	4.33444	7.93723
ENSG00000113569	NUP155	2122.71	1.58966	0.133314	11.9242	8.85784e-33	3.73285e-31	2688.71	2520.7	3108.88	2618.3	2750.75	2691.16	1096.54	790.601	838.701
ENSG00000278356	ENSG00000278356	11.7511	1.58953	0.758972	2.09432	0.0362314	0.0603245	9.04182	6.5913	15.5143	32.9186	20.2193	6.27066	8.67976	5.20132	1.32287
ENSG00000168646	AXIN2	263.261	1.58598	0.26618	5.95829	2.5489e-09	1.30655e-08	311.532	279.66	294.771	411.061	401.629	330.255	107.05	69.351	164.036
ENSG00000132669	RIN2	2237.41	1.58579	0.216608	7.32103	2.46076e-13	1.96924e-12	2550.62	3112.98	2988.22	2736.47	3398.68	2471.69	1364.17	758.526	755.36
ENSG00000180044	C3orf80	26.2224	1.58541	0.483629	3.27816	0.00104487	0.00240944	25.4815	19.7739	24.9952	57.3966	32.1671	41.8044	11.573	6.9351	15.8745
ENSG00000144962	SPATA16	9.36944	1.58463	0.738859	2.14469	0.0319773	0.0539306	16.4397	21.6571	3.44761	8.44068	7.35248	14.6315	5.78651	2.60066	3.96862
ENSG00000118193	KIF14	1288.22	1.58449	0.318287	4.97818	6.41851e-07	2.40515e-06	1717.12	1481.16	1980.65	1676.32	1647.87	1432.85	912.821	487.191	257.96
ENSG00000251164	ENSG00000251164	19.8167	1.58416	0.512887	3.08871	0.00201024	0.00439779	21.3716	14.1242	22.4095	33.7627	21.1384	40.7593	8.67976	12.1364	3.96862
ENSG00000165424	ZCCHC24	687.665	1.58328	0.149364	10.6002	2.9747e-26	7.82934e-25	897.607	798.489	798.122	815.37	922.736	1070.19	282.092	264.401	339.978
ENSG00000214578	ENSG00000214578	6.94634	1.58203	0.973171	1.62564	0.104026	0.15305	5.75389	4.70807	8.61903	7.59661	11.9478	14.6315	0	0	9.2601
ENSG00000124557	BTN1A1	6.02398	1.57936	0.806935	1.95723	0.0503205	0.0807388	8.21984	2.82484	5.17142	10.1288	11.0287	9.406	0	3.46755	3.96862
ENSG00000151849	CENPJ	1301.77	1.57811	0.167599	9.416	4.68611e-21	8.16524e-20	1753.29	1434.08	1835.85	1864.55	1766.43	1378.5	690.041	498.46	494.754
ENSG00000275367	ENSG00000275367	11.652	1.57785	0.783931	2.01274	0.0441423	0.0718825	11.5078	16.0075	7.75713	40.5153	9.1906	5.22555	2.89325	7.80199	3.96862
ENSG00000156384	SFR1	164.871	1.57777	0.194533	8.11053	5.03978e-16	5.32525e-15	183.302	187.381	248.228	224.522	209.546	215.293	88.2442	57.2146	70.1122
ENSG00000253552	ENSG00000253552	946.376	1.57744	0.141625	11.1381	8.18085e-29	2.6515e-27	1195.16	1081.92	1208.39	1491.47	1274.74	1044.07	407.949	424.775	388.924
ENSG00000089280	FUS	19926.7	1.57514	0.190192	8.28184	1.21283e-16	1.36124e-15	24943.1	25431.1	26338.9	27024.5	24921.2	24913.3	9649	10561.3	5557.39
ENSG00000205413	SAMD9	24.8641	1.57393	0.564937	2.78602	0.00533592	0.0106889	36.1673	42.3727	22.4095	28.6983	12.8668	49.1202	17.3595	12.1364	2.64574
ENSG00000189403	HMGB1	7762.35	1.57389	0.185396	8.48936	2.07776e-17	2.51556e-16	9909.02	8899.2	11459	10046.9	9532.49	9968.27	4208.24	3528.23	2309.73
ENSG00000253667	ENSG00000253667	8.39552	1.57283	0.673766	2.33439	0.0195753	0.0347212	4.9319	14.1242	12.0666	14.3492	8.27154	10.4511	4.33988	1.73377	5.29149
ENSG00000152455	SUV39H2	925.409	1.57279	0.152291	10.3276	5.28824e-25	1.24986e-23	1258.46	1016.94	1454.89	1192.67	1072.54	1133.95	449.901	398.768	350.561
ENSG00000226864	ATE1-AS1	19.7891	1.57245	0.796404	1.97444	0.0483316	0.0779202	44.3871	17.8907	22.4095	32.9186	33.0862	2.09022	10.1264	13.8702	1.32287
ENSG00000154102	C16orf74	16.6696	1.57238	0.634113	2.47965	0.0131512	0.024244	18.9056	7.53292	17.2381	46.4237	21.1384	16.7218	11.573	5.20132	5.29149
ENSG00000111875	ASF1A	739.198	1.57136	0.172094	9.13082	6.79845e-20	1.06051e-18	960.899	855.928	1174.77	836.471	917.222	950.006	365.996	346.755	244.731
ENSG00000163092	XIRP2	6.1228	1.57124	0.740038	2.12319	0.0337383	0.0565601	5.75389	10.3578	8.61903	4.22034	10.1097	8.36089	2.89325	3.46755	1.32287
ENSG00000267886	ENSG00000267886	159.867	1.56999	0.366758	4.28073	1.86281e-05	5.74393e-05	157.821	198.681	228.404	224.522	214.141	209.022	85.351	99.692	21.166
ENSG00000156970	BUB1B	1774.9	1.56876	0.277767	5.64775	1.62557e-08	7.47683e-08	1606.16	1388.88	2922.71	2685.82	2661.6	2404.8	943.2	805.338	555.606
ENSG00000227354	RBM26-AS1	45.8492	1.56868	0.402003	3.90217	9.53339e-05	0.000261861	84.6644	71.5627	58.6094	50.6441	51.4674	36.5789	26.0393	25.1397	7.93723
ENSG00000233672	ENSG00000233672	11.8621	1.56796	0.579699	2.70479	0.00683478	0.0133829	12.3298	14.1242	8.61903	19.4136	22.9765	14.6315	2.89325	7.80199	3.96862
ENSG00000175322	ZNF519	583.879	1.56784	0.232601	6.7405	1.57845e-11	1.04007e-10	853.219	642.181	835.184	860.949	772.929	529.871	345.744	209.787	205.045
ENSG00000235043	ENSG00000235043	8.83939	1.56723	0.686157	2.28406	0.0223679	0.0392331	11.5078	12.241	6.89522	10.1288	5.51436	21.9473	4.33988	4.33444	2.64574
ENSG00000284693	LINC02606	12.3714	1.56619	0.563193	2.78091	0.00542073	0.0108375	20.5496	13.1826	17.2381	12.661	20.2193	12.5413	1.44663	9.53576	3.96862
ENSG00000250742	LINC02381	9260.46	1.56563	0.18385	8.51576	1.65499e-17	2.02066e-16	8647.27	9727.82	14567.9	13291.5	12877.9	12187	3986.9	3676.47	4381.35
ENSG00000196922	ENSG00000196922	660.336	1.55978	0.206242	7.56286	3.94293e-14	3.42878e-13	943.638	801.314	880.865	799.332	770.172	889.389	179.382	364.093	314.844
ENSG00000198535	C2CD4A	227.856	1.55918	1.49106	1.04569	0.295706	0.374999	362.495	1070.62	218.061	5.90848	84.5535	11.4962	8.67976	21.6722	267.22
ENSG00000196372	ASB13	662.052	1.55887	0.235535	6.6184	3.63117e-11	2.30367e-10	711.838	628.999	1012.74	1120.92	988.908	631.247	286.432	320.748	256.637
ENSG00000170456	DENND5B	2266.48	1.55865	0.196194	7.94441	1.95114e-15	1.93731e-14	2627.06	2542.36	2696.03	3913.1	3469.45	2190.55	985.153	1019.46	955.114
ENSG00000119737	GPR75	76.9442	1.55831	0.243648	6.39575	1.59759e-10	9.49946e-10	87.9523	90.395	118.943	103.82	79.9582	110.782	39.0589	33.8086	27.7803
ENSG00000272308	ENSG00000272308	10.478	1.55752	0.552179	2.82067	0.00479228	0.0096993	12.3298	16.0075	10.3428	16.0373	15.624	10.4511	4.33988	5.20132	3.96862
ENSG00000141447	OSBPL1A	1210.64	1.55699	0.250083	6.2259	4.78806e-10	2.6894e-09	1496.01	1208.09	1653.99	1728.65	1715.88	1509.14	773.945	484.59	325.427
ENSG00000117877	CD3EAP	132.796	1.55667	0.246909	6.30464	2.8887e-10	1.67261e-09	134.805	156.308	214.614	187.383	142.454	186.03	72.3313	61.549	39.6862
ENSG00000135776	ABCB10	2147.22	1.55541	0.135313	11.4949	1.39947e-30	5.11939e-29	2733.1	2267.41	2641.73	2905.28	2691.93	3277.47	846.276	968.313	993.477
ENSG00000130816	DNMT1	7802.45	1.55488	0.103358	15.0437	3.79972e-51	4.3479e-49	9683.79	10275.8	10034.3	10538.2	9821.07	9653.69	3930.48	3295.04	2989.69
ENSG00000115963	RND3	1576.18	1.55477	0.139803	11.1212	9.8964e-29	3.17463e-27	2396.91	2206.2	2121.14	1691.51	1828.93	1877.02	727.653	676.172	660.113
ENSG00000029993	HMGB3	6284.71	1.55454	0.400103	3.88535	0.000102184	0.000279003	5356.87	5112.97	12562.2	10320.4	9670.35	5313.34	2728.34	4194.87	1303.03
ENSG00000247708	STX18-AS1	87.5122	1.55445	0.253754	6.12581	9.02215e-10	4.89335e-09	143.025	103.578	88.776	107.197	124.073	106.601	46.292	41.6106	26.4574
ENSG00000260802	SERTM2	7.2845	1.55429	0.768304	2.02301	0.0430721	0.0702924	11.5078	4.70807	8.61903	12.661	4.5953	14.6315	1.44663	6.06821	1.32287
ENSG00000226419	SLC16A1-AS1	65.4233	1.55318	0.441142	3.52082	0.000430222	0.00106371	41.9212	46.1391	76.7094	119.014	132.345	87.7893	26.0393	39.0099	19.8431
ENSG00000111196	MAGOHB	592.654	1.55251	0.260907	5.95045	2.67411e-09	1.36811e-08	609.09	570.619	720.551	1158.06	931.927	566.45	280.646	253.131	243.408
ENSG00000235297	ENSG00000235297	13.3421	1.55063	0.88033	1.76142	0.078167	0.118959	12.3298	32.0149	7.75713	5.06441	6.43342	38.6691	13.0196	3.46755	1.32287
ENSG00000267397	ENSG00000267397	9.8181	1.5499	0.788312	1.9661	0.0492876	0.0792572	11.5078	8.47453	18.1	6.75254	12.8668	18.812	1.44663	10.4026	0
ENSG00000277423	ENSG00000277423	9.3409	1.5494	0.589239	2.62949	0.00855134	0.0163583	12.3298	9.41615	12.0666	11.817	10.1097	16.7218	2.89325	6.06821	2.64574
ENSG00000058804	NDC1	2481.3	1.54783	0.163512	9.46611	2.90463e-21	5.13745e-20	3095.59	2734.45	3779.45	3068.19	3139.51	3251.34	1358.38	1023.79	881.033
ENSG00000112742	TTK	1231.68	1.54766	0.225549	6.86175	6.80209e-12	4.66721e-11	1597.12	1328.62	1854.82	1534.52	1619.38	1529	791.305	430.843	399.507
ENSG00000106462	EZH2	2564.8	1.5475	0.120656	12.8257	1.17675e-37	6.7326e-36	3390.68	2764.58	3527.77	3416.79	3200.17	3409.15	1277.37	1071.47	1025.23
ENSG00000141384	TAF4B	135.205	1.54666	0.251385	6.15256	7.62414e-10	4.17858e-09	151.245	112.994	184.447	197.512	215.06	176.624	60.7583	49.4126	68.7893
ENSG00000178464	ENSG00000178464	30.4343	1.54662	0.387956	3.9866	6.70268e-05	0.000189175	37.8113	37.6646	27.5809	44.7356	38.6005	45.9849	23.146	7.80199	10.583
ENSG00000144035	NAT8	53.2427	1.54606	0.685454	2.25553	0.0240999	0.0419456	87.9523	42.3727	37.9237	78.4983	70.7676	90.9246	56.4184	13.0033	1.32287
ENSG00000178445	GLDC	2966.37	1.54595	0.315352	4.90231	9.47158e-07	3.47767e-06	3235.33	3257.99	4236.25	3964.59	3717.6	4380.06	2256.74	783.666	865.158
ENSG00000163535	SGO2	977.534	1.54517	0.270605	5.71004	1.12951e-08	5.29381e-08	1249.42	1004.7	1513.5	1243.31	1177.32	1321.02	666.895	362.359	259.283
ENSG00000144381	HSPD1	13378.6	1.54416	0.178384	8.65636	4.87052e-18	6.26458e-17	15553.6	13693	20324.5	17869.8	16828.9	18514.1	7315.59	5602.69	4705.46
ENSG00000109971	HSPA8	25236.9	1.54399	0.206324	7.48336	7.24444e-14	6.13489e-13	35263.9	38539.4	36218	28916.1	26634.4	28314.1	14396.8	10761.5	8088.04
ENSG00000166881	NEMP1	2019.18	1.54337	0.14054	10.9817	4.67911e-28	1.41626e-26	2870.37	2373.81	2649.49	2683.29	2702.96	2227.13	1030	735.987	899.553
ENSG00000160957	RECQL4	2325.91	1.54318	0.174928	8.82184	1.12592e-18	1.54565e-17	2693.64	3014.11	2814.98	3486	3056.79	2799.85	1338.13	924.102	805.629
ENSG00000121454	LHX4	66.5239	1.54294	0.413847	3.72829	0.000192785	0.000504787	83.0204	63.0882	106.014	112.261	96.5013	51.2104	31.8258	44.2113	10.583
ENSG00000137337	MDC1	3418.95	1.54146	0.155043	9.94217	2.72828e-23	5.62008e-22	4469.13	4111.09	4187.13	4610.3	4404.13	4477.25	1866.15	1522.25	1123.12
ENSG00000175820	CCDC168	6.68902	1.54098	0.699262	2.20373	0.0275436	0.0472885	7.39786	8.47453	11.2047	8.44068	10.1097	6.27066	0	4.33444	3.96862
ENSG00000175040	CHST2	1222.57	1.54053	0.463331	3.3249	0.000884517	0.00206736	2359.92	3186.42	957.574	870.234	1204.89	811.006	328.384	701.312	583.387
ENSG00000168899	VAMP5	723.04	1.53991	0.449364	3.42685	0.00061062	0.00146863	1166.4	1683.61	749.856	263.349	640.585	1048.25	370.336	238.394	346.592
ENSG00000237356	ENSG00000237356	29.3084	1.53962	0.387357	3.97467	7.04768e-05	0.000198227	41.0992	32.0149	37.9237	49.8	41.3577	22.9924	15.9129	14.7371	7.93723
ENSG00000100350	FOXRED2	1268.92	1.53949	0.154416	9.96976	2.06734e-23	4.28209e-22	1601.22	1519.77	1604.86	1547.18	1532.07	1940.77	622.049	622.425	429.933
ENSG00000166532	RIMKLB	2952.09	1.53944	0.25021	6.15257	7.62363e-10	4.17858e-09	3180.26	2621.46	3412.27	5615.58	4733.16	3107.11	1141.39	1356.68	1400.92
ENSG00000187240	DYNC2H1	694.599	1.5391	0.209802	7.33594	2.20167e-13	1.77324e-12	931.308	780.599	991.189	733.495	760.063	1140.22	254.606	392.7	267.22
ENSG00000116120	FARSB	1348.51	1.53756	0.16083	9.56016	1.17572e-21	2.15254e-20	1685.07	1484.93	2051.33	1618.92	1623.06	1887.47	730.546	528.801	526.503
ENSG00000141642	ELAC1	171.898	1.53724	0.209037	7.3539	1.92511e-13	1.5619e-12	256.459	224.104	249.09	189.071	176.459	224.699	89.6908	80.6205	56.8835
ENSG00000227008	ENSG00000227008	14.0253	1.53658	0.652188	2.35604	0.0184711	0.0329432	21.3716	17.8907	8.61903	10.9729	9.1906	39.7142	5.78651	6.06821	6.61436
ENSG00000157927	RADIL	145.5	1.53626	0.215974	7.11315	1.13421e-12	8.47657e-12	176.727	152.542	172.381	246.468	187.488	181.849	52.0785	65.8834	74.0808
ENSG00000185634	SHC4	28.4775	1.53543	0.658926	2.33021	0.0197952	0.0350748	42.7432	62.1466	53.438	16.0373	19.3003	26.1278	4.33988	26.8735	5.29149
ENSG00000170369	CST2	54.9346	1.53526	1.2494	1.2288	0.219147	0.291317	7.39786	6.5913	33.6142	37.9831	40.4386	295.766	36.1657	33.8086	2.64574
ENSG00000253626	EIF5AL1	19.9159	1.53434	0.660245	2.3239	0.0201307	0.0356121	36.1673	44.2559	24.1333	14.3492	9.1906	24.0375	18.8061	4.33444	3.96862
ENSG00000169684	CHRNA5	145.826	1.53403	0.224721	6.8264	8.70709e-12	5.91376e-11	228.512	204.33	182.723	151.932	183.812	168.263	78.1178	71.0848	43.6548
ENSG00000155657	TTN	802.374	1.5339	0.2863	5.35766	8.43082e-08	3.54499e-07	668.273	817.322	1173.91	1033.98	1023.83	1443.3	270.519	507.129	283.095
ENSG00000185480	PARPBP	462.087	1.53315	0.265251	5.77999	7.47061e-09	3.59655e-08	556.483	494.348	690.384	622.078	587.279	593.623	321.151	166.442	126.996
ENSG00000145626	UGT3A1	442.871	1.53133	0.294981	5.19129	2.08845e-07	8.31216e-07	570.457	369.113	505.937	879.519	678.266	394.007	241.587	182.913	164.036
ENSG00000099994	SUSD2	118.212	1.53092	0.764051	2.00369	0.0451036	0.0732397	373.181	225.988	31.8904	30.3864	31.248	214.248	56.4184	50.2795	50.2691
ENSG00000110921	MVK	1007.7	1.53068	0.139512	10.9717	5.23087e-28	1.57564e-26	1229.69	1460.44	1202.35	1334.47	1302.31	1197.7	475.94	359.758	506.66
ENSG00000198924	DCLRE1A	594.552	1.5299	0.163906	9.334	1.01948e-20	1.72667e-19	729.922	701.503	901.551	758.817	779.363	686.638	332.724	223.657	236.794
ENSG00000258813	ENSG00000258813	7.28385	1.52942	0.702662	2.1766	0.0295103	0.0502487	11.5078	11.2994	10.3428	9.28475	5.51436	7.31577	7.23313	1.73377	1.32287
ENSG00000130829	DUSP9	7689.48	1.52821	0.187238	8.16185	3.29937e-16	3.55839e-15	9254.72	12890.7	8881.91	9445.12	8079.46	10426	4082.38	2705.56	3439.47
ENSG00000224411	ENSG00000224411	22.3236	1.52785	0.504516	3.02835	0.00245895	0.00529485	26.3035	22.5988	25.8571	19.4136	19.3003	57.4811	11.573	7.80199	10.583
ENSG00000205659	LIN52	649.558	1.52501	0.146908	10.3807	3.03528e-25	7.30256e-24	938.706	766.475	858.455	811.993	827.154	773.382	312.471	227.991	329.395
ENSG00000137168	PPIL1	1347.45	1.52365	0.208961	7.29154	3.06426e-13	2.42989e-12	1660.41	1516	1988.41	1664.5	1669.01	1832.08	775.392	638.896	382.31
ENSG00000197601	FAR1	1704.79	1.52344	0.212865	7.15684	8.25586e-13	6.24967e-12	1996.6	1518.82	2546.92	2413.19	2266.4	2330.6	555.505	931.904	783.14
ENSG00000119547	ONECUT2	21864.2	1.52287	0.246877	6.16855	6.8917e-10	3.80046e-09	29956.4	24950.9	30276.1	27416.2	29654.4	25359.6	12995	10865.6	5303.39
ENSG00000228906	ENSG00000228906	28.9683	1.5211	0.569564	2.67063	0.0075708	0.0146649	19.7276	14.1242	54.2999	50.6441	40.4386	43.8946	5.78651	22.5391	9.2601
ENSG00000166192	SENP8	96.8599	1.52071	0.223815	6.79449	1.08695e-11	7.30575e-11	132.339	103.578	152.557	114.793	134.183	104.511	46.292	42.4775	41.009
ENSG00000116455	WDR77	2187.33	1.52062	0.123878	12.2751	1.23166e-34	5.85147e-33	3017.5	2629.93	2883.93	2759.26	2543.04	2932.58	1057.48	1061.94	800.338
ENSG00000185813	PCYT2	3450.1	1.51837	0.1792	8.47306	2.39025e-17	2.86805e-16	4249.66	5333.31	4242.29	4306.43	4080.63	4220.16	1812.62	1091.41	1714.44
ENSG00000244671	ENSG00000244671	6.65599	1.51701	0.73069	2.07614	0.0378811	0.0627534	4.10992	13.1826	6.89522	8.44068	7.35248	11.4962	1.44663	4.33444	2.64574
ENSG00000279948	ENSG00000279948	13.0539	1.51582	0.646565	2.34442	0.0190567	0.0338782	23.0156	9.41615	12.0666	21.9458	13.7859	20.9022	2.89325	12.1364	1.32287
ENSG00000115053	NCL	26417.4	1.51557	0.157393	9.6292	6.01977e-22	1.12517e-20	31870	29816.2	37778.9	34536.7	32994.2	35369.7	14518.3	11742	9130.46
ENSG00000254876	SUGT1P4-STRA6LP	14.5407	1.51447	0.63836	2.37243	0.0176713	0.0316582	13.1517	8.47453	22.4095	34.6068	16.5431	16.7218	7.23313	10.4026	1.32287
ENSG00000170425	ADORA2B	63.4252	1.51423	0.709055	2.13555	0.0327159	0.0550476	27.9475	24.482	47.4047	140.959	113.044	131.684	10.1264	13.0033	62.175
ENSG00000162391	FAM151A	11.5851	1.51422	0.680583	2.22488	0.0260894	0.0451113	6.57587	16.0075	15.5143	20.2576	17.4621	12.5413	11.573	4.33444	0
ENSG00000126861	OMG	6.20282	1.51407	0.76819	1.97095	0.0487292	0.0784735	9.86381	7.53292	5.17142	8.44068	10.1097	7.31577	0	6.06821	1.32287
ENSG00000204410	MSH5	202.984	1.51392	0.242489	6.24327	4.28521e-10	2.42217e-09	197.276	220.338	285.29	356.197	292.261	202.751	86.7976	84.0881	101.861
ENSG00000249395	ENSG00000249395	62.9244	1.51386	0.676361	2.23823	0.0252057	0.0437285	19.7276	25.4236	105.152	154.464	127.749	50.1653	18.8061	50.2795	14.5516
ENSG00000128059	PPAT	1095.39	1.51305	0.170064	8.89693	5.74104e-19	8.14334e-18	1369.43	1328.62	1691.92	1322.65	1383.19	1289.67	632.176	410.905	429.933
ENSG00000204899	MZT1	748.737	1.51136	0.153679	9.8345	7.99646e-23	1.58293e-21	1043.1	810.73	1053.25	924.254	986.151	912.382	413.735	294.742	300.292
ENSG00000178429	ENSG00000178429	8.39731	1.51115	0.741538	2.03786	0.0415644	0.0680983	10.6858	15.0658	6.03332	7.59661	6.43342	18.812	0	4.33444	6.61436
ENSG00000251429	ENSG00000251429	14.5812	1.51034	0.541716	2.78806	0.00530239	0.0106274	31.2354	22.5988	15.5143	17.7254	11.9478	12.5413	4.33988	6.06821	9.2601
ENSG00000169252	ADRB2	6.25077	1.51023	0.822558	1.83601	0.066356	0.103074	4.9319	1.88323	6.89522	10.1288	9.1906	14.6315	2.89325	1.73377	3.96862
ENSG00000144792	ZNF660	400.748	1.50662	0.229847	6.55489	5.56831e-11	3.46125e-10	506.342	483.048	630.913	544.424	508.24	396.097	188.061	233.193	116.413
ENSG00000076382	SPAG5	2948.66	1.50636	0.221844	6.7902	1.11982e-11	7.51859e-11	3538.64	3449.14	4182.82	3995.82	3807.67	3588.91	1955.84	970.047	1049.04
ENSG00000249637	ENSG00000249637	20.677	1.50553	0.430936	3.49362	0.000476523	0.00116772	22.1936	24.482	26.719	27.0102	21.1384	36.5789	14.4663	9.53576	3.96862
ENSG00000254166	PCAT2	79.2304	1.50503	0.496531	3.03109	0.00243669	0.00525235	44.3871	46.1391	103.428	146.868	116.721	149.451	39.0589	51.1464	15.8745
ENSG00000198860	TSEN15	768.681	1.50491	0.155637	9.66932	4.07086e-22	7.6975e-21	1059.54	944.44	964.47	996.844	1066.11	853.855	344.297	418.707	269.866
ENSG00000187678	SPRY4	1658.87	1.50433	0.451462	3.33213	0.000861831	0.00201735	3176.15	3743.86	1635.03	1185.92	1707.61	1245.77	541.038	1277.79	416.705
ENSG00000113448	PDE4D	374.184	1.50399	0.244717	6.14582	7.95518e-10	4.35239e-09	369.071	373.821	658.494	487.871	559.707	415.954	135.983	210.654	156.099
ENSG00000105968	H2AFV	6014.6	1.50366	0.137581	10.9293	8.35297e-28	2.48025e-26	7796.52	7124.26	8205.32	7864.18	7459.09	7566.6	3265.04	2704.69	2145.7
ENSG00000075218	GTSE1	2237.75	1.50327	0.269963	5.56845	2.57019e-08	1.15554e-07	2660.76	2738.22	2981.32	3090.13	2838.06	2810.3	1565.25	909.365	546.346
ENSG00000180385	ENSG00000180385	145.073	1.50284	0.234214	6.41653	1.39418e-10	8.35615e-10	159.465	137.476	199.962	227.898	181.974	203.797	73.7779	73.6854	47.6234
ENSG00000280434	ENSG00000280434	12.839	1.50097	0.799786	1.87672	0.0605568	0.0950572	3.28794	6.5913	21.5476	25.322	33.0862	8.36089	2.89325	5.20132	9.2601
ENSG00000258592	ENSG00000258592	9.54559	1.50089	0.835391	1.79663	0.072394	0.111265	16.4397	2.82484	11.2047	18.5695	21.1384	3.13533	4.33988	6.9351	1.32287
ENSG00000273162	ENSG00000273162	27.9933	1.49989	0.434728	3.45018	0.000560217	0.001356	27.9475	25.4236	32.7523	48.9559	56.0627	22.9924	11.573	13.0033	13.2287
ENSG00000198176	TFDP1	3353.49	1.49957	0.176123	8.51432	1.67567e-17	2.04458e-16	3957.85	3835.2	4557.74	4522.52	4121.98	4650.74	1886.4	1570.8	1078.14
ENSG00000189362	NEMP2	517.246	1.4992	0.163055	9.19443	3.7699e-20	5.99034e-19	585.253	548.02	731.756	765.57	693.89	633.337	227.12	267.868	202.399
ENSG00000177511	ST8SIA3	1731.7	1.4987	0.277685	5.39712	6.77174e-08	2.87899e-07	1971.12	1779.65	2789.98	1986.94	2440.1	2277.3	708.847	1178.97	452.422
ENSG00000204128	C2orf72	1851.87	1.49825	0.312088	4.80071	1.58104e-06	5.64246e-06	2523.49	2444.43	1916.01	2817.5	2240.67	2215.63	1397.44	434.311	677.31
ENSG00000152127	MGAT5	11606	1.49656	0.137079	10.9175	9.51198e-28	2.81549e-26	14702	16282.4	16261.5	13489	14412.7	13587.5	4290.69	6112.42	5315.3
ENSG00000263563	UBBP4	16.5871	1.4963	0.88396	1.69273	NA	NA	9.04182	11.2994	9.48093	9.28475	8.27154	79.4284	11.573	6.9351	3.96862
ENSG00000124160	NCOA5	2102.55	1.4959	0.225845	6.62355	3.50664e-11	2.22843e-10	2726.52	3046.12	2883.93	2518.7	2358.31	2543.8	807.217	1383.55	654.822
ENSG00000008394	MGST1	2179.7	1.49577	0.335157	4.46289	8.08629e-06	2.61995e-05	1902.89	1585.68	2558.99	4509.85	3703.81	2400.62	1290.39	762.861	902.199
ENSG00000232470	ENSG00000232470	15.359	1.49483	0.530301	2.81884	0.00481973	0.0097475	29.5914	27.3068	16.3762	17.7254	14.705	11.4962	10.1264	6.9351	3.96862
ENSG00000196437	ZNF569	255.525	1.49448	0.211466	7.06724	1.58041e-12	1.15897e-11	364.139	338.981	341.314	279.386	317.995	310.398	157.682	114.429	75.4037
ENSG00000171792	RHNO1	1532.7	1.49422	0.279231	5.35121	8.73698e-08	3.66633e-07	1434.36	1431.25	1650.54	3029.36	2548.55	1620.97	782.625	723.851	572.804
ENSG00000104889	RNASEH2A	1556.63	1.49382	0.138529	10.7834	4.12156e-27	1.1596e-25	1962.08	1961.38	1829.82	1970.9	2062.37	2106.94	882.442	614.623	619.104
ENSG00000123485	HJURP	1330.9	1.49349	0.289529	5.15837	2.49115e-07	9.82325e-07	1704.79	1467.98	1810	1849.35	1795.84	1541.54	1006.85	429.976	371.727
ENSG00000175279	CENPS	35.2793	1.49331	0.341304	4.37532	1.21253e-05	3.83071e-05	48.4971	31.0733	50.8523	43.0475	42.2768	53.3006	23.146	14.7371	10.583
ENSG00000163170	BOLA3	323.93	1.49254	0.160829	9.28027	1.69044e-20	2.80733e-19	382.223	419.019	480.942	351.132	414.496	426.405	175.042	140.436	125.673
ENSG00000230658	KLHL7-DT	25.0822	1.49161	0.795956	1.87398	0.0609327	0.0956073	20.5496	18.8323	56.8856	43.0475	47.7911	5.22555	8.67976	23.406	1.32287
ENSG00000227304	ENSG00000227304	7.98108	1.49077	0.774612	1.92454	0.0542874	0.0862039	6.57587	10.3578	6.89522	10.1288	4.5953	22.9924	2.89325	6.06821	1.32287
ENSG00000164163	ABCE1	1791.03	1.49057	0.172826	8.62467	6.42766e-18	8.16112e-17	2167.57	1850.27	2833.94	2196.26	2245.26	2388.08	992.386	682.24	763.297
ENSG00000137804	NUSAP1	2922.44	1.49021	0.296259	5.03008	4.90265e-07	1.87036e-06	3729.34	3048.01	3957	3955.3	3991.48	3645.35	2158.37	1125.22	691.862
ENSG00000183850	ZNF730	289.688	1.4899	0.367257	4.05682	4.97452e-05	0.000143244	466.887	381.354	411.99	358.729	357.514	235.15	235.8	93.6238	66.1436
ENSG00000106266	SNX8	1544.11	1.48928	0.229143	6.49933	8.06769e-11	4.95251e-10	1508.34	1665.72	1780.69	1943.04	1899.7	2997.38	799.984	587.75	714.351
ENSG00000125885	MCM8	1552.35	1.48797	0.167487	8.88407	6.44567e-19	9.1084e-18	2019.61	1820.14	2212.51	2037.58	1829.85	1933.45	917.161	553.941	646.884
ENSG00000137210	TMEM14B	787.503	1.48739	0.210329	7.07172	1.53026e-12	1.12571e-11	1057.07	1031.07	1096.34	920.034	902.517	1007.49	474.493	373.628	224.888
ENSG00000147231	RADX	489.485	1.48723	0.369125	4.02906	5.60005e-05	0.000160126	484.971	421.843	606.78	701.42	593.713	929.103	140.323	136.968	390.247
ENSG00000237649	KIFC1	3884.22	1.4865	0.247876	5.99694	2.0107e-09	1.0461e-08	4660.65	4838.02	4707.71	5357.3	5128.35	4970.55	2719.66	1471.11	1104.6
ENSG00000266124	MIR5587	12.3701	1.48627	0.534107	2.78272	0.00539056	0.0107857	9.86381	17.8907	14.6524	16.0373	14.705	21.9473	5.78651	7.80199	2.64574
ENSG00000151287	TEX30	269.006	1.48615	0.17655	8.41772	3.83882e-17	4.53934e-16	346.877	297.55	418.885	350.288	311.561	328.165	147.556	119.63	100.538
ENSG00000108984	MAP2K6	800.316	1.48545	0.226958	6.54505	5.94737e-11	3.68954e-10	1299.56	1218.45	973.089	893.868	908.031	820.412	374.676	459.45	255.314
ENSG00000186205	MARCH1	836.359	1.48484	0.207393	7.15956	8.09375e-13	6.1319e-12	988.025	1032.01	1197.18	1163.97	1168.13	835.043	516.446	340.687	285.74
ENSG00000136527	TRA2B	7010.21	1.48483	0.101431	14.6389	1.58693e-48	1.56738e-46	9405.96	9176.98	9290.45	8671.11	8425.02	8559.46	3528.32	3275.1	2759.51
ENSG00000188677	PARVB	361.636	1.48473	0.527526	2.81451	0.00488518	0.00987029	158.643	139.359	591.266	766.414	751.791	354.293	117.177	198.517	177.265
ENSG00000070950	RAD18	566.42	1.48467	0.194464	7.63471	2.26334e-14	2.01776e-13	738.964	596.984	800.708	701.42	669.076	814.141	325.491	183.78	267.22
ENSG00000138193	PLCE1	1595.88	1.48463	0.172886	8.58734	8.90092e-18	1.11953e-16	1891.39	1651.59	2023.75	2205.55	1907.05	2506.18	850.616	742.056	584.709
ENSG00000143382	ADAMTSL4	913.486	1.48294	0.230617	6.43032	1.27336e-10	7.67121e-10	1066.94	1006.59	936.027	1040.74	1125.85	1796.55	471.6	348.489	428.611
ENSG00000224046	LOC101927420	18.7592	1.48288	0.448107	3.30921	0.000935588	0.0021767	35.3453	27.3068	18.9619	21.9458	18.3812	20.9022	11.573	7.80199	6.61436
ENSG00000197153	HIST1H3J	22.3624	1.48255	0.406582	3.64637	0.000265974	0.000681587	23.0156	27.3068	25.8571	22.7898	34.9243	37.624	10.1264	13.0033	6.61436
ENSG00000185010	F8	52.8626	1.48103	0.270138	5.48249	4.19392e-08	1.83843e-07	78.0885	73.446	66.3665	69.2136	65.2533	52.2555	23.146	29.4742	18.5202
ENSG00000264755	MIR3131	7.67011	1.48078	0.826802	1.79097	0.0732979	0.112488	7.39786	1.88323	5.17142	16.8814	15.624	11.4962	5.78651	3.46755	1.32287
ENSG00000172954	LCLAT1	716.753	1.47993	0.227386	6.50847	7.59221e-11	4.66673e-10	945.282	979.28	1097.2	918.346	897.002	630.202	436.881	240.995	305.583
ENSG00000139219	COL2A1	61761.3	1.47953	0.19533	7.5745	3.60507e-14	3.14957e-13	80995.8	103543	70701.9	72307.9	75107.4	68682.6	35361.3	27750.8	21401.4
ENSG00000270392	PFN1P2	32.5153	1.47903	0.479001	3.08774	0.00201686	0.00441175	40.2772	38.6062	55.1618	61.617	39.5196	12.5413	17.3595	13.0033	14.5516
ENSG00000231940	ENSG00000231940	14.5951	1.47829	0.537782	2.74886	0.00598032	0.0118649	16.4397	32.9565	14.6524	12.661	16.5431	18.812	5.78651	9.53576	3.96862
ENSG00000251550	ENSG00000251550	24.7987	1.47808	0.524331	2.81899	0.00481751	0.00974406	16.4397	16.9491	34.4761	29.5424	36.7624	55.3909	14.4663	13.8702	5.29149
ENSG00000213397	HAUS7	19.9059	1.47782	0.417067	3.54336	0.00039506	0.000982859	21.3716	31.0733	28.4428	20.2576	22.0574	29.2631	10.1264	11.2695	5.29149
ENSG00000184785	SMIM10	121.465	1.47724	0.324499	4.55238	5.30434e-06	1.75837e-05	104.392	103.578	179.276	140.115	170.945	228.879	66.5448	62.4159	37.0404
ENSG00000132031	MATN3	370.702	1.477	0.367539	4.01862	5.85396e-05	0.000166776	230.156	371.938	543.861	532.607	558.788	592.578	162.022	255.732	88.6324
ENSG00000122966	CIT	2572.95	1.47676	0.160604	9.19507	3.74758e-20	5.95992e-19	3366.02	2949.14	3326.08	3448.86	3502.54	3035	1508.83	1091.41	928.656
ENSG00000260855	ENSG00000260855	96.226	1.47659	0.322241	4.58224	4.60013e-06	1.53715e-05	96.9941	97.928	134.457	170.502	111.206	123.323	59.3117	51.1464	21.166
ENSG00000101945	SUV39H1	480.977	1.47614	0.221663	6.6594	2.74939e-11	1.76333e-10	570.457	606.4	620.57	675.254	566.141	628.111	325.491	182.913	153.453
ENSG00000148459	PDSS1	276.567	1.47579	0.151855	9.71841	2.51679e-22	4.80958e-21	300.024	321.091	390.442	381.519	355.676	360.563	140.323	125.699	113.767
ENSG00000154229	PRKCA	2512.96	1.47512	0.116591	12.6521	1.08949e-36	5.75925e-35	2757.76	3677.01	3459.68	3147.53	2961.21	3166.69	1164.53	1178.97	1103.28
ENSG00000247746	USP51	183.462	1.47506	1.5402	0.957705	0.338212	0.420713	123.298	36.723	393.028	406.841	435.634	4.18044	47.7387	203.719	0
ENSG00000125821	DTD1	1271.92	1.47413	0.113149	13.0281	8.46632e-39	5.22628e-37	1495.19	1689.26	1821.2	1554.77	1576.19	1565.58	626.389	609.422	509.306
ENSG00000127588	GNG13	13.3516	1.4731	0.631217	2.33374	0.0196094	0.0347718	16.4397	32.9565	15.5143	9.28475	8.27154	18.812	10.1264	3.46755	5.29149
ENSG00000177602	HASPIN	343.727	1.47028	0.218425	6.73125	1.6821e-11	1.10526e-10	452.913	455.742	425.78	440.603	457.692	385.646	231.46	135.234	108.476
ENSG00000166086	JAM3	1664.07	1.46984	0.21682	6.77906	1.20958e-11	8.09807e-11	2365.67	2161.95	2246.12	2178.54	2341.76	1395.22	580.097	971.781	735.517
ENSG00000161980	POLR3K	338.357	1.46866	0.142699	10.2921	7.6523e-25	1.7928e-23	422.5	404.894	443.018	417.814	416.334	470.3	183.722	126.566	160.068
ENSG00000171596	NMUR1	19.7127	1.46821	0.656825	2.23531	0.0253969	0.0440195	27.1255	20.7155	12.0666	30.3864	25.7337	33.4435	7.23313	0.866887	19.8431
ENSG00000162944	RFTN2	558.699	1.46788	0.258432	5.67994	1.34743e-08	6.25268e-08	651.833	622.407	777.437	868.546	941.117	397.142	269.072	265.268	235.471
ENSG00000113460	BRIX1	699.354	1.46761	0.145712	10.072	7.34795e-24	1.60526e-22	942.816	720.335	1058.42	839.003	841.859	927.013	324.044	306.011	334.687
ENSG00000172164	SNTB1	909.728	1.46752	0.285213	5.14533	2.67044e-07	1.04906e-06	1353.81	1695.85	911.893	791.736	949.389	1230.1	575.757	358.891	320.135
ENSG00000150510	FAM124A	62.7152	1.46592	0.263306	5.56735	2.58646e-08	1.1623e-07	83.0204	66.8547	91.3617	91.1593	61.577	84.654	30.3792	32.9417	22.4888
ENSG00000143127	ITGA10	95.3186	1.46581	0.627948	2.33429	0.0195803	0.0347268	284.406	159.133	37.9237	52.3322	66.1723	126.458	18.8061	39.8768	72.758
ENSG00000242689	CNTF	44.4544	1.46575	0.279863	5.23739	1.62863e-07	6.56701e-07	48.4971	53.672	60.3332	54.8644	51.4674	70.0224	18.8061	19.9384	22.4888
ENSG00000145375	SPATA5	393.412	1.46522	0.164984	8.88099	6.62704e-19	9.34358e-18	509.63	446.325	558.513	525.01	522.945	437.901	185.168	214.988	140.224
ENSG00000272980	ENSG00000272980	12.753	1.46439	0.556187	2.6329	0.0084659	0.016213	16.4397	14.1242	27.5809	12.661	16.5431	10.4511	4.33988	8.66887	3.96862
ENSG00000228106	ENSG00000228106	36.2444	1.46409	0.421036	3.47734	0.000506412	0.00123516	51.785	22.5988	43.0952	42.2034	39.5196	77.3382	17.3595	19.0715	13.2287
ENSG00000157240	FZD1	1697.56	1.46333	0.145893	10.0301	1.12355e-23	2.40417e-22	2630.35	2274.94	1917.73	2121.14	1896.02	2095.45	677.021	870.355	795.046
ENSG00000064012	CASP8	274.235	1.46047	0.316189	4.61898	3.85623e-06	1.30483e-05	223.58	274.01	324.076	333.407	352.919	580.036	172.149	112.695	95.2468
ENSG00000100162	CENPM	437.484	1.45918	0.292107	4.99538	5.87209e-07	2.21143e-06	460.311	554.611	542.137	579.031	557.869	637.517	292.219	221.056	92.601
ENSG00000108946	PRKAR1A	11783	1.45885	0.158699	9.19255	3.8363e-20	6.09069e-19	17754	14813.5	15724.6	11865.1	12278.6	17291.4	5401.7	5521.21	5397.32
ENSG00000144488	ESPNL	77.2542	1.45868	0.401388	3.63408	0.00027897	0.000712558	147.957	134.651	43.0952	67.5254	79.9582	114.962	37.6123	33.8086	35.7175
ENSG00000178409	BEND3	1448.39	1.45834	0.140485	10.3808	3.03304e-25	7.30256e-24	1816.58	2174.19	1849.64	1702.48	1653.39	1835.21	688.594	761.127	554.283
ENSG00000129538	RNASE1	238.769	1.45829	0.580851	2.5106	0.0120525	0.0223628	189.878	127.118	214.614	317.37	193.922	774.427	206.868	54.6139	70.1122
ENSG00000164125	GASK1B	1374.72	1.45778	0.219739	6.63415	3.26387e-11	2.0812e-10	1647.26	1376.64	1965.14	1936.29	1682.8	1857.16	892.568	558.275	456.391
ENSG00000264350	ENSG00000264350	13.0503	1.45507	0.493104	2.95083	0.0031692	0.0066644	13.1517	16.0075	15.5143	18.5695	14.705	21.9473	5.78651	7.80199	3.96862
ENSG00000164032	H2AFZ	7418.15	1.45443	0.1473	9.8739	5.40223e-23	1.08775e-21	9224.31	8547.98	9990.32	8941.21	9047.23	10708.2	4257.42	3136.4	2910.32
ENSG00000101447	FAM83D	1266.99	1.45289	0.285705	5.08527	3.6711e-07	1.4221e-06	1459.84	1539.54	1721.22	1601.2	1718.64	1600.06	938.86	519.265	304.261
ENSG00000255394	C8orf49	247.721	1.45261	0.231582	6.27256	3.55165e-10	2.03264e-09	280.297	233.52	347.347	389.115	295.018	337.571	120.07	82.3543	144.193
ENSG00000132744	ACY3	19.1767	1.45199	0.557408	2.60489	0.00919029	0.0174595	18.9056	12.241	26.719	41.3593	22.9765	22.9924	17.3595	6.06821	3.96862
ENSG00000164627	KIF6	35.7498	1.45172	0.344306	4.21636	2.48279e-05	7.4943e-05	51.785	45.1975	49.1285	27.0102	49.6292	50.1653	13.0196	19.9384	15.8745
ENSG00000176029	C11orf16	9.75257	1.45134	0.588625	2.46564	0.0136768	0.0251085	13.9737	14.1242	12.9285	14.3492	13.7859	5.22555	2.89325	5.20132	5.29149
ENSG00000013503	POLR3B	687.753	1.45122	0.176974	8.20022	2.39943e-16	2.61181e-15	840.89	790.015	998.946	848.288	813.368	937.464	415.182	245.329	300.292
ENSG00000183763	TRAIP	522.802	1.4512	0.19804	7.3278	2.33962e-13	1.87629e-12	683.069	677.963	640.394	667.658	669.995	635.427	348.637	191.582	190.494
ENSG00000047621	C12orf4	459.497	1.451	0.259696	5.58729	2.30643e-08	1.0417e-07	432.364	440.676	641.256	822.966	710.433	449.398	203.974	250.53	183.879
ENSG00000131470	PSMC3IP	333.832	1.44929	0.23446	6.18138	6.3544e-10	3.51449e-09	477.573	461.391	398.199	414.437	409.901	375.195	234.353	117.03	116.413
ENSG00000138092	CENPO	1026.43	1.44918	0.157662	9.19164	3.86884e-20	6.13198e-19	1323.39	1312.61	1259.24	1235.72	1231.54	1443.3	613.37	440.379	378.341
ENSG00000274414	ENSG00000274414	7.02789	1.4489	0.807694	1.79387	0.0728337	0.111849	3.28794	3.76646	8.61903	17.7254	11.0287	9.406	2.89325	5.20132	1.32287
ENSG00000260274	ENSG00000260274	9.37313	1.44871	0.645958	2.24274	0.0249138	0.0432499	10.6858	13.1826	14.6524	10.1288	4.5953	17.7669	7.23313	3.46755	2.64574
ENSG00000173207	CKS1B	1252.68	1.4487	0.221847	6.53015	6.57027e-11	4.05585e-10	1699.04	1622.4	1613.48	1369.92	1500.82	1720.25	857.849	455.116	435.225
ENSG00000204934	ATP6V0E2-AS1	116.04	1.44847	0.401637	3.60643	0.000310439	0.000785452	109.324	107.344	179.276	208.485	191.164	88.8344	31.8258	88.4225	39.6862
ENSG00000092621	PHGDH	16669.6	1.44813	0.197052	7.349	1.99693e-13	1.61527e-12	20557.8	20885	18855.9	24171.6	23554.6	18763.9	10653	6287.53	6296.87
ENSG00000165730	STOX1	248.497	1.44806	0.142523	10.1602	2.98401e-24	6.73862e-23	335.369	293.784	334.418	323.278	275.718	329.21	111.39	124.832	108.476
ENSG00000132773	TOE1	476.839	1.44782	0.141061	10.2638	1.02566e-24	2.39099e-23	571.279	619.583	611.951	570.59	531.217	720.081	243.033	200.251	223.565
ENSG00000134853	PDGFRA	2756.7	1.44782	0.241607	5.99247	2.06683e-09	1.07352e-08	3456.44	2172.31	3730.32	4525.89	4268.11	2815.53	1187.68	1530.92	1123.12
ENSG00000023697	DERA	1204.53	1.44721	0.311282	4.6492	3.33223e-06	1.13737e-05	1014.33	951.973	1334.23	2571.87	1939.22	1349.24	585.884	558.275	535.763
ENSG00000258743	LINC02301	24.6912	1.44655	0.573899	2.52056	0.0117169	0.0217961	15.6177	29.1901	18.9619	56.5525	44.1149	24.0375	11.573	18.2046	3.96862
ENSG00000075702	WDR62	1436.06	1.44652	0.23833	6.06943	1.28365e-09	6.85125e-09	1739.32	2007.52	1862.57	1746.38	1702.1	1860.3	1027.1	489.791	489.463
ENSG00000169554	ZEB2	21.4032	1.44617	0.732821	1.97343	0.048447	0.0780811	34.5233	52.7304	20.6857	5.90848	8.27154	40.7593	4.33988	9.53576	15.8745
ENSG00000118600	RXYLT1	394.12	1.44587	0.133707	10.8138	2.9625e-27	8.44897e-26	510.452	503.764	534.38	517.414	501.807	432.676	169.255	210.654	166.682
ENSG00000118849	RARRES1	16.4824	1.44568	0.504402	2.86613	0.00415523	0.00852488	12.3298	17.8907	20.6857	24.478	24.8146	26.1278	7.23313	12.1364	2.64574
ENSG00000231221	LINC01593	8.68148	1.44548	0.800747	1.80516	0.0710489	0.109361	22.1936	14.1242	12.9285	2.5322	5.51436	8.36089	7.23313	2.60066	2.64574
ENSG00000108849	PPY	18.1422	1.44543	1.19229	1.21231	NA	NA	15.6177	101.694	6.89522	3.37627	2.75718	7.31577	21.6994	2.60066	1.32287
ENSG00000207751	ENSG00000207751	83.913	1.44534	0.243607	5.93308	2.97313e-09	1.50875e-08	112.612	104.519	106.876	118.17	118.559	79.4284	30.3792	50.2795	34.3947
ENSG00000277103	ENSG00000277103	17.016	1.44507	0.826055	1.74936	0.080229	0.121702	8.21984	3.76646	31.8904	35.4509	25.7337	25.0827	4.33988	17.3377	1.32287
ENSG00000139428	MMAB	1276.63	1.44462	0.154423	9.35497	8.36197e-21	1.42785e-19	1714.66	1586.62	1548.84	1591.91	1625.82	1633.51	682.808	433.444	672.019
ENSG00000057252	SOAT1	3629.74	1.44427	0.162667	8.8787	6.76464e-19	9.52327e-18	5797.45	5160.99	4754.26	3880.18	4175.29	3828.24	1801.05	1674.83	1595.38
ENSG00000173588	CEP83	600.08	1.4433	0.151386	9.53387	1.51523e-21	2.74997e-20	749.649	660.072	854.146	839.848	797.744	657.375	324.044	245.329	272.512
ENSG00000148229	POLE3	1867.76	1.44328	0.147223	9.80336	1.08906e-22	2.1397e-21	2239.91	2027.3	2789.12	2338.07	2150.6	2652.49	1003.96	825.277	783.14
ENSG00000149636	DSN1	623.693	1.44249	0.17115	8.42825	3.50884e-17	4.15963e-16	774.309	682.671	903.274	850.82	772.929	755.615	367.443	282.605	223.565
ENSG00000269837	ENSG00000269837	1056.22	1.44248	0.219736	6.56458	5.21814e-11	3.25004e-10	1359.56	1225.04	1408.35	1448.42	1419.95	1170.52	491.853	672.705	309.552
ENSG00000267698	LOC101927572	9.13378	1.44187	0.660555	2.18282	0.0290493	0.0495762	11.5078	4.70807	8.61903	14.3492	16.5431	13.5864	7.23313	4.33444	1.32287
ENSG00000120903	CHRNA2	24.5773	1.44129	0.540689	2.66565	0.007684	0.0148596	35.3453	29.1901	31.0285	42.2034	40.4386	9.406	4.33988	17.3377	11.9058
ENSG00000169306	IL1RAPL1	141.711	1.44109	0.340052	4.23786	2.25663e-05	6.84467e-05	202.208	181.732	228.404	99.6	142.454	222.609	91.1375	70.2179	37.0404
ENSG00000179981	TSHZ1	1553.14	1.43946	0.214708	6.70428	2.02398e-11	1.31928e-10	1876.59	2535.77	2204.75	1705.86	1887.75	1593.79	503.426	840.881	829.441
ENSG00000150636	CCDC102B	43.1752	1.43857	0.318552	4.51597	6.30273e-06	2.0685e-05	76.4445	48.0224	49.9904	52.3322	54.2245	48.0751	20.2528	26.0066	13.2287
ENSG00000142657	PGD	9001.72	1.43856	0.109703	13.1132	2.76761e-39	1.76656e-37	10052	11048.9	12179.6	11153.5	11169.3	12793.2	4645.12	4070.04	3903.8
ENSG00000234129	ENSG00000234129	23.346	1.43855	0.37308	3.85588	0.000115315	0.000312853	24.6595	29.1901	29.3047	29.5424	25.7337	38.6691	11.573	9.53576	11.9058
ENSG00000185774	KCNIP4	76.8801	1.43848	0.540557	2.66111	0.00778836	0.0150459	117.544	222.221	86.1903	47.2678	60.658	50.1653	52.0785	37.2762	18.5202
ENSG00000102317	RBM3	4288.51	1.43695	0.115513	12.4398	1.58975e-35	8.01969e-34	5316.59	5499.03	6144.51	4806.97	4802.09	6010.43	2068.68	1987.77	1960.5
ENSG00000112081	SRSF3	10507.2	1.43645	0.154018	9.32656	1.09366e-20	1.84811e-19	14073.2	12692	14585.1	12628.1	12672.9	13170.5	5274.4	5810.75	3657.74
ENSG00000111845	PAK1IP1	530.899	1.43618	0.142556	10.0745	7.15937e-24	1.56746e-22	626.352	628.999	820.532	639.803	637.828	677.232	250.266	221.923	275.157
ENSG00000077152	UBE2T	904.443	1.43564	0.247858	5.79221	6.9466e-09	3.35893e-08	1129.41	962.33	1211.84	1125.14	1183.75	1255.18	655.322	323.349	293.678
ENSG00000069275	NUCKS1	20402.9	1.4347	0.142207	10.0888	6.19268e-24	1.36399e-22	26124.3	20717.4	28223	27030.4	26261.2	26605.4	11231.6	9225.41	8207.1
ENSG00000145808	ADAMTS19	757.199	1.43384	0.415429	3.45148	0.000557523	0.00135	655.121	360.639	1076.52	1266.95	1190.18	1199.79	554.058	201.985	309.552
ENSG00000153044	CENPH	847.048	1.43384	0.197726	7.25166	4.11693e-13	3.22178e-12	1193.52	868.169	1112.72	1120.08	1176.4	959.412	536.698	338.953	317.489
ENSG00000228232	ENSG00000228232	28.6155	1.43328	0.521412	2.74885	0.00598052	0.0118649	23.0156	35.7814	18.9619	42.2034	36.7624	59.5713	24.5926	6.06821	10.583
ENSG00000250899	ENSG00000250899	377.598	1.43237	0.450854	3.17703	0.00148793	0.00333323	280.297	370.055	464.566	736.027	600.146	415.954	286.432	193.316	51.592
ENSG00000146070	PLA2G7	25.1088	1.43201	0.488048	2.93416	0.0033445	0.00699307	33.7013	26.3652	30.1666	35.4509	40.4386	22.9924	24.5926	4.33444	7.93723
ENSG00000124207	CSE1L	5706.22	1.43172	0.177693	8.05726	7.80207e-16	8.07702e-15	7046.87	6393.57	8853.47	6858.9	6810.23	7361.76	3357.62	2650.94	2022.67
ENSG00000149929	HIRIP3	561.793	1.43075	0.168294	8.5015	1.87161e-17	2.27331e-16	701.974	712.802	660.218	767.258	682.861	738.893	338.511	261.8	191.816
ENSG00000162433	AK4	2297.46	1.43063	0.413636	3.45868	0.000542838	0.00131682	1502.59	1053.67	3356.25	3940.11	3679	3909.76	1463.99	886.826	885.001
ENSG00000121988	ZRANB3	382.377	1.43027	0.202885	7.04965	1.79372e-12	1.3062e-11	521.138	430.318	497.318	498.844	485.264	466.119	253.16	129.166	160.068
ENSG00000250220	ENSG00000250220	13.8651	1.43024	0.539078	2.65313	0.007975	0.0153717	20.5496	14.1242	18.1	20.2576	16.5431	14.6315	14.4663	3.46755	2.64574
ENSG00000197472	ZNF695	128.734	1.43006	0.232835	6.14193	8.15246e-10	4.45643e-09	166.041	120.527	195.652	197.512	151.645	146.315	66.5448	66.7503	47.6234
ENSG00000260920	ENSG00000260920	99.0735	1.42941	0.268264	5.32835	9.9108e-08	4.12294e-07	162.753	115.819	145.662	127.454	122.235	77.3382	52.0785	43.3444	44.9776
ENSG00000245937	LINC01184	224.144	1.42894	0.261913	5.45581	4.87514e-08	2.11481e-07	347.699	258.944	213.752	317.37	322.59	240.375	144.663	105.76	66.1436
ENSG00000271387	ENSG00000271387	11.6556	1.42744	0.557473	2.56055	0.0104505	0.0196527	7.39786	17.8907	17.2381	17.7254	17.4621	10.4511	5.78651	4.33444	6.61436
ENSG00000165259	HDX	337.256	1.42684	0.141611	10.0758	7.0697e-24	1.54988e-22	435.652	408.661	488.699	402.62	431.039	391.916	182.275	159.507	134.933
ENSG00000062582	MRPS24	24.6553	1.42672	0.354694	4.02239	5.76116e-05	0.000164307	27.1255	33.8981	34.4761	30.3864	27.5718	33.4435	14.4663	11.2695	9.2601
ENSG00000147874	HAUS6	1373.34	1.42652	0.120396	11.8486	2.1883e-32	8.92733e-31	1740.14	1601.69	2087.53	1698.26	1646.96	1646.05	692.934	643.23	603.23
ENSG00000271270	TMCC1-AS1	72.3979	1.42587	0.299607	4.75913	1.94427e-06	6.83516e-06	88.7743	73.446	95.6712	108.041	122.235	60.6164	43.3988	32.9417	26.4574
ENSG00000167676	PLIN4	230.249	1.42563	0.203171	7.01689	2.26868e-12	1.62491e-11	333.726	232.579	237.885	346.912	274.799	321.894	115.73	118.764	89.9553
ENSG00000266936	ENSG00000266936	11.2282	1.42504	0.577102	2.46931	0.0135374	0.024872	9.86381	18.8323	18.9619	16.8814	7.35248	13.5864	2.89325	6.06821	6.61436
ENSG00000188693	CYP51A1-AS1	6.28287	1.42463	0.771113	1.8475	0.0646742	0.100754	2.46595	8.47453	8.61903	5.90848	10.1097	12.5413	1.44663	4.33444	2.64574
ENSG00000233622	CYP2T1P	100.196	1.42441	0.694284	2.05162	0.0402068	0.0661861	27.9475	40.4894	43.9571	194.98	120.397	332.345	50.6319	40.7437	50.2691
ENSG00000217648	ENSG00000217648	29.3982	1.42312	0.541481	2.62819	0.00858398	0.0164157	34.5233	32.9565	51.7142	37.139	40.4386	25.0827	31.8258	6.9351	3.96862
ENSG00000248559	ENSG00000248559	10.1962	1.42306	0.594973	2.39181	0.0167656	0.0301623	9.86381	10.3578	8.61903	19.4136	11.9478	17.7669	2.89325	6.9351	3.96862
ENSG00000117009	KMO	6.80184	1.42293	0.714268	1.99215	0.0463542	0.075074	4.9319	5.64969	10.3428	7.59661	9.1906	13.5864	2.89325	1.73377	5.29149
ENSG00000040275	SPDL1	1156.84	1.4228	0.19984	7.1197	1.08165e-12	8.09018e-12	1416.28	1260.82	1769.49	1445.04	1408.92	1473.61	714.633	544.405	378.341
ENSG00000198947	DMD	628.529	1.42219	0.257913	5.51422	3.50337e-08	1.55167e-07	1190.23	859.694	800.708	623.766	706.757	585.262	257.499	250.53	382.31
ENSG00000069702	TGFBR3	2544.54	1.42182	0.295052	4.8189	1.44353e-06	5.17663e-06	2291.69	3536.71	4991.28	2436.82	4079.71	1962.72	1249.89	1144.29	1207.78
ENSG00000233452	ENSG00000233452	74.6344	1.42065	0.294466	4.82448	1.40368e-06	5.04434e-06	91.2402	94.1615	92.2236	62.461	86.3916	139	41.9522	31.2079	33.0718
ENSG00000138778	CENPE	1841.92	1.42004	0.284835	4.98547	6.18116e-07	2.3227e-06	2201.27	1838.03	3030.45	2404.75	2403.34	2089.18	1248.44	906.764	455.068
ENSG00000112118	MCM3	7405.4	1.41974	0.163472	8.68495	3.7891e-18	4.94136e-17	9030.32	8671.33	9185.3	10094.2	9481.94	9689.22	4488.88	3369.59	2637.81
ENSG00000106785	TRIM14	173.082	1.41954	0.380083	3.73481	0.000187858	0.000492849	172.617	154.425	226.681	257.441	214.141	285.315	150.449	45.0781	51.592
ENSG00000233538	ENSG00000233538	11.0187	1.41841	0.657471	2.15738	0.0309761	0.05244	18.9056	6.5913	10.3428	15.1932	14.705	18.812	2.89325	10.4026	1.32287
ENSG00000128408	RIBC2	153.66	1.41796	0.209435	6.7704	1.28425e-11	8.57357e-11	222.758	219.396	177.552	204.264	195.76	145.27	83.9043	77.153	56.8835
ENSG00000272382	ENSG00000272382	6.94293	1.41788	0.90375	1.56888	0.116676	0.169037	9.04182	4.70807	7.75713	10.1288	16.5431	4.18044	0	0.866887	9.2601
ENSG00000085276	MECOM	3651.48	1.41762	0.269703	5.25622	1.47044e-07	5.96377e-07	6196.94	5893.57	4525.85	3282.58	3890.38	3893.04	2148.24	1920.16	1112.54
ENSG00000108384	RAD51C	521.743	1.41682	0.225663	6.27846	3.41948e-10	1.95819e-09	606.624	461.391	786.056	791.736	711.352	598.848	271.966	287.807	179.911
ENSG00000276231	PIK3R6	7.50231	1.41651	0.717098	1.97533	0.0482303	0.0777769	11.5078	11.2994	8.61903	2.5322	9.1906	13.5864	2.89325	2.60066	5.29149
ENSG00000030066	NUP160	3763.35	1.41633	0.12203	11.6064	3.8257e-31	1.45037e-29	4540.64	4381.33	5507.56	4902.35	4601.73	4590.13	2052.76	1695.63	1598.03
ENSG00000175792	RUVBL1	1996.32	1.41621	0.170217	8.31999	8.7969e-17	9.96876e-16	2416.63	2469.86	2644.32	2333	2421.72	2845.84	1186.23	961.378	687.893
ENSG00000154330	PGM5	92.1562	1.41528	2.25394	0.627913	NA	NA	3.28794	4.70807	0	0.844068	0.91906	688.728	5.78651	31.2079	93.9239
ENSG00000183199	ENSG00000183199	74.1577	1.41525	0.509018	2.78035	0.00543009	0.0108521	98.6381	125.235	63.7808	47.2678	48.7102	177.669	59.3117	21.6722	25.1346
ENSG00000280239	ENSG00000280239	74.5814	1.41411	0.2491	5.67686	1.37189e-08	6.36305e-08	110.968	109.227	78.4332	99.6	87.3107	79.4284	43.3988	36.4093	26.4574
ENSG00000248923	ENSG00000248923	7.828	1.41381	0.654179	2.1612	0.0306801	0.0520046	7.39786	11.2994	6.89522	14.3492	7.35248	12.5413	1.44663	5.20132	3.96862
ENSG00000158483	FAM86C1	187.286	1.41351	0.246197	5.74136	9.39208e-09	4.45643e-08	217.826	239.17	238.747	230.431	190.245	302.037	124.41	85.8218	56.8835
ENSG00000197498	RPF2	679.551	1.40943	0.153172	9.20163	3.52549e-20	5.63537e-19	831.026	766.475	1017.05	809.461	871.269	850.72	387.696	319.015	263.252
ENSG00000233718	MYCNOS	18.474	1.40917	0.508021	2.77383	0.00554003	0.0110553	12.3298	14.1242	28.4428	31.2305	34.0052	19.8571	10.1264	9.53576	6.61436
ENSG00000112541	PDE10A	1128.32	1.40868	0.193564	7.27758	3.39858e-13	2.68425e-12	1402.3	1201.5	1586.76	1450.95	1421.79	1479.88	734.886	473.32	403.476
ENSG00000086200	IPO11	820.42	1.40765	0.133405	10.5516	4.99206e-26	1.29394e-24	951.858	995.287	1242.86	985.871	1021.08	1013.76	447.008	367.56	358.498
ENSG00000153363	ENSG00000153363	112.639	1.4048	0.24378	5.76255	8.28525e-09	3.95928e-08	156.999	145.009	147.385	140.959	134.183	125.413	82.4577	39.0099	42.3319
ENSG00000092201	SUPT16H	8651.53	1.40444	0.137815	10.1907	2.18128e-24	4.96772e-23	10377.5	10154.4	12726.9	10747.5	10386.3	11099.1	4905.51	4025.82	3440.79
ENSG00000184588	PDE4B	28.9231	1.404	0.877973	1.59914	0.109789	0.160323	37.8113	89.4534	54.2999	5.90848	14.705	16.7218	1.44663	9.53576	30.4261
ENSG00000219470	ENSG00000219470	18.4662	1.40351	0.717771	1.95537	0.0505392	0.0810198	15.6177	45.1975	7.75713	8.44068	13.7859	49.1202	10.1264	9.53576	6.61436
ENSG00000196793	ZNF239	258.582	1.4035	0.330537	4.24612	2.17503e-05	6.61963e-05	311.532	308.85	350.795	399.244	373.138	215.293	131.643	181.179	55.5606
ENSG00000123737	EXOSC9	1124.15	1.40321	0.147488	9.51411	1.83282e-21	3.304e-20	1370.25	1216.57	1754.83	1357.26	1360.21	1447.48	614.816	493.259	502.691
ENSG00000058404	CAMK2B	375.967	1.40298	0.479757	2.92435	0.00345175	0.00720049	314.82	137.476	415.437	747	664.48	566.45	99.8172	157.773	280.449
ENSG00000169679	BUB1	2043.28	1.40214	0.267562	5.24044	1.60194e-07	6.46844e-07	2661.58	2312.61	3044.24	2415.72	2664.35	2364.04	1495.81	878.157	552.96
ENSG00000170153	RNF150	1216.15	1.40175	0.135138	10.3728	3.29831e-25	7.91509e-24	1491.08	1483.04	1692.78	1479.65	1568.84	1484.06	717.527	504.528	523.857
ENSG00000229132	ENSG00000229132	20.2844	1.40123	0.656498	2.1344	0.0328101	0.0551814	18.9056	27.3068	20.6857	13.5051	11.9478	60.6164	11.573	3.46755	14.5516
ENSG00000111581	NUP107	2214.43	1.40089	0.118743	11.7977	4.01222e-32	1.61574e-30	2769.26	2441.61	3177.84	2840.29	2794.86	2731.92	1183.34	1051.53	939.239
ENSG00000156463	SH3RF2	1025.69	1.40011	0.373794	3.74566	0.000179919	0.00047361	632.106	653.481	1407.49	1900	1531.15	1636.64	610.476	507.996	351.884
ENSG00000225159	ENSG00000225159	29.882	1.39982	0.356642	3.925	8.67282e-05	0.000240192	35.3453	40.4894	48.2666	23.6339	38.6005	39.7142	14.4663	13.8702	14.5516
ENSG00000201457	SNORA55	9.58202	1.39943	0.637097	2.19657	0.0280513	0.0480828	4.10992	16.0075	15.5143	11.817	14.705	10.4511	5.78651	5.20132	2.64574
ENSG00000228192	ENSG00000228192	13.0749	1.39943	0.500557	2.79574	0.00517806	0.0104116	14.7957	20.7155	18.9619	19.4136	11.0287	13.5864	8.67976	5.20132	5.29149
ENSG00000229267	SNHG31	14.7132	1.3985	0.516406	2.70815	0.00676594	0.0132633	19.7276	16.0075	30.1666	10.9729	18.3812	15.6767	10.1264	6.06821	5.29149
ENSG00000153956	CACNA2D1	917.116	1.39833	0.386827	3.61487	0.000300504	0.000762989	1719.59	1233.52	1023.08	972.366	869.431	1120.36	162.022	424.775	728.902
ENSG00000132326	PER2	1914.87	1.39656	0.211845	6.59238	4.32835e-11	2.71567e-10	1881.52	2060.25	2711.55	3035.27	2667.11	2124.71	1103.78	683.974	965.697
ENSG00000233903	ENSG00000233903	19.5963	1.39516	0.593241	2.35176	0.0186849	0.0332897	13.1517	11.2994	26.719	36.2949	29.4099	32.3984	5.78651	17.3377	3.96862
ENSG00000079616	KIF22	3665.29	1.39511	0.26759	5.21361	1.85205e-07	7.4169e-07	4387.75	4772.1	4747.36	4747.88	4675.26	4385.28	2861.43	1254.39	1156.19
ENSG00000254717	ENSG00000254717	20.775	1.39444	0.610326	2.28475	0.0223277	0.0391737	18.9056	10.3578	34.4761	21.1017	28.4909	44.9398	4.33988	19.0715	5.29149
ENSG00000064393	HIPK2	13036.1	1.39439	0.147816	9.43331	3.97353e-21	6.96239e-20	18315.4	18473.5	15369.5	14764.4	15106.6	16550.4	5011.11	7260.18	6474.14
ENSG00000064651	SLC12A2	4951.78	1.3941	0.245234	5.68476	1.30998e-08	6.08342e-08	8197.65	7079.06	6251.38	4304.75	4758.89	6849.66	3118.93	2059.72	1945.94
ENSG00000081479	LRP2	2314.7	1.39197	0.223302	6.23357	4.55924e-10	2.56548e-09	3448.22	2050.84	3059.76	3564.5	3342.62	2032.74	1001.07	1151.23	1181.32
ENSG00000277778	PGM5P2	15.9658	1.39179	0.535111	2.60094	0.00929693	0.0176496	30.4134	19.7739	15.5143	10.1288	14.705	30.3082	5.78651	7.80199	9.2601
ENSG00000086289	EPDR1	308.922	1.39144	0.292146	4.76282	1.90908e-06	6.71775e-06	480.861	547.078	266.328	378.142	329.942	332.345	202.528	146.504	96.5697
ENSG00000089692	LAG3	45.231	1.39133	0.531172	2.61936	0.00880953	0.0167944	73.9786	42.3727	35.338	88.6271	82.7154	18.812	30.3792	24.2728	10.583
ENSG00000279865	ENSG00000279865	5.32314	1.39102	0.90915	1.53002	0.126012	0.180653	8.21984	5.64969	2.58571	11.817	10.1097	2.09022	0	3.46755	3.96862
ENSG00000104331	IMPAD1	7853.81	1.39018	0.165976	8.3758	5.48485e-17	6.36541e-16	10952.1	9412.38	10410.1	8418.73	8221.91	11948.7	3408.25	4476.61	3435.5
ENSG00000278962	ENSG00000278962	212.429	1.38969	0.226512	6.13515	8.50812e-10	4.63733e-09	307.422	207.155	269.776	294.58	305.128	219.473	137.43	87.5556	83.3409
ENSG00000212127	TAS2R14	26.1327	1.38918	0.532306	2.60974	0.00906112	0.0172246	25.4815	19.7739	33.6142	47.2678	39.5196	33.4435	4.33988	25.1397	6.61436
ENSG00000231595	ENSG00000231595	19.0057	1.38915	0.4085	3.40061	0.000672355	0.00160242	18.9056	21.6571	24.1333	27.8542	29.4099	21.9473	10.1264	10.4026	6.61436
ENSG00000224420	ADM5	153.992	1.38855	0.212041	6.54849	5.81201e-11	3.60794e-10	230.156	203.389	131.871	192.447	204.95	200.661	73.7779	71.9516	76.7266
ENSG00000137831	UACA	2624.61	1.38792	0.331181	4.19081	2.77958e-05	8.32986e-05	2027.01	1633.7	4361.23	4303.06	3985.96	3520.98	1575.38	1215.38	998.768
ENSG00000171557	FGG	730.232	1.38776	0.762557	1.81987	0.0687785	0.106414	512.918	371.938	877.417	587.471	695.728	2471.69	626.389	80.6205	347.915
ENSG00000104147	OIP5	296.654	1.38771	0.307261	4.5164	6.2901e-06	2.06508e-05	349.343	343.689	395.614	365.481	383.248	402.368	245.926	107.494	76.7266
ENSG00000106003	LFNG	967.085	1.38697	0.268834	5.1592	2.48014e-07	9.78807e-07	1529.71	1799.43	863.627	968.99	1195.7	947.915	533.805	363.226	501.368
ENSG00000118004	COLEC11	59.5907	1.3861	1.57711	0.878883	0.379465	0.462675	170.973	258.944	1.72381	2.5322	6.43342	9.406	50.6319	2.60066	33.0718
ENSG00000270177	ENSG00000270177	15.5911	1.38597	0.535564	2.58787	0.0096572	0.0182781	9.86381	20.7155	21.5476	18.5695	21.1384	27.1729	4.33988	13.0033	3.96862
ENSG00000216775	LOC730101	608.546	1.38514	0.58033	2.38682	0.0169948	0.0305424	209.606	192.089	1092.89	1190.14	1065.19	847.585	137.43	390.099	351.884
ENSG00000116649	SRM	2035.49	1.38494	0.116232	11.9154	9.84203e-33	4.13189e-31	2225.93	2418.07	2697.76	2680.76	2402.42	2952.44	953.327	1020.33	968.342
ENSG00000279528	ENSG00000279528	52.0386	1.38471	0.316654	4.37292	1.22593e-05	3.86912e-05	85.4863	49.9056	62.9189	52.3322	60.658	80.4735	27.4859	17.3377	31.7489
ENSG00000234171	RNASEH1-AS1	258.817	1.38469	0.189754	7.29726	2.93678e-13	2.33227e-12	338.657	322.032	293.047	309.773	314.318	375.195	169.255	111.828	95.2468
ENSG00000249655	ENSG00000249655	7.12567	1.38364	0.651144	2.12494	0.0335914	0.0563288	7.39786	6.5913	10.3428	9.28475	11.9478	8.36089	1.44663	3.46755	5.29149
ENSG00000122376	SHLD2	636.737	1.38341	0.185133	7.47251	7.86807e-14	6.63307e-13	733.21	595.101	1029.97	860.105	844.616	745.164	338.511	298.209	285.74
ENSG00000205940	ENSG00000205940	12.6755	1.38292	0.627472	2.20395	0.0275276	0.0472802	21.3716	21.6571	6.89522	9.28475	11.9478	24.0375	10.1264	3.46755	5.29149
ENSG00000149485	FADS1	10091.6	1.38252	0.104449	13.2363	5.41585e-40	3.57865e-38	12966	12409.5	13243.1	12694.8	13032.3	11856.8	5517.43	4189.67	4914.47
ENSG00000151233	GXYLT1	1999.16	1.38205	0.150359	9.1917	3.86677e-20	6.13198e-19	3001.06	2518.82	2481.42	2265.48	2192.88	2635.77	1131.26	958.777	806.952
ENSG00000162377	COA7	847.154	1.38201	0.15291	9.03804	1.59501e-19	2.36616e-18	1010.22	891.709	1183.39	1140.34	1081.73	1087.96	497.639	390.099	341.301
ENSG00000172795	DCP2	4233.82	1.3817	0.129231	10.6918	1.11228e-26	3.02508e-25	4963.14	4742.91	6507.37	5275.42	5556.64	4925.61	2084.59	2171.55	1877.16
ENSG00000259420	LOC105370906	11.8279	1.38125	0.609599	2.26584	0.0234611	0.0409403	9.86381	20.7155	12.9285	12.661	14.705	17.7669	13.0196	3.46755	1.32287
ENSG00000234456	MAGI2-AS3	1188.49	1.38106	0.401746	3.43764	0.000586804	0.00141451	880.345	965.155	2303.01	1808.84	1862.02	1155.89	517.892	921.501	281.772
ENSG00000120539	MASTL	883.382	1.38101	0.169498	8.14764	3.71086e-16	3.97931e-15	1057.07	982.104	1305.78	1189.29	1167.21	964.637	509.212	334.618	440.516
ENSG00000269397	ENSG00000269397	27.8502	1.37947	0.450151	3.06446	0.00218063	0.00473465	46.0311	48.0224	30.1666	28.6983	33.0862	22.9924	24.5926	7.80199	9.2601
ENSG00000282827	ENSG00000282827	7.22103	1.37947	0.683759	2.01748	0.0436459	0.0711421	9.04182	7.53292	11.2047	10.1288	10.1097	6.27066	7.23313	3.46755	0
ENSG00000276830	MIR6730	6.72682	1.37942	0.701117	1.96747	0.0491293	0.0790364	9.86381	5.64969	10.3428	10.9729	8.27154	6.27066	0	5.20132	3.96862
ENSG00000099901	RANBP1	5102.57	1.37878	0.14719	9.36738	7.43556e-21	1.2743e-19	5888.69	5969.84	6703.02	6435.17	6214.68	7304.28	3024.9	2371.8	2010.77
ENSG00000171564	FGB	5024.62	1.37859	0.537133	2.56656	0.0102712	0.0193425	2641.03	3551.77	9855.86	3463.21	4056.73	14358.8	3804.63	1411.29	2078.23
ENSG00000225163	LINC00618	8.01954	1.37757	0.618934	2.22571	0.0260334	0.045039	9.04182	14.1242	6.89522	12.661	8.27154	9.406	4.33988	3.46755	3.96862
ENSG00000268357	ENSG00000268357	79.6818	1.37686	0.251599	5.47245	4.43866e-08	1.93801e-07	129.873	91.3366	114.633	97.9119	92.825	74.2029	37.6123	36.4093	42.3319
ENSG00000151572	ANO4	45.0782	1.37673	0.495076	2.78084	0.00542181	0.0108378	96.9941	58.3801	46.5428	27.0102	44.1149	66.8871	36.1657	21.6722	7.93723
ENSG00000279332	ENSG00000279332	8.11309	1.37672	0.620131	2.22005	0.0264156	0.0456081	9.04182	8.47453	12.9285	12.661	7.35248	10.4511	2.89325	2.60066	6.61436
ENSG00000145555	MYO10	6325.5	1.37619	0.155736	8.8367	9.85858e-19	1.36234e-17	9870.38	8816.34	6358.26	7563.69	8089.57	7036.73	2861.43	3049.71	3283.37
ENSG00000189046	ALKBH2	552.064	1.37513	0.198458	6.92905	4.23672e-12	2.96776e-11	637.86	562.144	718.827	776.542	833.587	634.382	351.53	231.459	222.242
ENSG00000183196	CHST6	804.012	1.37473	0.137751	9.97977	1.86894e-23	3.92311e-22	1008.57	835.212	1045.49	1014.57	994.423	1166.34	444.114	367.56	359.821
ENSG00000183831	ANKRD45	17.8401	1.37421	0.637269	2.1564	0.0310526	0.0525553	36.9893	41.4311	19.8238	14.3492	11.9478	9.406	13.0196	4.33444	9.2601
ENSG00000273007	ENSG00000273007	13.7081	1.37358	0.543348	2.52799	0.0114717	0.0213952	17.2617	15.0658	18.9619	23.6339	16.5431	11.4962	13.0196	6.06821	1.32287
ENSG00000196305	IARS	7216.62	1.37274	0.142983	9.60068	7.94183e-22	1.46689e-20	8863.45	7456.65	9818.8	9546.41	10153.8	8599.17	3982.56	3588.05	2940.74
ENSG00000118655	DCLRE1B	572.58	1.37257	0.119158	11.5189	1.05949e-30	3.92156e-29	707.728	679.846	760.199	703.953	696.647	770.247	318.258	280.871	235.471
ENSG00000283122	HYMAI	7.28147	1.3723	1.10839	1.23811	0.215677	0.287253	9.04182	0	14.6524	13.5051	11.9478	6.27066	1.44663	8.66887	0
ENSG00000276115	ENSG00000276115	34.4944	1.37213	0.455436	3.01279	0.0025886	0.00554349	34.5233	33.8981	36.1999	77.6542	47.7911	31.3533	11.573	26.8735	10.583
ENSG00000101846	STS	319.439	1.37207	0.381462	3.59686	0.000322077	0.000812379	263.857	354.047	541.275	487.871	413.577	351.157	114.283	274.803	74.0808
ENSG00000144136	SLC20A1	2665.78	1.37198	0.127951	10.7227	7.96796e-27	2.19447e-25	3102.17	2846.5	3780.31	3734.16	3478.64	3166.69	1180.45	1319.4	1383.72
ENSG00000103018	CYB5B	3452.13	1.37172	0.0934684	14.6758	9.2187e-49	9.25123e-47	4098.41	4293.76	4678.41	4104.7	4105.44	4755.25	1786.58	1611.54	1635.07
ENSG00000090447	TFAP4	1197.11	1.37166	0.168221	8.15392	3.5231e-16	3.79096e-15	1288.87	1266.47	1478.16	1732.03	1633.17	1627.24	666.895	462.051	619.104
ENSG00000068654	POLR1A	4044.87	1.37063	0.165398	8.2869	1.1624e-16	1.30621e-15	4746.14	5224.08	5542.04	5272.05	4836.09	4889.03	1912.44	2509.64	1472.36
ENSG00000160818	GPATCH4	1145.1	1.37047	0.176894	7.7474	9.37948e-15	8.67925e-14	1335.72	1473.63	1613.48	1289.74	1227.86	1694.12	695.827	529.668	445.808
ENSG00000087586	AURKA	1515.2	1.37003	0.244609	5.60088	2.13263e-08	9.66455e-08	1817.41	1751.4	2096.15	1847.66	1777.46	2134.12	1128.37	592.084	492.108
ENSG00000124795	DEK	6365.76	1.36934	0.169051	8.10016	5.48879e-16	5.77568e-15	7997.08	6895.45	9149.1	7939.3	7680.58	8338.94	3910.23	3018.5	2362.65
ENSG00000163584	RPL22L1	717.013	1.36883	0.226167	6.0523	1.4279e-09	7.57588e-09	743.074	680.788	1078.24	816.214	866.673	1219.64	405.055	275.67	367.758
ENSG00000104490	NCALD	418.017	1.36831	0.258776	5.28763	1.23912e-07	5.08824e-07	512.918	473.632	622.294	433.851	529.378	580.036	118.623	192.449	298.969
ENSG00000213526	ENSG00000213526	7.95926	1.36639	0.629602	2.17024	0.0299886	0.0509705	9.86381	9.41615	12.0666	5.06441	11.0287	12.5413	2.89325	3.46755	5.29149
ENSG00000172469	MANEA	687.006	1.36619	0.133606	10.2255	1.52414e-24	3.50945e-23	1003.64	821.088	966.193	759.661	817.044	812.051	315.365	349.356	338.655
ENSG00000125630	POLR1B	1154.35	1.3654	0.152337	8.96299	3.16004e-19	4.56515e-18	1375.18	1288.13	1738.46	1541.27	1475.09	1284.44	581.544	638.029	466.974
ENSG00000169710	FASN	44283.4	1.36511	0.175782	7.76593	8.10515e-15	7.54845e-14	55827.5	59929.1	50768.7	51087.2	52834	63315.9	22675.9	15519	26593.7
ENSG00000224578	ENSG00000224578	192.217	1.36507	0.190972	7.14801	8.80467e-13	6.63302e-12	253.171	201.506	254.261	279.386	240.794	218.428	118.623	91.0232	72.758
ENSG00000163491	NEK10	61.4043	1.36479	0.406384	3.35839	0.000783989	0.00184782	98.6381	125.235	66.3665	39.6712	47.7911	85.6991	24.5926	35.5424	29.1032
ENSG00000117054	ACADM	1479.34	1.36383	0.151665	8.99237	2.41945e-19	3.53059e-18	1833.85	1519.77	2209.06	1786.05	1839.96	1959.58	814.451	748.124	603.23
ENSG00000251468	ENSG00000251468	6.95613	1.36373	0.743909	1.8332	0.0667733	0.103662	9.04182	7.53292	6.89522	10.1288	14.705	4.18044	5.78651	4.33444	0
ENSG00000135476	ESPL1	2741.86	1.36358	0.218485	6.24108	4.34551e-10	2.45478e-09	3133.4	3154.41	3582.93	3973.87	3577.9	3237.75	1895.08	1223.18	898.23
ENSG00000139144	PIK3C2G	135.776	1.36351	0.357697	3.81193	0.000137887	0.000369603	195.632	190.206	181.862	92.8475	103.854	259.187	76.6712	75.4192	46.3005
ENSG00000267385	ENSG00000267385	29.4629	1.36269	0.407621	3.34303	0.000828685	0.00194559	40.2772	21.6571	31.0285	54.0203	45.953	29.2631	15.9129	16.4709	10.583
ENSG00000170385	SLC30A1	909.635	1.36129	0.158756	8.57477	9.9286e-18	1.24462e-16	1260.92	1233.52	1165.29	1023.85	923.655	1244.73	400.715	402.236	531.795
ENSG00000157456	CCNB2	1962.14	1.36031	0.276376	4.92196	8.5681e-07	3.16222e-06	2403.48	2064.02	2655.52	2636.02	2623.92	2396.44	1490.03	871.222	518.566
ENSG00000213186	TRIM59	910.576	1.36015	0.19936	6.82258	8.94201e-12	6.06015e-11	1145.02	1004.7	1288.55	1273.7	1172.72	974.043	567.078	463.785	305.583
ENSG00000166130	IKBIP	1109.17	1.36004	0.258116	5.26912	1.3708e-07	5.59593e-07	1256.81	1302.25	1592.8	1379.21	1302.31	1524.82	497.639	813.14	313.521
ENSG00000270194	LOC152048	27.7267	1.35925	0.40448	3.3605	0.000778007	0.0018351	28.7694	22.5988	41.3713	48.1119	29.4099	37.624	14.4663	8.66887	18.5202
ENSG00000142149	HUNK	2222.77	1.35888	0.145887	9.31458	1.2243e-20	2.06241e-19	3177.79	3009.4	2539.17	2766.85	2737.88	2511.4	1203.59	1196.3	862.513
ENSG00000117598	PLPPR5	14.0071	1.35841	0.793904	1.71105	0.0870726	0.130884	6.57587	2.82484	14.6524	45.5797	20.2193	15.6767	4.33988	6.9351	9.2601
ENSG00000130775	THEMIS2	213.524	1.35827	0.220297	6.16563	7.02046e-10	3.86579e-09	340.301	339.923	235.3	213.549	238.956	240.375	91.1375	105.76	116.413
ENSG00000116771	AGMAT	186.041	1.35701	0.317598	4.27272	1.931e-05	5.93663e-05	156.177	165.724	261.157	339.315	258.256	219.473	130.196	83.2212	60.8521
ENSG00000214485	ENSG00000214485	11.1658	1.35679	0.636215	2.1326	0.0329579	0.0554003	9.86381	16.9491	8.61903	9.28475	10.1097	29.2631	7.23313	5.20132	3.96862
ENSG00000252743	ENSG00000252743	13.9534	1.35594	0.583582	2.32348	0.0201536	0.0356459	14.7957	15.0658	13.7904	31.2305	21.1384	8.36089	11.573	4.33444	5.29149
ENSG00000122707	RECK	872.532	1.35564	0.211176	6.41949	1.36731e-10	8.20826e-10	1403.13	1213.74	994.636	864.326	955.822	1136.04	390.589	341.554	552.96
ENSG00000116127	ALMS1	1850.48	1.35562	0.21363	6.34564	2.21507e-10	1.30022e-09	2266.21	1995.28	2660.69	2425.85	2512.71	2074.54	879.549	1230.98	608.521
ENSG00000156876	SASS6	515.4	1.35426	0.122313	11.072	1.71444e-28	5.39817e-27	656.765	608.283	752.441	646.556	586.36	628.111	264.733	245.329	250.023
ENSG00000227825	SLC9A7P1	17.1105	1.35346	0.463517	2.91999	0.00350046	0.00729561	17.2617	13.1826	22.4095	26.1661	24.8146	25.0827	11.573	9.53576	3.96862
ENSG00000163002	NUP35	386.307	1.35324	0.125039	10.8226	2.69159e-27	7.68803e-26	447.981	462.333	548.17	455.797	515.593	477.616	198.188	189.848	181.233
ENSG00000174004	NRROS	24.5019	1.3532	0.80791	1.67494	0.0939459	0.139853	66.5807	63.0882	30.1666	4.22034	11.0287	9.406	11.573	13.8702	10.583
ENSG00000158321	AUTS2	2361.77	1.3515	0.1444	9.3594	8.01887e-21	1.37176e-19	3296.16	3155.35	2696.89	2989.69	2635.86	3003.65	1099.44	1405.22	973.634
ENSG00000261468	ENSG00000261468	7.2239	1.35136	0.873121	1.54774	0.121685	0.17532	3.28794	19.7739	11.2047	2.5322	5.51436	12.5413	1.44663	6.06821	2.64574
ENSG00000164659	KIAA1324L	3325.97	1.35121	0.506171	2.66948	0.00759684	0.0147047	8068.6	7992.43	2708.96	1530.3	2070.64	2657.72	1511.72	1639.28	1754.13
ENSG00000111665	CDCA3	1229.95	1.34997	0.344878	3.91433	9.06549e-05	0.000250114	1157.35	1128.05	1382.49	2418.25	1878.56	1288.62	946.094	526.201	343.947
ENSG00000267500	ENSG00000267500	52.063	1.34976	0.288664	4.67587	2.92703e-06	1.00731e-05	75.6225	49.9056	64.6427	76.8102	66.1723	58.5262	33.2724	27.7404	15.8745
ENSG00000162999	DUSP19	60.7277	1.34975	0.259117	5.20904	1.89823e-07	7.58726e-07	95.3502	74.3876	80.157	56.5525	75.3629	75.248	31.8258	31.2079	26.4574
ENSG00000214063	TSPAN4	3145.67	1.34949	0.164477	8.2047	2.31165e-16	2.51919e-15	3655.36	5352.14	3443.3	3622.74	3639.48	3953.65	1685.32	1514.45	1444.58
ENSG00000198743	SLC5A3	3204.24	1.34843	0.235026	5.73735	9.61684e-09	4.55501e-08	3583.03	2708.08	4225.05	4911.63	4283.74	4395.74	1082.08	1966.1	1682.69
ENSG00000179241	LDLRAD3	725.344	1.34808	0.154771	8.71019	3.03372e-18	3.99514e-17	1015.97	888.884	880.003	820.434	871.269	984.494	283.539	436.911	346.592
ENSG00000151012	SLC7A11	380.308	1.34802	0.553496	2.43546	0.014873	0.0270978	527.714	160.075	156.866	704.797	918.141	392.962	124.41	130.9	306.906
ENSG00000116161	CACYBP	1857.4	1.34752	0.141051	9.55338	1.25537e-21	2.2939e-20	2233.33	1978.33	2658.11	2395.46	2301.33	2402.71	1089.31	864.287	793.723
ENSG00000184992	BRI3BP	1021.78	1.34645	0.199876	6.73641	1.62345e-11	1.06822e-10	1255.17	1265.53	1418.69	1188.45	1196.62	1361.78	598.903	592.084	318.812
ENSG00000141449	GREB1L	1256.29	1.34644	0.501758	2.68345	0.00728669	0.0141643	609.912	467.983	1678.99	2770.23	2281.11	1639.78	775.392	395.301	687.893
ENSG00000198879	SFMBT2	586.008	1.34616	0.459186	2.93162	0.003372	0.00704745	552.373	309.791	468.013	1046.64	698.486	1332.52	138.876	317.281	410.09
ENSG00000134504	KCTD1	995.482	1.3459	0.176888	7.60876	2.76741e-14	2.44507e-13	1066.94	939.732	1286.82	1477.12	1475.09	1241.59	509.212	520.999	441.839
ENSG00000151876	FBXO4	90.2988	1.34548	0.206932	6.50201	7.92521e-11	4.86823e-10	129.051	125.235	102.566	113.105	113.963	95.1051	40.5055	44.2113	48.9463
ENSG00000217027	ENSG00000217027	16.4705	1.34524	0.648545	2.07424	0.0380566	0.0630113	21.3716	21.6571	16.3762	8.44068	11.9478	44.9398	4.33988	13.8702	5.29149
ENSG00000239335	LLPH-DT	17.4439	1.34491	0.743711	1.80837	0.0705484	0.108776	16.4397	15.0658	18.9619	36.2949	35.8433	8.36089	17.3595	8.66887	0
ENSG00000254996	ANKHD1-EIF4EBP3	33.2838	1.3448	0.425723	3.15887	0.00158381	0.00352655	34.5233	26.3652	51.7142	50.6441	39.5196	49.1202	5.78651	26.0066	15.8745
ENSG00000145949	MYLK4	32.7669	1.34412	0.45519	2.95289	0.00314817	0.0066243	49.319	34.8398	44.819	51.4881	48.7102	17.7669	18.8061	22.5391	6.61436
ENSG00000186777	ZNF732	94.2639	1.34363	0.62589	2.14675	0.0318133	0.0537022	214.538	214.688	55.1618	42.2034	77.201	104.511	88.2442	37.2762	14.5516
ENSG00000065183	WDR3	1101.97	1.34272	0.173411	7.74301	9.70919e-15	8.95345e-14	1251.88	1116.76	1647.1	1459.39	1367.56	1439.12	677.021	468.119	490.785
ENSG00000187951	LOC100288637	761.439	1.34258	0.217031	6.18613	6.16599e-10	3.41734e-09	948.57	820.147	995.498	1073.65	1049.57	837.134	475.94	416.973	235.471
ENSG00000137601	NEK1	529.619	1.3413	0.146004	9.18673	4.04961e-20	6.4121e-19	723.346	601.692	695.556	641.492	613.013	702.314	322.598	227.124	239.44
ENSG00000233560	ENSG00000233560	8.89052	1.34045	0.600772	2.23121	0.0256672	0.0444591	6.57587	10.3578	13.7904	9.28475	13.7859	12.5413	5.78651	2.60066	5.29149
ENSG00000186472	PCLO	262.129	1.33989	0.33122	4.0453	5.22552e-05	0.000150011	240.019	173.257	425.78	397.556	354.757	379.375	79.5644	142.17	166.682
ENSG00000272267	ENSG00000272267	7.00534	1.33963	0.649493	2.06258	0.0391526	0.0646606	9.04182	10.3578	9.48093	5.90848	6.43342	11.4962	2.89325	3.46755	3.96862
ENSG00000068784	SRBD1	596.329	1.3393	0.183525	7.29765	2.92847e-13	2.32666e-12	662.519	632.765	864.489	776.542	799.582	743.074	386.249	258.332	243.408
ENSG00000084774	CAD	4460.85	1.33905	0.145333	9.21364	3.15248e-20	5.08242e-19	4887.52	4965.14	5921.27	6089.95	5707.36	5947.72	2204.66	1812.66	2611.35
ENSG00000176124	DLEU1	117.777	1.3385	0.172088	7.77802	7.36688e-15	6.88824e-14	146.313	140.301	151.695	163.749	138.778	144.225	62.2049	59.8152	52.9149
ENSG00000215835	ENSG00000215835	10.9902	1.33689	0.547044	2.44385	0.0145316	0.0265272	13.9737	16.9491	14.6524	11.817	8.27154	16.7218	8.67976	5.20132	2.64574
ENSG00000169604	ANTXR1	2587.94	1.33647	0.213346	6.26433	3.74422e-10	2.13504e-09	3921.69	3644.05	3123.54	2671.47	2616.56	3464.54	1607.2	1342.81	899.553
ENSG00000138678	GPAT3	19.4734	1.33615	0.861482	1.55099	0.120905	0.174383	6.57587	8.47453	31.0285	64.1492	20.2193	15.6767	1.44663	5.20132	22.4888
ENSG00000225573	ENSG00000225573	10.8822	1.33548	0.670154	1.9928	0.0462832	0.074972	14.7957	7.53292	7.75713	9.28475	22.9765	18.812	5.78651	1.73377	9.2601
ENSG00000187325	TAF9B	662.2	1.33521	0.784501	1.70198	0.088759	0.133039	920.622	857.811	1141.16	921.722	1021.08	111.827	478.833	452.515	54.2378
ENSG00000226833	LOC100505774	10.3721	1.33519	0.574101	2.3257	0.0200346	0.0354587	12.3298	8.47453	12.9285	16.8814	18.3812	8.36089	7.23313	3.46755	5.29149
ENSG00000226891	LINC01359	6.01993	1.33476	0.894318	1.49249	0.135571	0.192372	3.28794	1.88323	6.03332	11.817	11.9478	10.4511	0	3.46755	5.29149
ENSG00000265458	ENSG00000265458	13.5216	1.33463	0.528171	2.52689	0.0115078	0.021454	16.4397	16.0075	18.9619	14.3492	17.4621	18.812	10.1264	9.53576	0
ENSG00000104447	TRPS1	436.523	1.33457	0.157311	8.48364	2.1826e-17	2.63569e-16	537.578	483.99	655.908	508.129	585.441	510.014	214.101	249.664	183.879
ENSG00000177822	ENSG00000177822	99.0174	1.33427	0.32706	4.07958	4.5118e-05	0.000130924	163.575	99.8112	99.1189	135.895	120.397	125.413	65.0982	60.6821	21.166
ENSG00000272342	ENSG00000272342	10.431	1.33423	1.40135	0.952105	0.341044	0.423422	0	0	17.2381	18.5695	22.9765	19.8571	0	11.2695	3.96862
ENSG00000249565	ENSG00000249565	11.2462	1.33335	0.648083	2.05738	0.0396496	0.0653663	13.1517	16.9491	12.0666	10.1288	6.43342	26.1278	7.23313	7.80199	1.32287
ENSG00000239494	ENSG00000239494	7.00009	1.33306	0.651679	2.04558	0.0407977	0.0670117	7.39786	7.53292	12.0666	5.90848	9.1906	10.4511	4.33988	3.46755	2.64574
ENSG00000266993	LOC105378721	20.4456	1.33137	0.475863	2.79781	0.00514507	0.0103508	25.4815	18.8323	31.0285	27.8542	24.8146	27.1729	5.78651	19.0715	3.96862
ENSG00000213115	ENSG00000213115	41.055	1.33	1.45604	0.91344	0.361011	0.443779	32.8794	41.4311	51.7142	101.288	80.8773	0	36.1657	25.1397	0
ENSG00000127589	ENSG00000127589	40.5404	1.32755	0.370293	3.58514	0.000336899	0.000847146	59.1829	49.9056	49.1285	39.6712	34.0052	71.0675	30.3792	13.0033	18.5202
ENSG00000173145	NOC3L	610.243	1.32712	0.184	7.21261	5.48915e-13	4.24431e-12	755.403	613.933	948.955	806.929	846.454	608.254	322.598	325.083	264.574
ENSG00000132141	CCT6B	32.2124	1.32703	0.332036	3.99664	6.42491e-05	0.000181937	40.2772	44.2559	49.1285	30.3864	33.0862	43.8946	17.3595	13.0033	18.5202
ENSG00000256537	SMIM10L1	885.718	1.32685	0.269718	4.91941	8.68045e-07	3.20034e-06	956.789	826.738	977.398	1681.38	1285.76	919.697	465.814	547.006	310.875
ENSG00000272716	ENSG00000272716	8.01115	1.32676	0.712927	1.86101	0.0627434	0.0981121	13.9737	7.53292	18.9619	9.28475	5.51436	5.22555	2.89325	6.06821	2.64574
ENSG00000160062	ZBTB8A	484.365	1.32603	0.183556	7.2241	5.04413e-13	3.91311e-12	568.813	492.465	727.446	652.464	661.723	533.006	254.606	278.271	190.494
ENSG00000176974	SHMT1	1331.66	1.32586	0.129708	10.2219	1.58257e-24	3.63951e-23	1423.68	1687.37	1668.64	1767.48	1669.93	1771.46	786.965	595.552	613.813
ENSG00000267390	ENSG00000267390	17.1955	1.32544	0.460201	2.88014	0.00397499	0.00819631	23.8375	29.1901	14.6524	20.2576	14.705	26.1278	11.573	7.80199	6.61436
ENSG00000155380	SLC16A1	3439.06	1.32384	0.237377	5.57694	2.44784e-08	1.10291e-07	3667.69	3056.48	4767.19	4645.75	4565.89	5093.87	2397.06	1459.84	1297.74
ENSG00000155542	SETD9	165.226	1.32299	0.425445	3.10967	0.00187296	0.0041181	193.988	190.206	285.29	216.081	256.418	98.2404	95.4773	122.231	29.1032
ENSG00000232759	LOC100506178	39.0343	1.32292	0.481683	2.74644	0.00602451	0.0119408	42.7432	47.0807	32.7523	29.5424	39.5196	101.376	26.0393	21.6722	10.583
ENSG00000263400	TMEM220-AS1	12.3445	1.32253	0.5355	2.4697	0.0135225	0.024852	12.3298	13.1826	9.48093	22.7898	21.1384	13.5864	7.23313	6.06821	5.29149
ENSG00000199133	MIRLET7D	7.31723	1.32225	0.740233	1.78627	0.0740562	0.113504	6.57587	2.82484	12.9285	6.75254	12.8668	12.5413	4.33988	1.73377	5.29149
ENSG00000013573	DDX11	2648.09	1.32183	0.395166	3.345	0.000822817	0.00193278	2017.97	2018.82	2809.8	6131.31	4752.46	2130.98	1137.05	1784.05	1050.36
ENSG00000183688	RFLNB	773.999	1.32137	0.208782	6.32896	2.46814e-10	1.43797e-09	1057.07	913.366	889.484	821.278	776.606	1345.06	449.901	319.015	394.216
ENSG00000080345	RIF1	3495.06	1.32068	0.128296	10.294	7.49867e-25	1.7612e-23	4523.38	3931.24	5046.44	4428.82	4236.87	4046.67	1576.82	2030.25	1635.07
ENSG00000227347	ENSG00000227347	8.67308	1.3204	0.650272	2.03054	0.042302	0.0691738	5.75389	6.5913	13.7904	12.661	8.27154	17.7669	5.78651	3.46755	3.96862
ENSG00000003989	SLC7A2	4819.36	1.32037	0.170409	7.74827	9.31509e-15	8.62393e-14	7508	6334.24	6373.77	5656.94	5449.11	4815.87	2117.86	2250.44	2867.99
ENSG00000134057	CCNB1	4468.1	1.32034	0.242618	5.44204	5.26737e-08	2.27812e-07	4969.72	5101.67	6513.4	5542.99	5371.9	6003.12	3340.26	1930.56	1439.28
ENSG00000186687	LYRM7	426.123	1.32025	0.16053	8.22432	1.96301e-16	2.14798e-15	591.007	461.391	575.751	503.064	516.512	546.593	260.393	212.387	168.005
ENSG00000178999	AURKB	2332.82	1.31958	0.281044	4.69527	2.6625e-06	9.21296e-06	2915.58	2728.8	2904.61	3148.37	3054.04	2738.19	1900.87	950.108	654.822
ENSG00000135316	SYNCRIP	5772.68	1.31956	0.139853	9.43535	3.89691e-21	6.83452e-20	7242.5	6519.74	8426.83	7193.15	6898.46	7003.29	3239	3112.13	2318.99
ENSG00000196247	ZNF107	730.001	1.31942	0.241478	5.46391	4.6575e-08	2.02743e-07	982.271	940.673	1018.77	926.787	920.898	682.457	528.019	332.018	238.117
ENSG00000152270	PDE3B	1740.37	1.31891	0.138398	9.52989	1.57453e-21	2.8537e-20	2063.18	2254.23	2627.94	2121.99	1932.78	2049.46	746.459	901.563	965.697
ENSG00000204856	FAM216A	199.197	1.31888	0.247131	5.33677	9.46151e-08	3.95181e-07	212.072	150.658	295.633	257.441	293.18	284.27	92.5841	94.4907	112.444
ENSG00000171016	PYGO1	586.322	1.31871	0.278332	4.7379	2.15946e-06	7.54365e-06	855.685	539.545	742.96	867.702	758.224	634.382	250.266	445.58	182.556
ENSG00000272644	ENSG00000272644	18.8956	1.31867	0.402824	3.27356	0.00106203	0.00244539	25.4815	16.9491	22.4095	23.6339	27.5718	26.1278	8.67976	11.2695	7.93723
ENSG00000162496	DHRS3	5051.98	1.31852	0.199329	6.61477	3.72121e-11	2.35522e-10	5802.39	5704.3	5976.44	7006.61	6331.4	7056.59	1644.81	2982.09	2963.23
ENSG00000151366	NDUFC2	360.77	1.31823	0.155221	8.49262	2.02033e-17	2.44761e-16	458.667	435.968	499.904	413.593	437.473	459.849	209.761	196.783	134.933
ENSG00000183684	ALYREF	2722.86	1.31748	0.135285	9.73855	2.06489e-22	3.97842e-21	3145.73	3507.52	3657.92	3266.54	3060.47	3772.85	1563.8	1410.43	1120.47
ENSG00000206557	TRIM71	5348.14	1.31735	0.16486	7.99071	1.34163e-15	1.3507e-14	7752.95	7268.33	6490.13	5450.15	5916.91	7210.22	3210.06	2604.13	2230.36
ENSG00000160208	RRP1B	3585.43	1.31626	0.128294	10.2598	1.06955e-24	2.48714e-23	3878.94	3978.32	5057.65	4743.66	4505.23	4707.18	2031.06	1699.97	1666.82
ENSG00000269951	ENSG00000269951	24.566	1.31455	0.367225	3.57968	0.000344019	0.000863313	29.5914	33.8981	37.0618	32.0746	29.4099	22.9924	7.23313	15.604	13.2287
ENSG00000237126	ENSG00000237126	26.088	1.3141	0.447108	2.93911	0.00329153	0.00689385	25.4815	36.723	41.3713	41.3593	28.4909	22.9924	14.4663	19.9384	3.96862
ENSG00000172403	SYNPO2	14.3961	1.31384	0.735971	1.78518	0.0742325	0.113718	31.2354	24.482	12.0666	5.90848	17.4621	16.7218	13.0196	8.66887	0
ENSG00000123545	NDUFAF4	397.075	1.31212	0.15073	8.70513	3.17222e-18	4.17168e-17	489.081	466.099	597.299	474.366	451.258	493.292	224.227	169.043	209.014
ENSG00000141485	SLC13A5	84.3991	1.31207	0.309193	4.24353	2.2003e-05	6.69436e-05	133.983	81.9205	65.5046	123.234	140.616	86.7442	46.292	41.6106	39.6862
ENSG00000226535	ENSG00000226535	19.7714	1.31186	0.504675	2.59942	0.00933826	0.0177191	18.0836	19.7739	21.5476	18.5695	22.9765	48.0751	5.78651	13.8702	9.2601
ENSG00000258429	PDF	290.55	1.31176	0.199251	6.58346	4.59609e-11	2.87885e-10	294.27	419.019	348.209	351.132	327.185	437.901	164.915	163.842	108.476
ENSG00000134184	GSTM1	125.278	1.31063	2.26712	0.578104	0.563194	0.640539	2.46595	7.53292	222.371	380.675	324.428	1.04511	0	188.981	0
ENSG00000147383	NSDHL	1309.17	1.31023	0.13638	9.60714	7.45954e-22	1.386e-20	1542.86	1783.42	1675.54	1428.16	1552.29	1820.58	648.089	566.944	764.62
ENSG00000144278	GALNT13	378.361	1.3096	0.300068	4.36433	1.27512e-05	4.01492e-05	386.333	310.733	640.394	538.515	547.76	410.728	111.39	208.053	251.346
ENSG00000176273	SLC35G1	393.504	1.30837	0.174927	7.47954	7.45814e-14	6.30732e-13	468.531	436.909	572.304	473.522	500.888	492.247	258.946	179.446	158.745
ENSG00000226200	ENSG00000226200	94.2346	1.30809	0.217286	6.0201	1.74311e-09	9.14143e-09	115.078	100.753	99.9808	124.922	124.992	141.09	49.1853	53.747	38.3633
ENSG00000120699	EXOSC8	1303.92	1.30749	0.130229	10.0399	1.01809e-23	2.18849e-22	1646.43	1377.58	1767.76	1623.99	1758.16	1585.43	675.574	563.477	736.84
ENSG00000274253	LOC283683	28.341	1.30711	0.570001	2.29317	0.021838	0.0383899	12.3298	18.8323	31.8904	57.3966	45.0339	47.03	5.78651	15.604	21.166
ENSG00000121005	CRISPLD1	875.953	1.307	0.19229	6.79703	1.06801e-11	7.18622e-11	1000.35	881.352	1178.22	1189.29	1065.19	1242.64	370.336	370.161	586.032
ENSG00000146410	MTFR2	154.556	1.30627	0.217585	6.00348	1.93133e-09	1.0076e-08	184.946	184.557	202.547	192.447	181.974	209.022	112.837	71.0848	51.592
ENSG00000081148	IMPG2	16.3689	1.30601	0.564533	2.31343	0.020699	0.0365313	30.4134	16.9491	24.9952	18.5695	7.35248	25.0827	4.33988	13.0033	6.61436
ENSG00000146858	ZC3HAV1L	630.853	1.30569	0.225978	5.77794	7.56214e-09	3.63968e-08	722.524	771.183	835.184	959.705	873.107	562.27	341.404	392.7	219.597
ENSG00000178105	DDX10	1010.13	1.30557	0.145197	8.99171	2.43421e-19	3.54661e-18	1190.23	1056.49	1492.82	1259.35	1250.84	1310.57	588.777	494.993	447.131
ENSG00000049883	PTCD2	397.353	1.30544	0.142354	9.1704	4.71283e-20	7.40712e-19	520.316	426.552	537.828	507.285	527.54	451.488	222.78	173.377	209.014
ENSG00000176732	PFN4	12.3906	1.305	0.515521	2.53143	0.01136	0.02121	11.5078	16.9491	14.6524	21.1017	14.705	14.6315	5.78651	9.53576	2.64574
ENSG00000253704	ENSG00000253704	10.8373	1.30497	0.570198	2.28862	0.0221013	0.0388128	18.9056	14.1242	10.3428	15.1932	13.7859	9.406	5.78651	8.66887	1.32287
ENSG00000138101	DTNB	569.843	1.3048	0.129722	10.0584	8.43354e-24	1.82964e-22	767.733	622.407	651.599	733.495	756.386	730.532	298.005	252.264	316.166
ENSG00000108561	C1QBP	3783.35	1.30411	0.129162	10.0967	5.71296e-24	1.26725e-22	4073.75	4315.42	5118.84	4807.81	4483.17	5515.05	2080.25	1738.98	1916.84
ENSG00000066557	LRRC40	1195.95	1.3038	0.156346	8.33917	7.48139e-17	8.56072e-16	1482.04	1170.43	1743.63	1553.93	1557.81	1444.34	635.069	670.971	505.337
ENSG00000119326	CTNNAL1	1824.12	1.3035	0.110713	11.7738	5.32958e-32	2.13251e-30	2414.99	2446.32	2525.38	2028.3	2053.18	2183.24	944.647	924.102	896.907
ENSG00000175697	GPR156	19.3111	1.30323	0.41012	3.17767	0.00148462	0.003327	26.3035	17.8907	20.6857	27.8542	30.329	20.9022	10.1264	7.80199	11.9058
ENSG00000111850	SMIM8	302.181	1.30319	0.161185	8.08507	6.21268e-16	6.50598e-15	408.526	298.492	416.299	362.949	387.843	385.646	177.935	143.036	138.902
ENSG00000179542	SLITRK4	669.288	1.3012	0.290605	4.47757	7.54992e-06	2.45464e-05	1085.84	681.729	1131.68	502.22	726.976	878.938	429.648	351.089	235.471
ENSG00000204588	LINC01123	13.4383	1.30078	0.526004	2.47295	0.0134004	0.0246493	20.5496	16.9491	23.2714	10.1288	10.1097	19.8571	4.33988	7.80199	7.93723
ENSG00000109906	ZBTB16	746.971	1.30023	0.304123	4.27533	1.90852e-05	5.87232e-05	970.763	644.065	752.441	1193.51	1008.21	1016.89	436.881	193.316	506.66
ENSG00000124343	XG	30.4237	1.30012	0.786179	1.65372	0.0981843	0.145287	12.3298	4.70807	37.0618	79.3424	65.2533	29.2631	4.33988	21.6722	19.8431
ENSG00000108797	CNTNAP1	579.902	1.29958	0.265457	4.89564	9.79855e-07	3.5928e-06	800.612	520.713	553.342	773.166	814.287	875.803	199.634	263.534	418.028
ENSG00000262001	ENSG00000262001	71.2952	1.29871	0.496302	2.61676	0.00887683	0.0169015	57.5389	56.4969	79.2951	73.4339	75.3629	192.3	33.2724	58.0814	15.8745
ENSG00000120334	CENPL	317.595	1.2982	0.182556	7.11124	1.15002e-12	8.58785e-12	420.856	384.179	427.504	407.685	403.467	329.21	214.101	143.036	128.319
ENSG00000143479	DYRK3	195.624	1.29772	0.185912	6.98027	2.94605e-12	2.09019e-11	290.16	272.127	231.852	226.21	255.499	188.12	92.5841	107.494	96.5697
ENSG00000010292	NCAPD2	10735	1.2967	0.310879	4.17107	3.03178e-05	9.03085e-05	10163	9694.87	11104.8	21329.6	18207.5	9775.96	7131.87	4888.38	4319.18
ENSG00000173674	EIF1AX	2044.18	1.2967	0.148175	8.75109	2.11311e-18	2.83281e-17	2595	2197.73	2970.12	2441.89	2488.81	2591.87	1229.63	1035.93	846.638
ENSG00000256304	ENSG00000256304	153.006	1.29667	0.412773	3.14137	0.0016816	0.00372616	113.434	108.286	252.538	259.973	269.285	142.135	49.1853	121.364	60.8521
ENSG00000162062	TEDC2	856.516	1.29658	0.193645	6.69565	2.14714e-11	1.39568e-10	1034.06	1236.34	979.122	1128.52	1055.08	969.863	590.224	395.301	320.135
ENSG00000162997	PRORSD1P	59.492	1.29614	0.257233	5.03879	4.68492e-07	1.7935e-06	91.2402	64.9714	86.1903	66.6814	69.8486	66.8871	28.9325	35.5424	25.1346
ENSG00000123505	AMD1	3177.7	1.2957	0.119831	10.8128	2.99493e-27	8.52851e-26	4485.57	3678.89	4329.34	3603.33	3647.75	4016.36	1695.45	1708.63	1433.99
ENSG00000151304	SRFBP1	358.237	1.29568	0.175461	7.38446	1.53077e-13	1.2517e-12	424.966	364.405	580.923	462.549	420.929	424.315	198.188	181.179	166.682
ENSG00000029363	BCLAF1	5543.62	1.29551	0.151131	8.57215	1.01572e-17	1.27158e-16	6796.16	6312.59	8717.29	6749.17	6257.88	6617.64	3014.77	3089.59	2337.51
ENSG00000134690	CDCA8	1769.95	1.29534	0.273607	4.7343	2.19814e-06	7.66876e-06	2065.65	2086.62	2351.27	2193.73	2276.51	2257.44	1477.01	640.63	580.741
ENSG00000175600	SUGCT	84.2845	1.29476	0.279651	4.62993	3.6579e-06	1.24198e-05	94.5282	73.446	93.0855	128.298	122.235	119.143	50.6319	49.4126	27.7803
ENSG00000072501	SMC1A	6794.37	1.29377	0.14392	8.98951	2.48324e-19	3.61524e-18	8816.6	7946.29	8691.43	8493.01	8150.22	8693.23	4122.89	3607.12	2628.55
ENSG00000272142	LYRM4-AS1	42.812	1.29353	0.285744	4.52689	5.98575e-06	1.96895e-05	51.785	60.2634	57.7475	50.6441	56.9817	43.8946	21.6994	27.7404	14.5516
ENSG00000136546	SCN7A	143.985	1.29325	1.04494	1.23763	NA	NA	115.078	43.3143	44.819	59.9288	61.577	751.435	128.75	43.3444	47.6234
ENSG00000164338	UTP15	448.821	1.29134	0.161649	7.98857	1.36517e-15	1.37366e-14	510.452	491.523	700.727	585.783	545.922	521.51	227.12	256.599	199.754
ENSG00000198153	ENSG00000198153	9.41298	1.29104	2.63142	0.490625	0.623692	0.694859	41.9212	26.3652	0	0	0.91906	1.04511	14.4663	0	0
ENSG00000066933	MYO9A	1275.53	1.29087	0.164951	7.82575	5.04622e-15	4.8192e-14	1569.99	1166.66	1635.89	1587.69	1644.2	1927.18	604.69	619.824	723.611
ENSG00000012660	ELOVL5	4904.4	1.29036	0.151839	8.49817	1.92596e-17	2.33782e-16	6237.22	5179.82	6875.4	6413.23	6749.58	5188.97	2744.25	2070.99	2680.14
ENSG00000169288	MRPL1	520.241	1.29031	0.184712	6.98554	2.83764e-12	2.01633e-11	659.231	574.385	739.513	585.783	568.898	756.66	337.064	213.254	247.377
ENSG00000113356	POLR3G	96.7225	1.28932	0.265182	4.86201	1.162e-06	4.23091e-06	120.832	117.702	152.557	87.7831	134.183	111.827	40.5055	66.7503	38.3633
ENSG00000111602	TIMELESS	5435.14	1.28921	0.136893	9.41767	4.61189e-21	8.04337e-20	7062.49	6783.39	6765.94	6927.27	6387.47	6677.21	3474.8	2366.6	2471.12
ENSG00000124641	MED20	846.06	1.28863	0.114213	11.2827	1.59791e-29	5.49202e-28	951.858	1087.57	1129.09	1040.74	1082.65	1029.43	475.94	448.181	369.081
ENSG00000165512	ZNF22	590.374	1.28793	0.316321	4.07158	4.66944e-05	0.000134987	845.822	586.626	947.232	860.105	858.402	312.488	270.519	339.82	292.355
ENSG00000125285	SOX21	312.283	1.28693	1.09758	1.17251	0.240992	0.315549	1199.27	393.595	69.8142	40.5153	53.3055	575.856	163.469	58.0814	256.637
ENSG00000175305	CCNE2	104.994	1.2863	0.249358	5.15846	2.48994e-07	9.82056e-07	152.067	159.133	138.766	112.261	93.7441	127.503	67.9914	51.1464	42.3319
ENSG00000189091	SF3B3	9337.44	1.28624	0.105637	12.176	4.17043e-34	1.91819e-32	10647.2	10592.2	12670.8	12527.7	12083.8	11215.1	5245.47	4522.55	4532.16
ENSG00000049249	TNFRSF9	440.146	1.2861	0.364121	3.53206	0.000412328	0.00102338	655.943	399.245	361.137	410.217	455.854	1005.4	146.109	227.124	300.292
ENSG00000158402	CDC25C	643.415	1.28516	0.235427	5.45886	4.79213e-08	2.08121e-07	793.215	690.204	817.946	850.82	885.055	765.021	497.639	251.397	239.44
ENSG00000253559	ENSG00000253559	8.26149	1.28477	0.734911	1.7482	0.0804288	0.121936	11.5078	2.82484	17.2381	9.28475	11.0287	10.4511	2.89325	7.80199	1.32287
ENSG00000114346	ECT2	3143.78	1.28452	0.17513	7.33463	2.22334e-13	1.78763e-12	4077.04	3499.98	4420.7	3735	3846.27	3895.13	2071.57	1563	1185.29
ENSG00000250132	ENSG00000250132	101.207	1.28434	0.430203	2.98544	0.00283171	0.00601335	77.2665	58.3801	119.805	213.549	193.922	93.0148	54.9718	58.9483	41.009
ENSG00000188738	FSIP2	362.649	1.28413	0.381303	3.36773	0.0007579	0.0017915	360.029	467.041	524.899	543.58	423.687	390.871	153.342	330.284	70.1122
ENSG00000174842	GLMN	355.843	1.28359	0.175993	7.29339	3.02252e-13	2.39935e-12	427.432	364.405	539.551	481.119	422.768	420.134	219.887	172.511	154.776
ENSG00000266258	LINC01909	7.22541	1.28298	0.692309	1.85319	0.0638546	0.0996255	8.21984	5.64969	10.3428	10.9729	4.5953	14.6315	1.44663	5.20132	3.96862
ENSG00000029153	ARNTL2	1017.2	1.28234	0.296325	4.32747	1.50833e-05	4.71048e-05	870.481	849.337	1168.74	2078.94	1504.5	1122.45	528.019	607.688	424.642
ENSG00000102879	CORO1A	47.6064	1.28126	0.392328	3.26577	0.00109165	0.00250838	76.4445	66.8547	39.6475	73.4339	60.658	38.6691	31.8258	30.3411	10.583
ENSG00000273058	ENSG00000273058	17.3472	1.28124	0.458876	2.79212	0.00523633	0.0105175	17.2617	18.8323	24.9952	18.5695	26.6527	24.0375	10.1264	13.0033	2.64574
ENSG00000265241	RBM8A	2159.81	1.28062	0.152838	8.37894	5.34046e-17	6.21673e-16	2873.66	2799.42	2793.43	2458.77	2497.09	2696.39	1385.87	1064.54	869.127
ENSG00000100478	AP4S1	290.252	1.28033	0.178511	7.17228	7.37615e-13	5.60635e-12	320.574	332.39	411.99	368.858	384.167	352.202	112.837	186.381	142.87
ENSG00000160172	FAM86C2P	215.689	1.28022	0.208937	6.12729	8.93887e-10	4.85519e-09	273.721	204.33	322.352	301.332	269.285	238.285	134.536	112.695	84.6638
ENSG00000227963	RBM15-AS1	9.22492	1.2802	0.683577	1.87279	0.0610972	0.0958253	4.9319	11.2994	15.5143	11.817	9.1906	16.7218	0	6.9351	6.61436
ENSG00000249421	ADAMTS19-AS1	33.4603	1.28006	0.538792	2.3758	0.0175111	0.0314011	27.1255	16.0075	48.2666	60.7729	57.9008	38.6691	31.8258	8.66887	11.9058
ENSG00000198901	PRC1	3207.48	1.27999	0.220994	5.79199	6.95581e-09	3.36165e-08	3734.27	3484.92	4345.72	4092.04	4238.7	4040.4	2401.4	1369.68	1160.16
ENSG00000243795	LINC02044	8.03203	1.2794	0.622767	2.05438	0.039939	0.0657683	13.1517	6.5913	8.61903	10.1288	8.27154	13.5864	1.44663	5.20132	5.29149
ENSG00000155755	TMEM237	1485.6	1.27937	0.140358	9.11504	7.8643e-20	1.20968e-18	1849.46	1632.76	2256.46	1912.66	1752.65	1683.67	798.538	820.075	664.082
ENSG00000186479	RGS7BP	9.30173	1.2792	0.828406	1.54417	0.122547	0.176318	4.10992	0.941615	16.3762	14.3492	14.705	18.812	4.33988	3.46755	6.61436
ENSG00000112769	LAMA4	40.7741	1.27881	0.493676	2.59037	0.00958719	0.0181596	73.1566	90.395	25.8571	30.3864	55.1436	29.2631	15.9129	19.0715	27.7803
ENSG00000149054	ZNF215	109.124	1.27844	0.425913	3.00166	0.00268514	0.0057222	66.5807	83.8037	193.928	180.631	193.922	96.1502	56.4184	76.2861	34.3947
ENSG00000159063	ALG8	1244.53	1.27822	0.125898	10.1528	3.2193e-24	7.25252e-23	1616.84	1491.52	1719.5	1400.31	1447.52	1608.43	745.013	606.821	564.866
ENSG00000163939	PBRM1	4400.87	1.27811	0.14731	8.67628	4.08913e-18	5.3105e-17	5492.5	5353.08	6469.44	5229	5034.61	5260.04	2540.28	2460.23	1768.68
ENSG00000170122	FOXD4	14.3848	1.27789	0.539579	2.36831	0.0178696	0.0319738	17.2617	24.482	18.1	16.0373	11.9478	20.9022	2.89325	13.8702	3.96862
ENSG00000184260	HIST2H2AC	69.1332	1.27735	0.32585	3.92006	8.85252e-05	0.000244808	73.1566	100.753	95.6712	95.3797	83.6344	65.842	59.3117	28.6073	19.8431
ENSG00000111860	CEP85L	251.031	1.27718	0.262604	4.86352	1.15316e-06	4.20035e-06	322.218	196.798	339.59	341.847	330.862	343.841	81.0111	168.176	134.933
ENSG00000263812	ENSG00000263812	9.99643	1.27654	0.687288	1.85736	0.0632604	0.0988216	25.4815	11.2994	6.03332	6.75254	10.1097	14.6315	8.67976	4.33444	2.64574
ENSG00000260966	ENSG00000260966	91.3104	1.27558	0.231372	5.51311	3.52544e-08	1.56034e-07	114.256	98.8696	130.147	101.288	95.5822	140.045	44.8454	39.8768	56.8835
ENSG00000180011	ZADH2	1497.39	1.27502	0.104014	12.2582	1.5183e-34	7.14096e-33	1901.25	2048.95	1991	1828.25	1781.14	1617.83	759.479	762.861	785.786
ENSG00000263513	FAM72C	12.6589	1.27462	0.5017	2.54061	0.011066	0.020721	18.0836	13.1826	19.8238	13.5051	19.3003	10.4511	8.67976	6.9351	3.96862
ENSG00000231466	ENSG00000231466	16.4367	1.27417	0.467904	2.72315	0.00646632	0.0127251	23.8375	22.5988	23.2714	20.2576	22.9765	10.4511	5.78651	12.1364	6.61436
ENSG00000171462	DLK2	96.5226	1.27381	0.303556	4.19628	2.71338e-05	8.14578e-05	103.57	133.709	96.5331	163.749	113.963	110.782	30.3792	73.6854	42.3319
ENSG00000139351	SYCP3	8.21032	1.27335	0.681875	1.86743	0.0618412	0.0968466	5.75389	5.64969	19.8238	10.1288	7.35248	12.5413	4.33988	4.33444	3.96862
ENSG00000270977	ENSG00000270977	32.0362	1.27332	0.39756	3.20285	0.00136077	0.00306962	46.0311	32.0149	36.1999	48.9559	47.7911	27.1729	27.4859	14.7371	7.93723
ENSG00000213390	ARHGAP19	1397.96	1.27311	0.173412	7.34158	2.1109e-13	1.70306e-12	1660.41	1483.04	1970.31	1820.65	1830.77	1656.5	938.86	605.954	615.135
ENSG00000170191	NANP	292.598	1.2729	0.179257	7.10095	1.23901e-12	9.21575e-12	392.086	276.835	418.885	403.464	377.734	313.533	137.43	158.64	154.776
ENSG00000134824	FADS2	21548.6	1.27279	0.161945	7.85941	3.85944e-15	3.72947e-14	26257.5	31827.5	26014	25149	24275.1	27160.3	14126.3	9675.33	9451.92
ENSG00000135486	HNRNPA1	54669.7	1.27207	0.22293	5.70614	1.15564e-08	5.40952e-08	69907.3	59673.9	69247	72346.7	74568.8	61889.4	38762.4	28088	17543.9
ENSG00000079387	SENP1	1074.29	1.2716	0.119382	10.6515	1.71532e-26	4.58544e-25	1486.97	1274	1507.47	1230.65	1244.41	1263.54	594.563	514.064	552.96
ENSG00000126953	TIMM8A	260.174	1.27069	0.18209	6.97837	2.98615e-12	2.11784e-11	329.616	313.558	380.961	303.864	297.775	312.488	173.595	129.166	100.538
ENSG00000132386	SERPINF1	6346.11	1.27067	0.356255	3.56674	0.000361449	0.000904514	7918.17	6345.54	6842.65	9360.71	8301.87	8541.69	1355.49	2739.36	5709.52
ENSG00000167747	C19orf48	2489.85	1.26865	0.212051	5.98278	2.19365e-09	1.13593e-08	2833.38	3153.47	2686.55	3216.74	3021.87	3642.21	1805.39	923.235	1125.76
ENSG00000117650	NEK2	980.948	1.26854	0.272122	4.66166	3.13672e-06	1.07533e-05	1224.76	956.681	1264.41	1400.31	1357.45	1105.73	791.305	414.372	313.521
ENSG00000246777	LOC106699570	10.7089	1.2681	0.605404	2.09463	0.0362038	0.0602893	13.1517	12.241	13.7904	10.1288	14.705	14.6315	11.573	0.866887	5.29149
ENSG00000135913	USP37	618.398	1.26792	0.187474	6.76316	1.35013e-11	8.99735e-11	769.377	725.043	937.751	788.359	744.438	643.788	383.356	343.287	230.18
ENSG00000224189	HAGLR	33.3194	1.2679	1.60999	0.787518	NA	NA	210.428	9.41615	17.2381	0	9.1906	2.09022	14.4663	25.1397	11.9058
ENSG00000272604	ENSG00000272604	39.2409	1.26766	0.30481	4.15886	3.19845e-05	9.49416e-05	50.963	41.4311	56.0237	46.4237	41.3577	57.4811	20.2528	26.0066	13.2287
ENSG00000276386	ENSG00000276386	10.3553	1.26721	0.582789	2.17439	0.0296755	0.0504979	13.9737	7.53292	12.9285	14.3492	13.7859	15.6767	1.44663	9.53576	3.96862
ENSG00000053372	MRTO4	1534.24	1.26682	0.16106	7.86551	3.67592e-15	3.55946e-14	1749.18	1697.73	1917.73	1873.83	1714.97	2476.91	854.956	676.172	846.638
ENSG00000274315	ENSG00000274315	8.11103	1.26671	0.686736	1.84453	0.065106	0.10135	9.86381	3.76646	7.75713	14.3492	9.1906	15.6767	1.44663	4.33444	6.61436
ENSG00000228889	UBAC2-AS1	26.4777	1.26659	0.356	3.55784	0.000373922	0.000933937	26.3035	41.4311	28.4428	38.8271	29.4099	32.3984	13.0196	11.2695	17.1973
ENSG00000149503	INCENP	4739.62	1.26652	0.211295	5.99411	2.04606e-09	1.06302e-08	5912.53	6091.31	5621.33	6111.9	6216.52	5360.37	3555.81	1990.37	1796.46
ENSG00000185238	PRMT3	645.174	1.26582	0.172331	7.3453	2.05294e-13	1.65987e-12	672.383	622.407	948.093	861.793	856.564	845.495	368.89	334.618	296.323
ENSG00000108666	C17orf75	1137.12	1.26564	0.12864	9.83864	7.67405e-23	1.52232e-21	1412.99	1243.87	1624.69	1412.13	1479.69	1299.07	639.409	612.889	509.306
ENSG00000112218	GPR63	186.165	1.26553	0.27009	4.68557	2.79182e-06	9.62721e-06	204.674	147.834	282.704	286.139	272.961	191.255	99.8172	73.6854	116.413
ENSG00000117593	DARS2	950.164	1.26385	0.203278	6.21734	5.05665e-10	2.83602e-09	1104.75	999.995	1329.92	1173.25	1183.75	1286.53	610.476	542.671	320.135
ENSG00000137492	THAP12	1707.81	1.26366	0.126588	9.9825	1.81831e-23	3.82537e-22	2200.45	1812.61	2335.76	2130.43	2219.53	2026.47	784.071	1011.66	849.284
ENSG00000249863	ENSG00000249863	24.4758	1.26303	0.360782	3.50081	0.000463842	0.00114037	36.1673	23.5404	35.338	26.1661	26.6527	34.4887	13.0196	13.0033	11.9058
ENSG00000053328	METTL24	247.013	1.26284	0.462018	2.73332	0.00626998	0.0123816	405.238	632.765	204.271	219.458	228.846	149.451	159.129	155.173	68.7893
ENSG00000138780	GSTCD	1211.8	1.26238	0.160768	7.85222	4.08751e-15	3.93769e-14	1627.53	1450.09	1761.73	1429.01	1401.57	1351.33	778.285	514.064	592.647
ENSG00000260260	SNHG19	243.593	1.26212	0.276623	4.5626	5.0524e-06	1.68019e-05	226.868	242.937	312.871	395.024	360.271	273.819	176.488	82.3543	121.704
ENSG00000139910	NOVA1	602.014	1.26163	0.137894	9.14927	5.7319e-20	8.97871e-19	857.329	722.219	730.032	721.678	724.219	725.307	377.569	293.875	265.897
ENSG00000256628	ZBTB11-AS1	53.628	1.2609	0.288078	4.37693	1.20365e-05	3.80457e-05	72.3346	70.6211	74.1237	59.0848	56.9817	65.842	40.5055	28.6073	14.5516
ENSG00000123472	ATPAF1	2492.52	1.26046	0.0986686	12.7746	2.2722e-37	1.26905e-35	2996.13	2997.16	3409.69	2966.05	3043.01	3143.69	1453.86	1220.58	1202.49
ENSG00000112977	DAP	7188.64	1.25939	0.135232	9.31284	1.24464e-20	2.0948e-19	9174.16	10751.4	8469.92	7264.89	8504.06	9355.83	3885.64	3827.31	3464.6
ENSG00000162706	CADM3	310.384	1.25925	0.381679	3.29925	0.000969434	0.00224875	346.877	184.557	272.361	642.336	422.768	442.082	99.8172	157.773	224.888
ENSG00000273226	ENSG00000273226	19.4917	1.25895	0.389884	3.22904	0.00124209	0.00282157	22.1936	26.3652	27.5809	26.1661	18.3812	24.0375	10.1264	8.66887	11.9058
ENSG00000145736	GTF2H2	164.049	1.25886	0.511329	2.46194	0.0138188	0.0253393	172.617	142.184	309.423	271.79	269.285	56.436	99.8172	120.497	34.3947
ENSG00000152495	CAMK4	16.4143	1.25662	0.476367	2.63793	0.00834136	0.0159979	18.0836	19.7739	34.4761	13.5051	18.3812	17.7669	8.67976	7.80199	9.2601
ENSG00000173599	PC	1648.47	1.25643	0.126573	9.92647	3.19362e-23	6.54273e-22	1810.83	2009.41	1995.31	2361.7	2104.65	1989.89	729.1	937.105	898.23
ENSG00000235912	ENSG00000235912	7.50467	1.25641	0.634572	1.97994	0.0477106	0.0770381	9.86381	5.64969	8.61903	12.661	7.35248	11.4962	5.78651	3.46755	2.64574
ENSG00000095319	NUP188	3804.41	1.25626	0.118651	10.5878	3.394e-26	8.89551e-25	4704.21	4882.27	4912.85	4557.12	4289.25	4967.41	2252.4	2028.52	1645.65
ENSG00000186185	KIF18B	2388.66	1.25608	0.229024	5.48448	4.14677e-08	1.81989e-07	2436.36	2686.43	3047.69	3777.2	3259.91	2567.84	1682.43	1184.17	855.898
ENSG00000186638	KIF24	723.559	1.25573	0.108156	11.6104	3.64904e-31	1.389e-29	869.659	905.834	920.513	946.2	888.731	851.765	431.095	370.161	328.072
ENSG00000236670	ENSG00000236670	7.02602	1.25568	0.825665	1.5208	0.128309	0.183483	7.39786	9.41615	3.44761	9.28475	10.1097	13.5864	0	8.66887	1.32287
ENSG00000120875	DUSP4	2938.08	1.25516	0.25355	4.95032	7.40904e-07	2.75486e-06	3216.42	4185.48	3772.55	2982.94	3344.46	4363.34	1620.22	2073.59	883.678
ENSG00000106688	SLC1A1	773.365	1.25501	0.332513	3.7743	0.000160455	0.000425958	543.331	659.13	1285.1	867.702	854.726	1544.67	494.746	403.969	306.906
ENSG00000166851	PLK1	3058.63	1.25492	0.232951	5.38708	7.16132e-08	3.03499e-07	3392.33	3614.86	3982.85	4013.54	3841.67	3911.85	2391.27	1306.4	1072.85
ENSG00000164989	CCDC171	118.918	1.25478	0.220838	5.68189	1.33216e-08	6.18489e-08	187.412	137.476	139.628	136.739	147.969	135.864	75.2246	67.6172	42.3319
ENSG00000147082	CCNB3	22.0173	1.25434	0.416198	3.0138	0.00257999	0.00552633	22.1936	28.2484	32.7523	22.7898	35.8433	22.9924	11.573	16.4709	5.29149
ENSG00000214182	ENSG00000214182	72.4494	1.25378	0.305405	4.1053	4.03788e-05	0.000118011	71.5126	93.2199	102.566	83.5627	81.7963	105.556	59.3117	34.6755	19.8431
ENSG00000091127	PUS7	1116.1	1.2528	0.124731	10.0441	9.7561e-24	2.1044e-22	1417.1	1176.08	1479.89	1427.32	1385.94	1418.22	616.263	631.961	492.108
ENSG00000165704	HPRT1	613.354	1.25221	0.274392	4.56359	5.02855e-06	1.67309e-05	591.007	568.735	745.546	682.851	714.11	1259.36	328.384	250.53	379.664
ENSG00000164306	PRIMPOL	348.062	1.25218	0.112699	11.1109	1.11068e-28	3.53272e-27	453.735	401.128	452.499	427.942	417.253	434.766	192.401	174.244	178.588
ENSG00000100979	PLTP	2580.72	1.25209	0.175468	7.13572	9.62796e-13	7.23581e-12	3107.1	3395.46	2844.28	2797.24	2892.28	4163.72	1173.21	1617.61	1235.56
ENSG00000284428	ENSG00000284428	399.061	1.25208	0.213035	5.87737	4.16847e-09	2.07275e-08	483.327	532.954	564.547	512.349	507.321	369.969	215.547	262.667	142.87
ENSG00000108064	TFAM	2206.25	1.25155	0.144288	8.67399	4.1725e-18	5.41127e-17	2794.75	2306.96	2968.39	2796.4	2611.05	2931.54	1362.72	1142.56	941.885
ENSG00000196636	SDHAF3	312.851	1.25139	0.172618	7.24948	4.18384e-13	3.26869e-12	347.699	306.966	450.775	391.647	403.467	425.36	189.508	156.04	144.193
ENSG00000010379	SLC6A13	12.6022	1.25063	0.70655	1.77006	0.0767175	0.117095	15.6177	40.4894	8.61903	6.75254	12.8668	9.406	4.33988	6.06821	9.2601
ENSG00000138411	HECW2	506.533	1.24937	0.197906	6.31296	2.73754e-10	1.58803e-09	713.482	555.553	562.823	581.563	559.707	793.239	214.101	240.995	337.332
ENSG00000167775	CD320	2074.68	1.24928	0.205976	6.06514	1.31835e-09	7.0185e-09	1723.7	2203.38	2714.13	2817.5	2543.96	3424.83	1030	1061.07	1153.54
ENSG00000260442	ATP2A1-AS1	39.0108	1.24909	0.356871	3.50013	0.000465033	0.00114315	36.9893	41.4311	49.1285	57.3966	68.9295	35.5338	28.9325	18.2046	14.5516
ENSG00000083123	BCKDHB	1002.19	1.24907	0.194278	6.4293	1.28191e-10	7.71781e-10	1155.71	994.345	1252.35	1349.66	1255.44	1444.34	653.875	540.938	373.05
ENSG00000263731	ENSG00000263731	50.8613	1.24898	0.260168	4.80068	1.58125e-06	5.64246e-06	65.7587	66.8547	56.0237	69.2136	52.3864	68.9773	27.4859	31.2079	19.8431
ENSG00000166387	PPFIBP2	1472.67	1.24838	0.233469	5.34709	8.93796e-08	3.7448e-07	1932.48	1395.47	1482.47	1798.71	1991.6	2347.32	1050.25	668.37	587.355
ENSG00000254685	FPGT	223.228	1.24806	0.248444	5.02351	5.07343e-07	1.92963e-06	281.941	286.251	324.937	259.973	239.875	265.458	172.149	108.361	70.1122
ENSG00000143498	TAF1A	317.123	1.24761	0.187225	6.66372	2.6699e-11	1.71587e-10	477.573	393.595	424.918	393.336	394.277	273.819	169.255	169.91	157.422
ENSG00000117399	CDC20	3430.27	1.24676	0.247958	5.02812	4.95307e-07	1.88806e-06	3771.26	3947.25	4322.44	4167.16	4133.01	5156.58	2729.78	1445.1	1199.84
ENSG00000079435	LIPE	534.542	1.24674	0.14604	8.53701	1.37739e-17	1.69718e-16	537.578	706.211	649.013	649.088	646.099	784.878	303.792	267.001	267.22
ENSG00000177971	IMP3	488.123	1.24637	0.128734	9.68177	3.60415e-22	6.83188e-21	595.116	524.48	658.494	613.637	611.175	627.066	270.519	275.67	216.951
ENSG00000186480	INSIG1	1409.4	1.2463	0.27798	4.48341	7.3458e-06	2.39076e-05	1542.04	1758	2125.45	1494.84	1925.43	1629.33	554.058	476.788	1178.68
ENSG00000143493	INTS7	859.227	1.24552	0.161693	7.70301	1.32901e-14	1.20659e-13	1056.25	955.739	1254.07	1163.13	967.77	990.765	488.96	507.129	349.238
ENSG00000080503	SMARCA2	2196.63	1.24521	0.220242	5.65383	1.56914e-08	7.22771e-08	3106.28	3143.11	2748.61	2336.38	2302.24	2691.16	729.1	1268.26	1444.58
ENSG00000261008	LINC01572	95.2898	1.24498	0.247017	5.04007	4.65366e-07	1.78189e-06	118.366	114.877	110.324	128.298	145.211	91.9697	57.8651	58.9483	31.7489
ENSG00000256223	ZNF10	267.832	1.24438	0.241675	5.14898	2.61909e-07	1.03018e-06	393.73	342.748	380.961	307.241	306.966	261.278	131.643	193.316	92.601
ENSG00000125944	HNRNPR	8395.76	1.24394	0.172485	7.21188	5.51846e-13	4.26522e-12	10140.8	9469.82	11843.4	10730.6	10288	9919.15	5079.11	4996.74	3094.2
ENSG00000261098	ENSG00000261098	67.3769	1.24295	0.230789	5.38565	7.21839e-08	3.05504e-07	92.8842	79.0957	87.0522	83.5627	74.4438	85.6991	24.5926	43.3444	35.7175
ENSG00000200534	SNORA33	13.0176	1.24263	0.649497	1.91323	0.0557192	0.0881938	17.2617	8.47453	20.6857	9.28475	20.2193	21.9473	1.44663	13.8702	3.96862
ENSG00000087269	NOP14	1772.7	1.24254	0.13329	9.32203	1.14136e-20	1.92614e-19	1943.17	1792.83	2418.5	2380.27	2289.38	2348.36	918.608	984.784	878.387
ENSG00000103550	KNOP1	1296.75	1.24238	0.212864	5.83648	5.33138e-09	2.61497e-08	1376.82	1387	1880.67	1705.86	1625.82	1661.73	636.516	924.102	472.265
ENSG00000119906	SLF2	1639.39	1.24233	0.11149	11.1429	7.75174e-29	2.52113e-27	2152.78	1999.05	2312.49	1916.88	1810.55	1986.76	839.043	809.673	927.333
ENSG00000163947	ARHGEF3	2591.71	1.24216	0.198145	6.26894	3.63524e-10	2.07605e-09	3869.08	3483.03	3191.63	2664.72	3170.76	2877.19	957.667	1406.09	1705.18
ENSG00000150753	CCT5	6327.42	1.24167	0.146523	8.47419	2.36714e-17	2.8439e-16	7671.58	7327.65	8758.66	7511.36	7562.94	8172.77	4138.8	3073.98	2729.08
ENSG00000272505	ENSG00000272505	30.5424	1.24153	0.487753	2.54542	0.0109147	0.020456	36.1673	32.9565	53.438	43.8915	46.8721	14.6315	7.23313	25.1397	14.5516
ENSG00000205208	C4orf46	1101.52	1.2415	0.184471	6.73007	1.69584e-11	1.1139e-10	1341.48	1075.32	1612.62	1464.46	1459.47	1229.05	705.954	578.214	447.131
ENSG00000280035	ENSG00000280035	19.5792	1.24141	0.422617	2.93744	0.0033094	0.0069274	17.2617	32.0149	29.3047	19.4136	23.8956	24.0375	5.78651	11.2695	13.2287
ENSG00000130935	NOL11	1702.13	1.24128	0.113842	10.9035	1.10919e-27	3.25743e-26	2105.1	1944.43	2510.72	2105.11	1975.98	2003.48	925.841	908.498	840.024
ENSG00000148200	NR6A1	7029.48	1.24082	0.148128	8.37666	5.44521e-17	6.32331e-16	9368.15	8716.53	9405.95	7825.35	8461.78	8435.09	4470.08	2885	3697.43
ENSG00000038002	AGA	624.84	1.24003	0.12476	9.93929	2.8083e-23	5.77858e-22	763.623	737.284	733.48	746.156	752.71	907.156	367.443	323.349	292.355
ENSG00000258441	LINC00641	1162.43	1.23975	0.104348	11.8809	1.48829e-32	6.1518e-31	1409.7	1367.22	1566.94	1379.21	1308.74	1601.11	623.496	592.951	612.49
ENSG00000146143	PRIM2	453.752	1.239	0.190629	6.49953	8.0573e-11	4.94775e-10	577.033	523.538	611.951	520.79	513.754	619.751	326.938	191.582	198.431
ENSG00000117114	ADGRL2	4794.41	1.23899	0.156576	7.91303	2.51208e-15	2.46171e-14	6285.71	6918.99	6846.96	4786.71	5753.31	5016.53	2515.68	2733.3	2292.54
ENSG00000180530	NRIP1	4153.49	1.23842	0.133565	9.27205	1.82608e-20	3.01656e-19	4783.13	4969.84	6082.45	4882.93	5045.64	5085.51	1902.31	2571.19	2058.39
ENSG00000132953	XPO4	1445.06	1.23757	0.151071	8.19198	2.56957e-16	2.79216e-15	1625.88	1557.43	2253.88	1885.65	1825.25	1581.25	826.024	746.39	703.768
ENSG00000137574	TGS1	1009.41	1.23728	0.147667	8.37888	5.34349e-17	6.21673e-16	1287.23	1181.73	1415.24	1238.25	1223.27	1149.62	616.263	564.344	408.767
ENSG00000133107	TRPC4	484.709	1.23723	0.387785	3.1905	0.00142025	0.00319228	690.467	528.246	505.937	775.698	737.086	359.518	422.415	104.893	238.117
ENSG00000136861	CDK5RAP2	3893.35	1.23697	0.108058	11.4473	2.42576e-30	8.72065e-29	4769.15	4517.87	4980.08	4881.24	4974.87	4780.34	2404.29	1877.68	1854.67
ENSG00000139344	AMDHD1	6.35042	1.23681	0.834903	1.48138	0.138505	0.196136	3.28794	3.76646	12.9285	5.06441	9.1906	12.5413	2.89325	0.866887	6.61436
ENSG00000138668	HNRNPD	15799.8	1.23664	0.147718	8.37164	5.68241e-17	6.59061e-16	19444	18299.3	20840.8	20211.2	19112.8	19398.3	10263.8	8209.42	6418.57
ENSG00000064199	SPA17	222.186	1.23551	0.324354	3.80913	0.000139456	0.000373489	309.888	321.091	274.085	180.631	283.07	280.09	180.828	114.429	55.5606
ENSG00000229921	KIF25-AS1	41.8525	1.2348	0.879494	1.40399	0.160322	0.223025	59.1829	47.0807	23.2714	48.9559	62.4961	68.9773	63.6516	1.73377	1.32287
ENSG00000184575	XPOT	3692.32	1.23479	0.135439	9.11698	7.72499e-20	1.19021e-18	4502.83	3704.31	4918.02	4810.34	4768.08	4701.95	1874.83	1704.3	2246.24
ENSG00000167900	TK1	1238.93	1.23364	0.241683	5.10438	3.31887e-07	1.29269e-06	1401.48	1662.89	1348.02	1640.87	1468.66	1671.13	990.939	519.265	447.131
ENSG00000166582	CENPV	4741.15	1.2334	0.15286	8.06886	7.09569e-16	7.36492e-15	4942.59	5299.41	6054.87	6116.12	6104.4	6666.76	3026.34	2111.74	2348.1
ENSG00000181264	TMEM136	262.755	1.23303	0.212571	5.80057	6.60906e-09	3.20314e-08	313.998	326.74	379.237	356.197	335.457	240.375	138.876	173.377	100.538
ENSG00000172244	C5orf34	209.774	1.2315	0.229132	5.37462	7.67434e-08	3.23997e-07	304.134	261.769	284.428	263.349	244.47	195.436	151.896	80.6205	101.861
ENSG00000244968	LIFR-AS1	48.5382	1.23097	0.350027	3.51679	0.000436797	0.00107798	55.0729	38.6062	72.3999	65.8373	70.7676	57.4811	36.1657	28.6073	11.9058
ENSG00000142856	ITGB3BP	530.877	1.23095	0.222673	5.52806	3.23787e-08	1.43952e-07	672.383	528.246	742.099	645.712	660.804	687.683	400.715	244.462	195.785
ENSG00000140006	WDR89	351.313	1.23066	0.164573	7.4779	7.55168e-14	6.37781e-13	496.478	395.478	489.561	397.556	457.692	367.879	218.441	173.377	165.359
ENSG00000244425	ENSG00000244425	15.0698	1.23028	0.504051	2.44078	0.0146555	0.02673	12.3298	23.5404	24.9952	23.6339	12.8668	14.6315	10.1264	9.53576	3.96862
ENSG00000119900	OGFRL1	1324.9	1.22778	0.129201	9.50282	2.04275e-21	3.65785e-20	1796.86	1377.58	1776.38	1439.14	1624.9	1812.22	690.041	717.783	689.216
ENSG00000244462	RBM12	4388.93	1.22598	0.257371	4.76347	1.90292e-06	6.69984e-06	5322.35	5003.74	6036.77	5389.37	5423.37	5370.82	2423.1	3304.57	1226.3
ENSG00000089195	TRMT6	614.612	1.22547	0.151707	8.0779	6.58934e-16	6.88123e-15	700.33	774.007	934.303	682.007	660.804	803.69	354.423	293.875	328.072
ENSG00000234912	SNHG20	116.396	1.22531	0.186443	6.57203	4.96345e-11	3.09861e-10	154.533	132.768	149.971	164.593	139.697	120.188	65.0982	57.2146	63.4979
ENSG00000197905	TEAD4	746.582	1.22446	0.297031	4.12232	3.7508e-05	0.000110153	623.886	766.475	746.408	1342.91	1165.37	889.389	532.358	391.833	260.606
ENSG00000173692	PSMD1	4522.42	1.22439	0.177371	6.90301	5.09128e-12	3.53863e-11	5554.15	5426.53	6220.35	5134.46	5041.96	6151.52	2715.32	2780.11	1677.4
ENSG00000248309	MEF2C-AS1	11.1545	1.2242	0.621164	1.97083	0.0487439	0.0784905	18.9056	16.0075	17.2381	9.28475	10.1097	11.4962	8.67976	8.66887	0
ENSG00000167721	TSR1	1822.84	1.22301	0.124542	9.82004	9.23099e-23	1.81963e-21	2135.51	2117.69	2480.56	2194.58	2066.05	2515.58	1105.22	937.105	853.252
ENSG00000231007	ENSG00000231007	98.6598	1.2227	0.725592	1.68511	0.0919681	0.137214	129.873	135.593	148.247	155.308	150.726	11.4962	86.7976	63.2828	6.61436
ENSG00000121481	RNF2	891.72	1.22265	0.128484	9.51595	1.80067e-21	3.2523e-20	1239.55	1117.7	1217.01	963.926	1022.91	1047.2	445.561	446.447	525.18
ENSG00000160963	COL26A1	3003.72	1.22178	0.157779	7.7436	9.66432e-15	8.92084e-14	3475.35	3412.41	3337.29	4069.25	3804.91	4158.5	1999.24	1330.67	1445.9
ENSG00000118894	EEF2KMT	304.98	1.22165	0.148572	8.22264	1.9907e-16	2.17701e-15	315.642	350.281	393.028	404.309	388.762	410.728	140.323	177.712	164.036
ENSG00000160752	FDPS	2760.44	1.22159	0.157726	7.74506	9.55352e-15	8.8229e-14	3343.83	3470.79	3396.76	3233.62	3435.45	3572.19	1780.8	1065.4	1545.11
ENSG00000278175	GLIDR	7.02097	1.22143	0.71735	1.70269	0.0886257	0.132871	11.5078	5.64969	12.9285	9.28475	5.51436	7.31577	5.78651	5.20132	0
ENSG00000112078	KCTD20	3555.52	1.22091	0.0970007	12.5866	2.50117e-36	1.30381e-34	4203.63	4084.73	4925.78	4281.96	4576.92	4277.64	1892.19	2014.65	1742.22
ENSG00000172262	ZNF131	1111.26	1.2207	0.148236	8.23481	1.79841e-16	1.97478e-15	1290.51	1289.07	1591.07	1483.87	1463.14	1119.31	564.184	668.37	531.795
ENSG00000151164	RAD9B	7.11424	1.22028	0.696192	1.7528	0.0796371	0.120941	5.75389	8.47453	10.3428	5.90848	11.0287	10.4511	7.23313	0.866887	3.96862
ENSG00000129534	MIS18BP1	1425.72	1.21992	0.210709	5.78962	7.05446e-09	3.40757e-08	1704.79	1307.9	2196.13	1867.92	1931.86	1554.08	966.346	720.383	582.064
ENSG00000145725	PPIP5K2	1907.33	1.21984	0.171714	7.10388	1.213e-12	9.0294e-12	2501.3	2145	2708.96	1992.84	2032.04	2751.78	1184.79	1026.39	822.826
ENSG00000271851	ENSG00000271851	40.9646	1.21948	0.288807	4.22246	2.41647e-05	7.30469e-05	45.2091	48.964	59.4713	53.1763	55.1436	42.8495	20.2528	27.7404	15.8745
ENSG00000060339	CCAR1	4789.94	1.21937	0.116691	10.4495	1.47309e-25	3.64698e-24	5719.37	5531.99	6860.75	6009.76	5514.36	5848.44	2865.77	2274.71	2484.35
ENSG00000134138	MEIS2	5118.95	1.2188	0.196558	6.20074	5.61987e-10	3.13503e-09	6005.42	7539.51	6846.96	5338.73	5722.99	6469.23	3525.43	2663.08	1959.17
ENSG00000170860	LSM3	893.439	1.2186	0.208972	5.83141	5.49618e-09	2.69158e-08	1080.09	987.754	1292.85	997.688	916.303	1341.92	636.516	390.966	396.862
ENSG00000266910	ENSG00000266910	6.20846	1.21827	0.708975	1.71835	0.0857328	0.129091	8.21984	11.2994	6.03332	5.06441	5.51436	10.4511	1.44663	5.20132	2.64574
ENSG00000129317	PUS7L	586.556	1.21812	1.1558	1.05392	0.291919	0.370973	1188.59	1083.8	752.441	620.39	673.671	26.1278	632.176	293.875	7.93723
ENSG00000101639	CEP192	1727.16	1.21808	0.128263	9.4968	2.16435e-21	3.86452e-20	2073.87	1762.7	2259.05	2269.7	2233.32	2194.73	1038.68	904.163	808.275
ENSG00000248890	HHIP-AS1	18.2875	1.21787	0.407679	2.98732	0.00281436	0.0059792	18.0836	18.8323	19.8238	28.6983	25.7337	24.0375	10.1264	8.66887	10.583
ENSG00000155254	MARVELD1	1302.59	1.21746	0.170115	7.15666	8.26669e-13	6.25535e-12	1453.27	1531.07	1532.46	1672.94	1779.3	1677.4	905.588	630.227	541.055
ENSG00000256667	ENSG00000256667	131.184	1.21721	0.376582	3.23226	0.00122817	0.0027957	108.502	104.519	171.519	279.386	212.303	95.1051	67.9914	63.2828	78.0494
ENSG00000198121	LPAR1	767.034	1.21702	0.165513	7.35301	1.93789e-13	1.57091e-12	1085.84	892.651	861.903	922.566	883.217	1031.52	517.892	332.018	375.696
ENSG00000239900	ADSL	267.052	1.21676	0.184288	6.60249	4.04299e-11	2.54942e-10	315.642	296.609	402.509	314.837	283.07	367.879	133.09	170.777	119.058
ENSG00000177084	POLE	6278.22	1.21667	0.164732	7.38577	1.51578e-13	1.23998e-12	8124.49	8082.82	6933.15	7441.3	6946.25	8976.46	3040.81	4224.34	2734.38
ENSG00000182287	AP1S2	1426.48	1.21555	0.338529	3.59068	0.000329819	0.000831012	1095.7	1024.48	2417.64	2002.97	1979.65	2045.28	465.814	1081.88	724.934
ENSG00000245614	DDX11-AS1	23.4151	1.2154	0.460241	2.64079	0.0082714	0.015881	37.8113	26.3652	16.3762	27.8542	31.248	32.3984	20.2528	5.20132	13.2287
ENSG00000175711	B3GNTL1	222.899	1.21539	0.236661	5.13557	2.81286e-07	1.10178e-06	217.826	209.039	267.19	362.949	326.266	267.548	137.43	126.566	91.2782
ENSG00000207757	MIR93	7.37488	1.21493	0.677803	1.79245	0.0730615	0.112162	13.9737	9.41615	5.17142	8.44068	11.0287	7.31577	1.44663	6.9351	2.64574
ENSG00000106355	LSM5	916.823	1.21477	0.136704	8.88614	6.32668e-19	8.95373e-18	1093.24	975.513	1313.54	1135.27	1113.9	1155.89	565.631	472.454	425.965
ENSG00000206077	ZDHHC11B	154.245	1.21473	0.204202	5.9487	2.70287e-09	1.38132e-08	173.439	146.892	203.409	228.742	214.141	174.533	78.1178	73.6854	95.2468
ENSG00000150456	EEF1AKMT1	172.905	1.21422	0.209797	5.78757	7.14104e-09	3.44496e-08	170.151	193.031	249.09	205.953	197.598	265.458	99.8172	102.293	72.758
ENSG00000060749	QSER1	3025.26	1.21389	0.149263	8.13258	4.20265e-16	4.48873e-15	3625.77	3035.77	4464.66	3739.22	3865.57	3671.47	1409.01	1870.74	1545.11
ENSG00000174804	FZD4	1875.83	1.21389	0.203755	5.95761	2.55959e-09	1.31167e-08	2441.29	2586.62	2105.63	2489.16	2535.69	1728.61	1314.98	914.566	765.943
ENSG00000213025	ENSG00000213025	25.5497	1.21379	1.3381	0.907104	0.364352	0.447066	2.46595	3.76646	81.0189	50.6441	49.6292	2.09022	0	39.0099	1.32287
ENSG00000227755	ENSG00000227755	131.942	1.21377	0.390926	3.10486	0.0019037	0.00418176	188.234	190.206	136.181	185.695	193.922	81.5186	120.07	54.6139	37.0404
ENSG00000163026	WDCP	630.763	1.21347	0.142543	8.51296	1.69552e-17	2.06746e-16	858.151	742.934	813.637	818.746	768.334	668.871	371.783	363.226	271.189
ENSG00000146802	TMEM168	787.308	1.21336	0.351242	3.45447	0.000551376	0.00133632	934.596	849.337	1332.5	1084.63	1099.2	528.826	559.844	501.061	195.785
ENSG00000260265	ENSG00000260265	39.1716	1.21276	0.895293	1.3546	0.175546	0.240934	13.1517	6.5913	37.0618	55.7085	45.953	131.684	1.44663	19.9384	41.009
ENSG00000139160	ETFBKMT	87.8776	1.21228	0.325092	3.72904	0.000192208	0.000503487	81.3764	87.5702	101.705	162.061	143.373	74.2029	39.0589	43.3444	58.2064
ENSG00000133687	TMTC1	372.506	1.21094	0.517079	2.34188	0.0191867	0.0340964	354.275	97.928	314.595	781.607	605.66	603.029	121.517	182.913	291.032
ENSG00000074800	ENO1	38257.4	1.21086	0.253427	4.77793	1.77105e-06	6.26729e-06	47489.3	42122.2	45361.1	48536.4	49505.2	50137.1	32207.7	14513.4	14444.4
ENSG00000213853	EMP2	797.037	1.21058	0.314284	3.85186	0.000117225	0.000317667	577.855	516.947	1079.1	1254.28	1211.32	1259.36	403.609	409.171	461.682
ENSG00000196208	GREB1	3865.24	1.21043	0.144991	8.34831	6.92441e-17	7.95735e-16	4853.82	5613.91	4598.25	4628.02	4630.22	4279.73	2501.22	1933.16	1748.84
ENSG00000234664	ENSG00000234664	46.8548	1.21037	0.39286	3.08091	0.00206368	0.00450366	60.8268	56.4969	63.7808	48.9559	47.7911	66.8871	40.5055	8.66887	27.7803
ENSG00000169379	ARL13B	799.987	1.21006	0.144235	8.38954	4.88057e-17	5.70291e-16	1062.83	968.922	1098.93	867.702	1027.51	895.66	465.814	467.252	345.27
ENSG00000148688	RPP30	775.492	1.20953	0.143901	8.40529	4.268e-17	5.02153e-16	891.031	883.235	1167.02	953.797	955.822	885.209	481.727	377.963	383.633
ENSG00000166845	C18orf54	669.932	1.20942	0.171652	7.04579	1.84412e-12	1.34082e-11	912.402	709.978	939.474	790.048	825.316	776.517	386.249	268.735	420.673
ENSG00000267274	ENSG00000267274	10.8747	1.20927	0.564345	2.14279	0.0321301	0.0541543	13.1517	10.3578	18.1	8.44068	15.624	15.6767	4.33988	9.53576	2.64574
ENSG00000176809	LRRC37A3	155.181	1.20909	0.242278	4.99049	6.02249e-07	2.2658e-06	175.083	177.965	211.166	177.254	165.431	244.556	59.3117	114.429	71.4351
ENSG00000076344	RGS11	92.5463	1.20776	0.563533	2.14319	0.032098	0.0541147	64.9367	45.1975	49.1285	265.037	175.54	84.654	47.7387	42.4775	58.2064
ENSG00000232363	ENSG00000232363	7.49603	1.20698	0.781597	1.54425	0.122529	0.176307	17.2617	15.0658	5.17142	5.90848	9.1906	3.13533	4.33988	6.06821	1.32287
ENSG00000110108	TMEM109	2658.12	1.20636	0.111388	10.8303	2.47463e-27	7.11163e-26	3009.28	3578.14	3262.3	2991.38	3089.88	3732.09	1349.7	1400.89	1509.4
ENSG00000261490	ENSG00000261490	43.5899	1.20629	0.395502	3.05003	0.00228819	0.00495215	54.2509	65.913	56.0237	49.8	37.6815	59.5713	30.3792	32.0748	6.61436
ENSG00000213866	ENSG00000213866	13.1835	1.20621	0.545223	2.21233	0.0269441	0.0463799	20.5496	12.241	24.1333	7.59661	14.705	18.812	5.78651	9.53576	5.29149
ENSG00000089048	ESF1	802.383	1.20558	0.146709	8.21747	2.0784e-16	2.26895e-15	1094.88	862.519	1073.07	910.749	962.256	1029.43	516.446	408.304	363.79
ENSG00000259205	ENSG00000259205	29.8291	1.20553	0.416368	2.89535	0.00378741	0.00784401	48.4971	36.723	29.3047	45.5797	26.6527	34.4887	20.2528	21.6722	5.29149
ENSG00000111358	GTF2H3	955.332	1.20538	0.13953	8.6389	5.67557e-18	7.22577e-17	1174.62	1081.92	1267	1131.9	1102.87	1305.34	620.603	478.522	435.225
ENSG00000176542	USF3	1489.7	1.20521	0.11425	10.5489	5.14036e-26	1.32871e-24	1954.68	1966.09	1963.42	1619.77	1670.85	1843.58	849.17	820.075	719.642
ENSG00000153574	RPIA	769.679	1.2048	0.0913767	13.185	1.07074e-39	6.92879e-38	956.789	976.455	973.089	882.895	930.089	970.908	447.008	399.635	390.247
ENSG00000255893	ENSG00000255893	22.636	1.20451	0.455454	2.64464	0.0081777	0.0157188	36.1673	32.9565	27.5809	33.7627	22.9765	14.6315	13.0196	17.3377	5.29149
ENSG00000168906	MAT2A	5821	1.20419	0.189505	6.35441	2.09227e-10	1.2316e-09	7844.19	7120.49	8306.16	6777.02	6757.85	6244.54	3157.99	3975.55	2205.23
ENSG00000232901	ENSG00000232901	6.96714	1.20342	0.639793	1.88095	0.0599784	0.0942123	8.21984	6.5913	10.3428	10.9729	7.35248	8.36089	4.33988	5.20132	1.32287
ENSG00000182481	KPNA2	9045.4	1.2021	0.193734	6.20489	5.47342e-10	3.05788e-09	11198.7	10071.5	12471.7	10373.6	10411.1	12345.9	6667.5	4089.11	3779.45
ENSG00000234367	ENSG00000234367	7.74355	1.2016	0.756023	1.58937	0.111977	0.163149	7.39786	4.70807	18.1	9.28475	6.43342	11.4962	0	4.33444	7.93723
ENSG00000146476	ARMT1	1580.06	1.20151	0.155479	7.72781	1.09415e-14	1.00356e-13	1819.87	1727.86	2389.2	1946.42	1866.61	1930.32	996.726	853.017	690.539
ENSG00000031003	FAM13B	1503.46	1.20149	0.168403	7.13461	9.70599e-13	7.29154e-12	1971.12	2052.72	2284.04	1749.75	1534.83	1523.77	713.187	886.826	814.889
ENSG00000113369	ARRDC3	857.961	1.20125	0.343854	3.49348	0.000476773	0.00116803	734.032	677.021	1429.9	1473.74	1464.06	563.315	503.426	434.311	441.839
ENSG00000100526	CDKN3	484.414	1.20072	0.236979	5.06677	4.04628e-07	1.56018e-06	549.085	417.135	684.351	692.136	612.094	623.931	363.103	211.52	206.368
ENSG00000261777	LOC100506083	15.9816	1.19931	0.435629	2.75304	0.00590442	0.0117226	22.1936	18.8323	23.2714	21.9458	13.7859	18.812	5.78651	11.2695	7.93723
ENSG00000130713	EXOSC2	1184.87	1.19891	0.137778	8.70174	3.2682e-18	4.28889e-17	1333.26	1315.44	1593.66	1550.55	1571.59	1388.95	762.372	573.879	574.126
ENSG00000207561	MIR635	52.0383	1.1989	0.340713	3.51881	0.000433487	0.00107094	87.9523	86.6286	43.9571	54.0203	56.0627	56.436	31.8258	32.9417	18.5202
ENSG00000249353	ENSG00000249353	103.529	1.19887	0.216009	5.5501	2.85512e-08	1.27844e-07	113.434	106.402	124.114	129.986	134.183	155.721	70.8847	49.4126	47.6234
ENSG00000263829	ENSG00000263829	7.5928	1.1987	0.796801	1.50439	0.132481	0.188658	9.86381	3.76646	3.44761	21.1017	12.8668	5.22555	2.89325	5.20132	3.96862
ENSG00000165501	LRR1	283.865	1.1987	0.16564	7.23678	4.59465e-13	3.57624e-12	373.181	359.697	433.537	301.332	319.833	309.353	154.789	145.637	157.422
ENSG00000198431	TXNRD1	4653.52	1.19856	0.16909	7.08834	1.35727e-12	1.00515e-11	5401.26	4894.51	6506.51	5561.56	5255.18	6768.14	2466.5	1997.31	3030.7
[truncated: 16,806 more rows]
